# Supplementary material for: The identification of grain size genes by RapMap reveals directional selection during rice domestication
Source: Nat Commun. 2021 Sep 28;12:5673. doi: 10.1038/s41467-021-25961-1 (PMC8478914; doi:10.1038/s41467-021-25961-1)
Supplement: Supplementary file 2 — Supplementary Data 1 [file 41467_2021_25961_MOESM2_ESM.xls]

## Sheet: Supplementary Data 1
Supplementary Data 1. Three yield-related agronomic phenotypes of the rice mini-core collection with 541 diverse accessions across the world and genotypes of eight genes for grain length and width identified by RapMap
ID	Accession	Alleles of grain size/shape genes								Agronomic traits
		GL1	GS2	GS3	GL7	GW5	GW5.1	GW7	GW8	GL	GW	GS
C001	Sadu-cho	+	-	GS3-1	-	K	-	3	-	6.38	2.49	2.57
C002	Dom Sufid	-	-	gs3-3	-	K	+	1	+	7.44	2.07	3.59
C003	Gerdeh	-	-	GS3-1	-	K	+	3	-	6.83	2.76	2.47
C004	Li-Jiang-Xin-Tuan-Hei-Gu	-	-	GS3-2	-	N	+	1	+	6.1	2.75	2.22
C005	AZUCENA	-	-	gs3-3	+	Z	+	2	+	8.1	2.51	3.22
C006	Shan-Huang Zhan-2-1	+	-	GS3-1	-	K	+	3	-	NA	NA	NA
C007	Shan-Huang Zhan-2-2	+	-	GS3-1	-	K	+	3	-	NA	NA	NA
C008	Swarna	+	-	GS3-1	-	K	-	3	-	5.87	2.45	2.4
C009	MOROBEREKAN	+	-	GS3-1	-	NA	-	3	-	5.98	2.61	2.29
C010	CYPRESS	-	-	gs3-3	+	K	+	2	+	NA	NA	NA
C011	MILYANG 23	+	-	GS3-2	-	K	-	3	-	6.27	2.51	2.5
C012	Tainong67	-	-	GS3-2	-	N	+	2	+	5.2	3.17	1.64
C013	N 22	+	-	GS3-1	-	K	-	3	-	NA	NA	NA
C014	M202	+	-	GS3-2	+	K	-	2	+	NA	NA	NA
C015	Dular	+	-	GS3-1	-	K	+	3	+	NA	NA	NA
C016	Laoguangtou83	-	-	GS3-2	-	N	+	1	+	5.19	2.97	1.75
C017	AnnongwangengB-1	-	-	GS3-2	-	K	+	1	+	NA	NA	NA
C018	AnnongwangengB-2	-	-	GS3-2	-	N	+	1	+	5.13	3.19	1.61
C019	Ajiaonante	+	-	GS3-1	-	Z	-	3	-	5.86	2.72	2.15
C020	Guangluai-4-1	+	-	GS3-1	-	Z	-	3	-	5.5	2.93	1.88
C021	xiangaizao10	+	+	GS3-1	-	Z	-	3	-	5.78	2.73	2.11
C022	JinnanteB	+	-	GS3	-	K	-	3	-	6.39	2.32	2.75
C023	Funingzipi	-	-	GS3-2	-	Z	+	1	+	NA	NA	NA
C024	zhenshan97B-1	+	+	GS3-1	-	Z	-	3	-	6.11	2.79	2.19
C025	Qingsiai16B	+	-	GS3-1	-	Z	-	2	-	5.76	2.54	2.27
C026	Weiguo	-	-	GS3-2	-	N	+	1	+	5.43	3.04	1.78
C027	Dianrui409B	+	-	gs3-3	-	K	-	3	-	NA	NA	NA
C028	Liaogeng287	-	-	GS3-2	-	N	+	2	+	5.46	2.98	1.83
C029	Huhui628	-	-	GS3	-	NA	+	1	+	5.49	3.28	1.67
C030	88B-1	+	-	gs3-3	-	K	-	3	-	6.76	2.24	3.02
C031	88B-2	+	-	gs3-3	-	K	-	3	-	7.3	2.3	3.17
C032	Longhuamaohu	-	-	GS3-2	-	N	+	1	+	6.55	3.12	2.1
C033	Lucaihao	+	-	GS3-1	-	Z	-	3	-	5.4	2.92	1.85
C034	Zhonglouyihao1	-	-	GS3-2	-	K	+	1	+	NA	NA	NA
C035	Yelicanghua	-	-	GS3-2	+	Z/K	+	2	+	NA	NA	NA
C036	Shufeng101	+	-	gs3-3	-	Z	-	3	-	7.53	2.51	3
C037	Chengduai3hao	+	+	GS3-1	-	Z	-	3	-	5.75	2.7	2.13
C038	Sankecui	+	-	GS3-1	-	K	-	3	-	7.04	2.23	3.15
C039	Gongju73	+	+	GS3-1	-	Z	-	3	-	6.04	2.76	2.19
C040	Jiabala	+	+	GS3-1	-	Z	-	3	-	5.76	2.72	2.12
C041	Taishannuo	+	+	GS3-1	-	Z	-	3	-	5.78	2.77	2.09
C042	Guichao2hao	+	-	GS3-1	-	Z	+	3	-	5.61	2.93	1.91
C043	Huke3hao	+	-	GS3-1	-	NA	-	3	-	6.27	2.85	2.2
C044	Teqingxuanhui	+	-	gs3-3	-	Z	-	3	-	7.46	2.49	2.99
C045	Huangsiguizhan	+	-	GS3-1	-	K	-	3	-	6.02	2.09	2.88
C046	Xiangwanxian3hao	+	-	gs3-3	-	K	-	3	-	NA	NA	NA
C047	Hanmadao-2	+	-	GS3-1	-	Z	-	1	-	5.78	2.76	2.09
C048	Zaoshunonghu6	-	-	GS3-2	-	N	+	1	+	5.62	3.04	1.85
C049	Jinyou1hao	+	+	gs3-3	-	K	-	3	-	7.67	2.39	3.21
C050	Chengnongshuijing	+	-	gs3-3	-	K	-	3	-	7.49	2.25	3.32
C051	PeiC122	-	-	GS3	-	NA	-	1	+	5.65	2.97	1.91
C052	Guihuahuang	-	-	GS3-2	-	NA	+	1	+	5.75	3.16	1.82
C053	Momi	+	+	gs3-3	-	K	-	3	-	7.75	2.4	3.23
C054	Xiushui115	-	-	GS3-2	-	N	+	1	-	5.65	3.03	1.86
C055	Sanbaili	+	-	GS3-1	-	Z	-	2	-	6.2	2.75	2.25
C056	Jindao1hao	-	-	GS3-2	-	N	+	1	+	5.79	3.13	1.85
C057	Dandongludao	-	-	GS3-1	-	Z/N	+	2	+	5.52	3.12	1.77
C058	Liusha1hao	+	+	GS3-1	-	NA	-	3	-	5.9	2.71	2.18
C059	Bawangbian1	+	-	GS3-1	-	Z	-	3	-	5.53	2.88	1.92
C060	Dongtingwanxian	+	+	GS3-1	-	K	-	3	-	6.54	2.29	2.86
C061	Yangdao2hao	+	-	gs3-3	-	K	-	3	-	7.01	2.4	2.93
C062	WH62	+	-	GS3-1	-	Z	-	2	-	6.02	2.87	2.1
C063	Geng87-304	-	-	GS3-2	-	N	+	1	+	5.52	3.11	1.77
C064	Sugeng2hao	-	-	GS3-2	-	N	+	2	+	5.37	3.02	1.78
C065	Hongwan1hao	+	-	GS3-1	-	K	-	2	-	6.13	2.6	2.36
C066	Liushizao	+	-	GS3-1	-	Z	+	2	-	5.74	2.74	2.1
C067	Muxiqiu	-	-	GS3-2	-	NA	+	1	+	5.49	3.12	1.76
C068	Taizhongxianxuan2	+	+	gs3-3	-	K	-	3	-	NA	NA	NA
C069	Dangyu5hao	+	-	gs3-3	-	K	-	3	-	NA	NA	NA
C070	Youmangzaojing	-	-	GS3-2	-	N	+	1	+	5.26	3.19	1.65
C071	Laohuzhong	-	-	GS3-2	-	N	+	1	+	5.58	3.25	1.72
C072	Nantehao	+	-	GS3-1	-	Z	-	3	-	5.98	2.71	2.21
C073	Esiniu	+	-	GS3-1	-	K	-	3	-	6.2	2.3	2.7
C074	cunsanli	-	-	gs3-3	+	K	+	2	+	NA	NA	NA
C075	Huangkezaonian	-	-	GS3-2	-	N	+	1	+	5.44	3.13	1.73
C076	Benbanggu-1	+	-	GS3-1	-	Z	-	3	-	6.04	2.67	2.26
C077	Benbanggu-2	+	-	GS3-1	-	Z	-	3	-	6.02	2.65	2.27
C078	Qitoubaigu	+	-	GS3-1	-	Z	-	2	-	6.05	2.91	2.08
C079	Muguanuo-1	-	-	GS3-2	-	K/N	+	2	+	5.34	3.02	1.77
C080	Hanmadao-1	+	-	GS3-1	-	Z	+	1	-	5.8	2.76	2.1
C081	Heidu4	+	-	GS3-1	-	Z	-	3	-	6.03	2.8	2.16
C082	Gaoyangdiandao	-	-	GS3-2	-	N	+	1	+	6.05	2.93	2.06
C083	chikenuo	-	-	GS3-2	-	K	+	1	+	6.19	2.6	2.38
C084	Haobuka	-	-	gs3-3	+	N	+	2	-	NA	NA	NA
C085	Shanjiugu	-	-	GS3-2	+	N	+	2	+	5.7	3.25	1.75
C086	Fanhaopi	+	-	GS3	-	K	-	3	-	5.68	2.55	2.22
C087	Lixingeng	-	-	GS3-2	-	N	+	1	+	6.32	3.22	1.96
C088	Nanganggu-2	+	-	GS3-1	-	Z	+	2	-	6.44	2.74	2.35
C089	Tieganwu	-	-	GS3-2	-	N	+	1	+	NA	NA	NA
C090	Sanlicun	+	-	gs3-3	-	Z	-	2	-	7.26	2.75	2.64
C091	Meihuanuo-1	+	-	GS3-1	-	Z	+	3	-	6.38	2.46	2.59
C092	Meihuanuo-2	+	-	GS3-1	-	Z	+	3	-	6.41	2.45	2.61
C093	Xiangnuo-2	-	-	GS3-2	-	N	+	2	+	5.66	2.98	1.9
C094	Menjiagao1	+	+	GS3-1	-	Z	-	2	-	5.71	2.7	2.11
C095	Xiaohonggu	+	-	GS3-1	-	Z	+	2	-	5.82	2.81	2.07
C096	Jinxibai-1	+	-	GS3-1	-	Z	-	3	-	6.49	2.54	2.55
C097	Jinbaoyin	+	-	GS3-1	-	Z	-	3	-	6.87	2.62	2.63
C098	Hongainuo	+	-	GS3-1	-	Z	-	3	-	6	2.72	2.21
C099	WH099	+	-	GS3-1	-	Z	-	3	-	6.18	2.51	2.46
C100	WH100	+	-	GS3-1	-	Z	-	3	-	6.56	2.66	2.47
C101	Babaili	-	-	GS3-2	-	N	+	1	+	4.98	3.13	1.59
C102	Qiyuexian	+	-	GS3-1	-	Z	-	2	-	NA	NA	NA
C103	Yuyannuo-1	-	-	GS3-2	-	N	+	2	+	5.81	3.35	1.73
C104	Mamagu-1	+	-	GS3-1	-	Z	-	1	-	5.85	2.79	2.1
C105	WH105	+	-	gs3-3	-	Z	-	2	-	6.78	2.45	2.76
C106	Hongkezhenuo	-	-	GS3-2	-	Z	+	1	+	5.23	2.87	1.82
C107	Mowanggunei-2	+	-	GS3-1	-	Z	-	3	-	5.9	2.89	2.04
C108	Mamagu-2	+	-	GS3-1	-	Z	-	1	-	5.92	2.76	2.14
C109	WH109	+	-	GS3-1	-	Z	-	1	-	6	2.59	2.31
C110	Xianggu	+	+	GS3-1	-	Z	-	1	-	6.13	2.76	2.22
C111	Ximaxian	-	-	GS3-2	-	N	+	2	+	5.56	3	1.85
C112	Jinnante43B	+	-	GS3-1	-	K	-	3	-	6.38	2.3	2.78
C113	Xiangzaoxian7hao	+	-	GS3-1	-	K	+	3	-	5.9	2.38	2.48
C114	80B	+	+	gs3-3	-	K	-	3	-	7.17	2.27	3.16
C115	WH115	+	+	gs3-3	-	K	-	3	-	7.45	2.3	3.25
C116	LimingB	-	-	GS3-2	-	N	+	1	+	NA	NA	NA
C117	Jiangnongzao1hao	+	-	gs3-3	-	K	-	3	-	7.28	2.48	2.93
C118	Gu154	+	-	gs3-3	-	K	-	3	-	NA	NA	NA
C119	Ninghui21	-	-	GS3-2	-	Z	-	1	+	5.71	2.98	1.92
C120	Shuiyuan300li	-	-	GS3-2	-	N	+	2	+	5.24	3.09	1.69
C121	XiangaiB	+	-	gs3-3	-	Z	-	3	-	NA	NA	NA
C122	Aituogu151	+	+	GS3-1	-	Z	-	3	-	5.48	2.89	1.89
C123	Taidongludao	-	-	GS3	+	NA	+	2	-	6.4	3.21	1.99
C124	menjiading2	+	-	gs3-3	-	Z	+	3	-	6.66	2.5	2.67
C125	Jiefangxian	+	-	GS3-1	-	Z	+	3	-	6.53	2.82	2.31
C126	Hongqi5hao	-	-	GS3-2	-	Z	+	2	-	6.05	2.91	2.08
C127	Baikehualuo	+	-	GS3-1	-	Z	-	3	-	6.13	2.58	2.37
C128	Liuyezhan	+	-	GS3-1	-	Z	+	3	-	7.09	2.47	2.87
C129	Aihechi	+	-	GS3	-	NA	-	3	-	6.49	2.72	2.39
C130	Xiangnuo-1	-	-	GS3-2	-	N	+	2	+	5.65	2.98	1.9
C131	Xuanenchangtan	+	-	GS3-1	-	Z	-	1	-	5.98	2.62	2.28
C132	Jinzhinuo	+	+	GS3-1	-	Z	-	2	-	6.11	3.04	2.01
C133	Muguanuo-2	-	-	GS3-2	-	N	+	2	+	5.38	3.12	1.72
C134	Wuzidui	-	-	GS3-2	-	N	+	1	+	NA	NA	NA
C135	Xibaizhan	+	-	GS3-2	-	Z	-	3	-	6.13	2.59	2.37
C136	Zegu	+	-	GS3-1	-	Z	+	3	-	6.49	2.61	2.48
C137	Cungunuo	-	-	gs3-3	-	N	+	2	+	7.5	2.96	2.54
C138	Lengshuigu	-	-	GS3-2	-	N	+	1	+	6.45	3.02	2.13
C139	WH139	+	-	GS3-1	-	N	+	2	-	6.23	2.68	2.33
C140	Wuzuhonggu	+	+	GS3-1	-	Z	-	2	-	5.84	2.7	2.16
C141	Nanganggu-1	+	-	GS3-1	-	Z	+	2	-	6.49	2.79	2.33
C142	Mowanggunei-1	+	-	GS3-1	-	Z	-	3	-	5.93	2.86	2.08
C143	Qitougu	+	+	GS3-1	-	Z	-	1	-	6.56	2.78	2.35
C144	Huangpinuo	-	-	GS3-2	-	N	+	2	+	NA	NA	NA
C145	Zhenshan97B	+	+	GS3-1	-	Z	-	3	-	6.01	2.79	2.15
C146	Nipponbare	-	-	GS3	-	N	+	1	+	5.12	2.96	1.73
C147	Minghui63	+	-	gs3-3	-	K	-	3	+	7	2.42	2.89
C148	9311	+	-	gs3-3	+	K	-	3	-	7.22	2.38	3.03
C149	Zhonghua11	-	-	GS3-2	-	N	+	2	+	5.3	2.96	1.79
C150	Balila	-	-	GS3-2	-	NA	+	1	+	5.55	3.14	1.77
C151	Nanjing11	+	-	GS3-1	-	K	+	3	-	6.2	2.58	2.41
C152	2428	-	-	GS3-2	-	Z	+	1	+	5.03	3.12	1.61
C153	IRAT109	-	-	GS3-2	+	N	+	2	+	6.62	3.12	2.12
C154	Heigeng2hao	-	-	GS3	-	NA	+	1	+	4.76	3.08	1.55
C155	Erjiunan1hao	+	-	GS3-1	-	Z	-	3	-	5.64	2.6	2.17
C156	ChaoyangyihaoB	+	-	GS3-1	-	Z	-	3	-	5.57	2.7	2.06
C157	L301B	+	-	gs3-3	-	K	-	3	-	6.98	2.16	3.23
C158	Guangluai15	+	-	GS3-1	-	Z	-	3	-	6.05	2.62	2.31
C159	ZhuzhenB	+	-	GS3-1	-	Z	-	3	-	6.39	2.79	2.29
C160	Baoxie-7B	+	-	gs3-3	-	K	-	3	-	6.89	2.21	3.12
C161	Gzhenshan97B	+	-	GS3-1	-	Z	-	3	-	6.34	2.84	2.24
C162	Nanxiongzaoyou	+	-	GS3-1	-	K	+	3	-	6.12	2.61	2.35
C163	Zaoshuxianghei	+	-	GS3-1	-	K	-	3	-	6.22	2.37	2.62
C164	IR661-1	+	-	GS3-1	-	Z	-	3	-	6.27	2.81	2.23
C165	Nanjing11-2	+	-	GS3	-	NA	-	3	-	5.94	2.76	2.15
C166	Gui630	+	-	GS3-1	-	K	-	3	-	NA	NA	NA
C167	76--1	+	-	GS3-1	-	Z	+	3	-	5.64	2.9	1.95
C168	Xugunuo	+	-	GS3-1	-	Z	+	3	-	5.69	2.88	1.98
C169	Taizhongzailai1	+	+	GS3-1	-	K	-	3	-	6.03	2.57	2.35
C170	Xiangwanxian1hao	+	-	GS3-1	-	Z	-	3	-	5.68	2.73	2.08
C171	Xingguo	-	-	GS3-2	-	N	+	1	+	5.84	3.01	1.94
C172	Zhonghua8hao	-	-	GS3-2	-	N	+	2	+	5.56	3.01	1.85
C173	Aimakang	+	+	GS3-1	-	Z	-	1	-	6.12	2.68	2.29
C174	JWR221	+	-	gs3-3	-	K	-	3	-	7.27	2.43	3
C175	Zhengxian232	+	-	gs3-3	-	K	-	3	-	NA	NA	NA
C176	Chenwan3hao	+	-	GS3-1	-	Z	-	2	-	5.79	2.83	2.05
C177	Maguzi	-	-	GS3-2	-	Z	+	1	+	5.93	2.72	2.18
C178	Aimi	+	-	GS3-1	-	Z	-	2	-	6.01	2.61	2.31
C179	Haobayong1	-	-	GS3-2	-	N	+	1	-	5.58	3.22	1.73
C180	Wanlixian	+	-	GS3-1	-	Z	-	3	-	6.24	2.61	2.39
C181	Feidongtangdao	-	-	GS3-2	-	N	+	1	+	5.79	3.06	1.89
C182	Hengxianliangchun	+	-	GS3-1	-	Z	-	3	-	6.16	2.97	2.07
C183	Leihuozhan	+	-	GS3-1	-	Z	+	3	-	7.13	2.51	2.84
C184	Baikezaohe	+	-	GS3	-	NA	-	1	+	6.54	2.7	2.42
C185	Haomake	-	-	gs3-3	+	K	+	2	+	NA	NA	NA
C186	Sanbangqishiluo	-	-	gs3-3	+	K	+	2	+	NA	NA	NA
C187	Niankenuo	-	-	GS3-2	-	N	+	2	+	5.73	2.96	1.94
C188	Yangkenuo	-	-	GS3-2	-	N	+	1	+	5.33	2.93	1.82
C189	Putaohuang	-	-	GS3-2	-	N	+	1	+	6.07	3.12	1.94
C190	Xiangdao	+	-	GS3-1	-	Z	-	1	-	6.02	2.53	2.38
C191	Younian	+	-	GS3-1	-	Z	-	2	-	5.74	2.79	2.06
C192	Wukezhan	+	-	GS3-1	-	Z	-	3	-	6.53	2.67	2.45
C193	Zhongnong4hao	+	-	GS3-1	-	Z	-	3	-	5.63	2.66	2.12
C194	Minbeiwanxian	+	-	GS3-1	-	Z	-	3	-	6.44	2.71	2.38
C195	Hongmisandan	-	-	GS3-2	-	N	+	2	+	NA	NA	NA
C196	Yuyannuo-2	-	-	GS3-2	-	N	+	2	+	5.86	3.24	1.81
C197	Maweinian	+	-	GS3-1	-	Z	-	1	-	5.77	2.65	2.18
C198	Zinuo	+	-	gs3-3	-	Z	-	3	-	NA	NA	NA
C199	Beizinuo	+	-	GS3-1	-	Z	-	0	-	6.26	2.66	2.35
C200	Biwusheng	+	-	GS3-1	-	Z	+	2	-	6.3	2.73	2.31
C201	Yizhixiang	+	-	GS3-1	-	Z	-	2	-	5.9	2.66	2.21
C202	Xiaobaimi	+	-	GS3-1	-	Z	-	1	-	5.8	2.65	2.19
C203	Zaoxian240	+	-	GS3-1	-	Z	-	3	-	5.58	2.63	2.12
W001	Mayang Khang	+	+	GS3-1	-	Z	-	1	-	5.43	2.83	1.92
W002	E B Gopher	-	-	gs3-3	+	K	+	2	+	7.62	2.58	2.95
W003	C 5560	-	-	gs3-3	+	K	+	2	-	NA	NA	NA
W004	Quinimpol	-	-	GS3-1	+	N	+	2	+	6.5	3.03	2.15
W005	TAICHU MOCHI 59	-	-	GS3-1	+	K	+	2	-	NA	NA	NA
W006	WC 2811	-	-	gs3-3	+	K	+	2	+	NA	NA	NA
W007	Criollo Chivacoa 2	-	-	gs3-3	+	K	+	2	+	7.8	2.44	3.2
W008	Secano do Brazil	-	-	gs3-3	+	K	+	2	+	NA	NA	NA
W009	BERLIN	+	-	gs3-3	-	K	-	2	-	6.87	2.52	2.73
W010	Sel. No. 388	-	-	GS3-2	+	K	+	2	+	6.44	2.76	2.34
W011	SHIMIZU MOCHI	-	-	GS3-2	-	N	+	1	+	5.52	3.06	1.8
W012	KRASNODARSKIJ 424	-	-	GS3	-	NA	+	1	+	5.66	3.37	1.68
W013	Pergonil 15	-	-	GS3-2	-	N	+	1	-	5.35	3.37	1.58
W014	Red Khosha Cerma	-	-	gs3-3	-	K	+	3	-	NA	NA	NA
W015	Safut Khosha	+	-	GS3-2	-	Z	+	3	-	6.86	2.9	2.37
W016	NORIN 11	-	-	GS3-2	-	N	+	1	+	5.04	3	1.68
W017	R 75	-	-	gs3-3	+	K	+	2	+	NA	NA	NA
W018	UZ ROSZ M38	-	-	GS3-2	-	K	+	1	+	6.34	2.86	2.22
W019	H57-3-1	-	-	GS3-2	+	K	+	2	+	7.45	2.68	2.78
W020	IARI 6626	+	-	GS3-1	-	Z	-	3	-	5.23	2.58	2.02
W021	Khao Luang	-	-	gs3-3	+	N	+	2	+	NA	NA	NA
W022	C 8429	-	-	gs3-3	+	K	+	2	+	NA	NA	NA
W023	Warrangal Culture 1252	+	-	GS3-1	-	K	-	3	-	6.48	2.64	2.45
W024	Padi Pohon Batu	-	-	gs3-3	+	K	+	2	-	7.16	2.38	3.01
W025	NC 1/536	+	-	GS3-2	-	K	+	1	-	6.05	2.24	2.7
W026	Won Son Zo No. 11	+	-	GS3-1	-	Z	+	3	-	5.79	2.81	2.06
W027	Chacareiro Uruguay	-	-	GS3-2	-	K	+	1	+	6.32	2.73	2.32
W028	Doble Carolina	+	-	GS3-2	-	K	+	1	-	NA	NA	NA
W029	Ai Chueh Ta Pai Ku	+	-	GS3-1	-	Z	-	3	-	6.09	2.6	2.34
W030	Thang 10	+	-	GS3-1	-	Z	+	3	-	NA	NA	NA
W031	Sipirasikkam	+	-	GS3-1	-	Z	-	3	-	NA	NA	NA
W032	TJ	+	-	GS3-1	-	Z	-	3	-	NA	NA	NA
W033	PD 46	+	-	GS3-1	-	Z	-	3	-	6.13	2.66	2.31
W034	PATNAI 6	+	-	GS3-2	-	K	+	2	-	NA	NA	NA
W035	K8C-263-3	+	-	GS3-1	-	Z	-	3	-	6.48	2.58	2.51
W036	Chun 118-33	+	-	GS3-1	-	Z	-	1	-	6.14	2.64	2.32
W037	Manga Kely 694	+	-	GS3-2	-	K	+	3	-	7.27	2.68	2.71
W038	BLUE STICK	-	-	GS3-2	-	NA	+	1	+	NA	NA	NA
W039	Nam Dawk Mai	+	-	GS3-1	-	Z	-	1	-	6.51	2.74	2.37
W040	INIAP 7	+	+	gs3-3	+	K	-	2	-	NA	NA	NA
W041	Onu B	-	-	gs3-3	+	K	+	2	-	NA	NA	NA
W042	Red	+	-	GS3-2	-	N	-	1	-	6.23	2.73	2.28
W043	Dichroa Alef Uslkij	+	+	gs3-3	-	K	-	3	-	7.35	2.37	3.11
W044	BKN 6987-68-14	+	+	gs3-3	-	Z	-	3	-	7.34	2.52	2.91
W045	KUBANETS 508	-	-	GS3-2	-	N	+	1	+	6.42	3.18	2.02
W046	IR 9660-48-1-1-2	+	+	gs3-3	-	Z	-	3	-	6.84	2.64	2.59
W047	Jumli dhan	-	-	GS3-2	-	N	+	1	+	6.48	2.94	2.2
W048	N-2703	+	-	GS3-1	-	Z	+	3	-	5.9	2.82	2.1
W049	PHUDUGEY	+	-	GS3-2	-	K	+	1	-	6.66	2.84	2.34
W050	Ak Tokhum	-	-	GS3-2	-	NA	+	1	+	NA	NA	NA
W051	RP2151-173-1-8	+	+	gs3-3	-	K	-	3	-	7.6	2.4	3.17
W052	HB-6-2	-	-	gs3-3	-	N	+	1	+	7.77	2.68	2.9
W053	GPNO 1106	-	-	gs3-3	+	K	+	2	+	7.62	2.81	2.72
W054	Toga	+	-	GS3-1	-	K	-	3	-	7.01	2.42	2.89
W055	Ragasu	+	-	GS3-1	-	K	-	3	-	5.93	2.82	2.1
W056	Tamanishiki	-	-	GS3-2	-	N	+	2	+	NA	NA	NA
W057	Grassy	-	-	gs3-3	+	K	+	2	+	7.26	2.83	2.57
W058	Kao Chio Lin Chou	+	-	GS3-1	-	Z	-	3	-	5.61	2.71	2.07
W059	Niwahutaw Mochi	-	-	GS3-2	-	N	+	1	+	5.52	2.92	1.89
W060	Somewake	-	-	GS3-2	-	N	+	1	+	5.55	3.17	1.75
W061	Ardito	-	-	gs3-3	-	N	+	1	-	NA	NA	NA
W062	NANTON NO. 131	-	-	gs3-3	+	Z	+	2	+	6.81	2.68	2.54
W063	Vary Tarva Osla	-	-	gs3-3	+	K	+	2	-	NA	NA	NA
W064	CSORNUJ	-	-	GS3-2	-	N	+	1	+	5.73	2.85	2.01
W065	R 67	-	-	gs3-3	+	K	+	2	+	7.57	2.41	3.14
W066	IR 238	+	-	GS3-1	-	K	-	3	-	6.47	2.1	3.08
W067	Mitak	-	-	gs3-3	+	K	+	2	+	7.77	2.49	3.12
W068	Gazan	-	-	GS3-2	-	N	+	1	+	5.67	2.86	1.98
W069	99216	+	-	GS3-1	-	K	+	3	-	NA	NA	NA
W070	Shui Ya Jien	+	+	gs3-3	-	K	-	3	-	6.99	2.01	3.47
W071	AKP 4	+	-	GS3-1	-	Z	+	3	-	6.08	2.68	2.27
W072	SORNAVARI	+	-	GS3-2	-	K	+	3	-	NA	NA	NA
W073	IR 2061-214-2-3	+	+	gs3-3	-	K	-	3	-	NA	NA	NA
W074	TAINUNG 45	+	-	GS3-1	-	Z	-	3	-	6.4	2.73	2.35
W075	Sapundali Local	+	-	GS3-1	-	Z	-	3	-	5.91	2.58	2.29
W076	Tauli	+	-	GS3-1	-	Z	+	3	-	5.68	2.73	2.08
W077	79	-	-	gs3-3	-	K	+	1	-	8.23	2.1	3.91
W078	B805D-MR-16-8-3	+	+	gs3-3	-	Z	+	3	-	NA	NA	NA
W079	A 152	-	-	gs3-3	-	K	+	3	-	7.34	2.4	3.06
W080	UZ ROS 59	+	-	GS3-1	-	Z	-	3	-	6.51	2.5	2.61
W081	Gasym Hany	-	-	GS3-2	-	K	+	3	+	7.03	2.46	2.86
W082	Celiaj	-	-	GS3-2	-	N	+	1	+	6.09	3.17	1.92
W083	CNTLR80076-44-1-1-1	+	+	gs3-3	-	K	-	3	-	7.07	2.34	3.02
W084	IR 58614-B-B-8-2	+	+	GS3-1	-	Z	-	3	-	6.14	2.54	2.41
W085	KECHENGNUO NO. 4	+	-	GS3-1	-	Z	+	3	-	5.58	2.89	1.93
W086	4484	+	-	gs3-3	-	K	-	3	-	6.1	2.4	2.54
W087	YOU-I B	+	+	GS3-1	-	K	-	3	-	NA	NA	NA
W088	CHUNJIANGZAO NO. 1	-	-	GS3	-	K	+	1	+	5.61	2.88	1.95
W089	Egyptian Wild Type	+	-	GS3-1	-	K	-	3	-	6.36	2.22	2.87
W090	C.B. II	+	-	GS3-1	-	K	+	3	-	5.97	2.5	2.39
W091	Gallawa	+	-	GS3-2	-	K	+	1	+	5.26	2.47	2.13
W092	Karayal	+	-	GS3-2	-	K	+	3	-	5.78	2.52	2.3
W093	Srav Prapay	+	-	GS3-1	-	K	-	3	-	6.64	2.18	3.05
W094	Nang Bang Bentre	+	-	GS3-1	-	Z	+	1	-	6.44	2.87	2.24
W095	DJ 24	+	-	GS3-1	-	Z	+	3	-	5.7	2.67	2.14
W096	DJ 102	+	-	GS3	-	Z	+	1	-	5.72	2.7	2.12
W097	Santhi 990	-	-	GS3	-	K	+	1	-	NA	NA	NA
W098	UZ ROS 7-13	+	-	GS3-1	-	K	+	3	-	5.91	2.42	2.44
W099	SL 22-620	+	-	GS3-2	-	K	+	3	-	5.85	2.59	2.26
W100	Spin Mere	+	-	GS3-2	-	K	+	3	-	5.59	2.33	2.4
W101	AMANE	+	-	GS3-1	-	Z	+	3	-	6.22	2.69	2.31
W102	Padi Tarab Arab	-	-	gs3-3	+	NA	+	2	+	7.02	2.84	2.47
W103	P 35	+	-	GS3-1	-	K	+	3	-	6.26	2.69	2.33
W104	CAROLINO 164	+	-	GS3-1	-	K	+	1	-	5.68	2.55	2.23
W105	HKG 98	+	-	GS3-2	-	K	+	1	-	6.31	2.56	2.46
W106	Daudzai Field Mix	+	-	GS3-2	-	K	+	3	+	6.04	2.48	2.44
W107	JP 5	+	-	GS3-2	-	K	+	3	-	6.58	2.83	2.32
W108	Hi Muke	+	-	GS3-2	-	K	+	3	-	5.64	2.49	2.27
W109	WIR 911	-	-	GS3	-	NA	+	1	+	5.45	2.61	2.09
W110	Lua Chua Chan	-	-	gs3-3	-	NA	+	2	+	NA	NA	NA
W111	Sereno	+	-	gs3-3	-	K	-	2	-	6.94	2.53	2.74
W112	ARC 10633	+	-	GS3-1	-	K	-	3	-	5.97	2.61	2.29
W113	Simpor	-	-	gs3-3	+	K	+	2	+	NA	NA	NA
W114	Heo Trang	+	-	gs3-3	-	K	-	0	-	7.35	2.31	3.19
W115	THAVALU	+	-	GS3-2	-	K	+	3	-	6.28	2.65	2.37
W116	WC 10253	-	-	gs3-3	+	K	+	0	+	7.29	3.09	2.36
W117	KRASNODARSKIJ 3352	-	-	GS3-2	-	N	+	1	+	5.57	3.25	1.71
W118	EMBRAPA 1200	+	-	gs3-3	+	K	+	2	+	NA	NA	NA
W119	WAB462-10-3-1	-	-	gs3-3	+	K	+	2	+	7.52	2.26	3.33
W120	Bombilla	-	-	GS3-2	-	N/K	+	1	+	5.91	3.18	1.86
W121	TCHAMPA	+	-	GS3-2	-	Z	+	1	-	6.28	2.75	2.28
W122	BHIM DHAN	-	-	GS3-2	+	K	+	2	+	6.55	2.61	2.51
W123	WC 3532	-	-	gs3-3	+	K	+	2	+	7.08	2.74	2.58
W124	Kin Shan Zim	+	-	GS3-1	-	K	+	3	-	5.77	2.31	2.5
W125	Yong Chal Byo	-	-	GS3	+	Z	+	0	-	6.09	2.72	2.24
W126	Pan Ju	+	-	GS3-1	-	Z	-	3	-	5.97	2.39	2.5
W127	Buphopa	-	-	gs3-3	+	K	+	2	+	NA	NA	NA
W128	TAINO 38	+	-	GS3	+	K	+	2	+	7.04	2.37	2.98
W129	2	-	-	gs3-3	-	K	+	3	-	7.34	2.14	3.43
W130	LUSITANO	-	-	GS3	-	NA	+	1	+	6.8	2.92	2.33
W131	IARI 6621	+	-	GS3-1	-	Z	-	3	-	NA	NA	NA
W132	Hsin Hsing Pai Ku	+	-	GS3-1	-	Z	+	3	-	5.76	2.38	2.42
W133	TD 70	+	+	GS3-1	-	K	-	3	-	6.19	2.41	2.57
W134	Dara	+	-	GS3-1	-	K	+	2	-	NA	NA	NA
W135	Shimla Early	+	-	GS3-1	-	Z	-	3	-	6.22	2.48	2.51
W136	LA PLATA GENA F.A.	-	+	gs3-3	-	Z	+	3	+	NA	NA	NA
W137	CM1, HAIPONG	+	+	gs3-3	-	Z	-	3	-	7.45	2.71	2.75
W138	4595	+	-	GS3-1	-	K	-	1	-	6.49	2.25	2.88
W139	A 5	-	-	GS3-1	-	Z	+	0	-	5.54	2.83	1.96
W140	Ittikulama	+	-	GS3-2	-	K	+	3	-	6.35	2.44	2.6
W141	DNJ 179	+	-	GS3-1	-	K	-	3	-	6.79	2.58	2.63
W142	DNJ 121	+	-	GS3-1	-	Z	-	1	-	5.63	2.69	2.1
W143	Jyanak	-	-	GS3-2	+	K	+	2	+	6.06	2.63	2.3
W144	Ao Chiu 2 Hao	+	-	GS3-1	-	Z	-	1	-	6.29	2.69	2.34
W145	GUYANE 1	+	-	GS3-2	-	Z	-	3	-	5.91	2.65	2.23
W146	10340	+	-	GS3-2	-	Z	+	1	-	5.85	2.81	2.08
W147	BR11	+	+	gs3-3	-	K	-	3	-	6.94	2.31	3
W148	BR24	+	-	GS3-1	-	Z	-	3	-	5.93	2.8	2.12
W149	93072	+	-	gs3-3	-	Z	-	3	-	7.54	2.52	2.99
W150	108S	+	-	gs3-3	-	Z	+	1	-	NA	NA	NA
W151	C418	+	-	gs3-3	-	Z	-	1	-	NA	NA	NA
W152	CDR22	+	-	gs3-3	-	Z/K	-	3	-	7.59	2.31	3.28
W153	Chenghui448	+	-	gs3-3	-	K	-	3	-	NA	NA	NA
W154	Fengaizhan	+	-	gs3-3	-	K	-	3	-	NA	NA	NA
W155	Gang46B	+	-	gs3-3	-	K	-	3	-	NA	NA	NA
W156	Gumei2hao	+	-	GS3-1	-	Z	-	3	-	6.66	2.58	2.58
W157	Huajingxian74	+	-	GS3-1	-	Z	-	3	-	NA	NA	NA
W158	M3122	+	-	GS3-1	-	N	-	0	-	6.07	2.5	2.43
W159	R644	+	-	GS3-2	-	K	+	1	-	NA	NA	NA
W160	Shennong265	-	-	GS3-2	-	N	+	1	+	5.01	2.95	1.7
W161	Y134	+	-	gs3-3	-	K	+	3	-	6.86	2.44	2.81
W162	Yuanjing7	-	-	GS3-2	-	N	+	2	+	5.13	2.9	1.77
W163	Yuexiangzhan	+	-	GS3-1	-	K	-	3	-	5.95	2.08	2.86
W164	Zaoxian14	+	-	gs3-3	-	K	-	3	-	6.82	2.23	3.06
W165	Zhong413	+	-	GS3-1	-	Z	+	3	-	5.67	2.5	2.27
W166	Zhongyouzao81	+	-	GS3-1	-	Z	-	3	-	5.78	2.74	2.11
W167	Zihui100	+	-	GS3-1	-	Z	-	3	-	6.39	2.4	2.66
W168	Bg90-2	+	-	gs3-3	-	Z	-	3	-	6.79	2.39	2.84
W169	IR72	+	-	gs3-3	-	K	-	3	-	7.04	2.35	3
W170	PR106	+	-	gs3-3	-	K	-	3	-	7.13	2.12	3.35
W171	TKM9	+	-	GS3-1	-	Z	-	3	-	6	2.48	2.42
W172	Amo13	+	+	gs3-3	-	K	-	3	-	7.74	2.06	3.76
W173	Khazar	-	-	gs3-3	+	K	+	2	+	NA	NA	NA
W174	Gayabyeo	+	-	GS3-1	-	Z	-	3	-	NA	NA	NA
W175	Iksan438	+	+	gs3-3	-	N	+	3	+	NA	NA	NA
W176	Milyang23	+	-	GS3-2	-	K	-	3	-	NA	NA	NA
W177	MR185	+	-	GS3-2	-	K	-	3	-	NA	NA	NA
W178	Manawthukha	+	-	GS3-1	-	K	-	3	-	6.03	2.16	2.79
W179	Shwe Thwe Yin Hyv	+	+	gs3-3	-	K	-	3	-	6.71	2.1	3.2
W180	Bg300	+	-	GS3-1	-	H	+	3	-	6.14	2.63	2.33
W181	Bg94-1	+	-	gs3-3	-	K	-	3	-	7.01	2.39	2.93
W182	CR203	+	-	GS3-1	-	K	+	3	-	6.27	2.52	2.49
W183	OM997	+	+	gs3-3	-	K	+	3	-	7.22	2.2	3.28
W184	PSB RC 28	+	+	gs3-3	-	K	-	3	-	7.07	2.28	3.1
W185	PSB RC 66	+	-	gs3-3	-	K	-	3	-	NA	NA	NA
W186	TEQING	+	-	GS3-1	-	Z	-	3	-	NA	NA	NA
W187	IR68552-55-3-2	+	-	GS3-1	-	Z	+	3	-	NA	NA	NA
W188	IR66897B	+	+	gs3-3	+	K	-	2	-	7.62	2.01	3.79
W189	IR58025B	+	-	GS3-2	-	K	-	3	-	NA	NA	NA
W190	Dhan4	+	-	gs3-3	-	Z	-	3	-	7.15	2.51	2.85
W191	Pusa	-	-	gs3-3	+	K	+	2	-	8.36	1.92	4.36
W192	ASD16	-	-	gs3-3	+	K	+	2	-	8.37	1.91	4.38
W193	Dianjing	-	-	gs3-3	+	Z	+	2	+	NA	NA	NA
W194	F6	+	-	gs3-3	-	K	-	3	-	7.23	2.03	3.57
W195	452	+	-	GS3-1	-	K	-	3	-	NA	NA	NA
W196	NAN-29-2	-	-	GS3-2	+	K	+	0	-	NA	NA	NA
W197	Ai-Zi-DAO	+	+	GS3-1	-	K	+	3	-	6.4	2.16	2.97
W198	Babaomi	+	-	GS3-1	-	Z	-	1	-	6.43	2.84	2.26
W199	Diantun502	+	-	gs3-3	-	K	-	3	-	7.77	2.5	3.11
W200	Heiheaihui	+	-	gs3-3	-	K	-	3	-	7.25	2.12	3.42
W201	Jiangxisimiao	+	-	gs3-3	-	K	-	3	-	7.29	2.13	3.43
W202	Laohudao	+	-	gs3-3	-	K	-	3	-	7.34	2.14	3.43
W203	Linjintangdao	+	-	gs3-3	-	Z	-	3	-	NA	NA	NA
W204	Mengguandamagu	+	-	GS3-1	-	Z	-	1	-	5.96	2.51	2.37
W205	Pengshantieganzhan	+	-	GS3-1	-	Z	-	1	-	6.01	2.55	2.36
W206	Wumanggaonuo	+	-	gs3-3	-	K	-	3	-	7.94	2.56	3.1
W207	Yunguang8hao	-	-	GS3-2	-	N	+	1	+	6.08	2.89	2.1
W208	Zhongchao123	-	-	GS3-2	-	N	+	1	+	5.91	3.32	1.78
W209	Gizal159	-	-	GS3-2	-	N	+	1	+	5.74	3	1.92
W210	Khao Daeng	+	-	GS3-1	-	Z	-	3	-	6.17	2.59	2.38
W211	Basmati370	+	+	gs3-3	-	K	+	3	-	NA	NA	NA
W212	Bhavani	+	-	GS3-1	-	Z	-	2	-	5.54	2.76	2.01
W213	IR50	+	-	gs3-3	-	K	-	3	-	NA	NA	NA
W214	Jhona349	+	-	GS3-2	-	K	-	3	-	6.91	2.29	3.01
W215	Karnal Local	+	-	GS3-2	-	K	-	3	-	NA	NA	NA
W216	Type3	+	-	gs3-3	-	K	-	1	-	7.17	2.28	3.14
W217	IRAT352	-	-	GS3-1	-	Z	-	3	-	6.02	2.45	2.45
W218	TB154E-TB-2	-	-	GS3-1	-	Z	-	3	-	6.17	2.54	2.43
W219	Domsiah	-	-	gs3-3	-	NA	+	1	+	NA	NA	NA
W220	Tarommolai1	-	-	gs3-3	-	K	+	1	+	NA	NA	NA
W221	MR77	+	-	gs3-3	-	K	-	3	-	6.94	2.18	3.19
W222	IR6	+	+	gs3-3	+	K	+	2	-	7.64	2.25	3.39
W223	At354	+	+	gs3-3	-	Z	-	3	-	6.83	2.66	2.57
W224	BG304	+	-	gs3-3	-	NA	-	3	-	6.72	2.09	3.22
W225	Lemont	+	-	gs3-3	+	K	+	2	+	NA	NA	NA
W226	M401	-	-	GS3-2	+	K	+	2	+	NA	NA	NA
W227	OM1706	+	-	gs3-3	-	K	+	3	-	7.7	2.2	3.5
W228	OM1723	+	+	gs3-3	-	K	+	3	-	NA	NA	NA
W229	X21	+	+	gs3-3	-	K	+	3	-	NA	NA	NA
W230	X22	+	+	gs3-3	-	K	-	3	-	7.15	2.21	3.23
W231	X23	+	+	GS3-1	-	K	-	3	-	6.66	2.35	2.84
W232	C71	-	-	GS3-1	-	K	+	0	-	6.3	2.41	2.61
W233	C70	+	-	GS3-1	-	Z	-	3	-	6.1	2.39	2.55
W234	Q5	+	-	GS3-1	-	Z	-	3	-	6.15	2.4	2.56
W235	Suiyangnian	+	-	GS3	-	Z	-	1	-	5.67	2.53	2.24
W236	Pokhreli	+	-	gs3-3	+	K	-	2	-	7.35	2.24	3.28
W237	Govnd	+	+	gs3-3	-	K	-	3	-	7.35	2.09	3.51
W238	UPR191-66	+	-	gs3-3	-	K	-	3	-	7.23	2.17	3.33
W239	ASD18	+	+	GS3	-	K	-	3	-	6.15	2.24	2.74
W240	TGMS29	+	-	gs3-3	-	K	-	3	-	7.45	2.37	3.15
W241	Phalguna	+	+	GS3-1	-	Z	-	3	-	6.55	2.51	2.61
W242	Ajaya	+	+	gs3-3	-	K	-	3	-	7.71	2.38	3.25
W243	Dodda	+	-	gs3-3	+	K	-	2	-	7.48	2.29	3.27
W244	Palung 2	+	-	gs3-3	+	K	-	2	-	7.35	2.23	3.3
W245	TKM6	+	-	gs3-3	-	K	-	3	-	NA	NA	NA
W246	RUSTYLATE	+	-	gs3-3	-	Z	-	2	-	NA	NA	NA
W247	Yenfangghu	+	-	GS3-1	-	Z	-	3	-	6.07	2.53	2.4
W248	Heimichut	+	-	gs3-3	-	Z	-	3	-	6.47	2.4	2.7
W249	Teksichut	-	-	gs3-3	-	Z/N	+	1	+	7.08	3.05	2.32
W250	Eiko	-	-	gs3-3	-	N	+	1	+	7.22	3.08	2.34
W251	RUBIO	-	-	gs3-3	-	K	+	1	+	NA	NA	NA
W252	SADRI RICE 1	-	-	gs3-3	-	K	+	1	+	NA	NA	NA
W253	Sereendan Kuning	-	-	gs3-3	+	K	+	2	+	7.66	2.71	2.83
W254	SAI-BUI-BAO	-	-	gs3-3	+	K	+	2	+	7.72	2.63	2.94
W255	ZIRI	-	-	gs3-3	-	K	+	0	-	NA	NA	NA
W256	Dacca6	-	-	GS3-2	-	K	+	3	+	6.19	2.34	2.64
W257	Latisai1	+	-	gs3-3	+	K	-	2	+	7.63	2.79	2.73
W258	Amareles	-	-	GS3-2	-	K	+	3	+	NA	NA	NA
W259	Up15	+	-	gs3-3	+	K	-	2	-	7.46	2.25	3.31
W260	Uz-Rosz 275	-	-	GS3-2	+	K	+	2	+	6.97	2.63	2.65
W261	Ginga	-	-	GS3-2	-	N	+	3	+	5.57	2.94	1.9
W262	Bintapan	+	-	GS3-1	-	Z	-	3	-	5.51	2.78	1.99
W263	SADAJIRA-19-303	+	+	GS3-1	-	Z	-	3	-	6.52	2.36	2.77
W264	CHOROFA	+	+	GS3-1	-	Z	-	3	-	6.1	2.55	2.39
W265	La110	+	+	GS3-1	-	Z	-	3	-	6.41	2.34	2.75
W266	Yunjiang35	+	-	GS3-1	-	K	-	3	-	4.97	2.07	2.4
W267	Yunhui72	+	-	gs3-3	-	K	-	3	-	6.76	2.14	3.15
W268	Wudadaozhong	+	-	GS3-1	-	Z	-	3	-	5.64	2.69	2.1
W269	IR65600-27-1-2-2	+	-	gs3-3	-	K	+	3	-	NA	NA	NA
W270	Yetuozai	+	-	GS3-1	-	K	+	3	-	NA	NA	NA
W271	P59279	+	-	GS3-2	-	Z	-	3	-	6.72	2.53	2.65
W272	Tsao wan ching	+	-	GS3-1	-	Z	-	3	-	6.56	2.65	2.48
W273	Anambae ndanggalasi	-	-	GS3-1	+	K	+	2	+	6.01	2.27	2.65
W274	Er chiu ching	+	+	GS3-1	-	Z	-	3	-	5.65	2.66	2.13
W275	Heen GW	-	-	GS3-5	+	Z	+	0	-	NA	NA	NA
W276	Pathma wee	+	-	GS3-1	-	Z	+	3	-	6.09	2.6	2.34
W277	Lakkhi kajal	+	-	GS3-1	-	K	+	1	-	6.34	2.73	2.32
W278	Moisdol	+	-	GS3-1	-	K	+	1	-	6.43	2.51	2.56
W279	Jabor sail	+	-	GS3-1	-	K	-	3	-	5.77	2.65	2.18
W280	Sada solay	+	-	GS3-2	-	K	+	1	+	6.53	2.74	2.39
W281	Sholay	-	-	GS3-2	-	N	+	1	+	6.18	2.55	2.42
W282	Ma ba you zhan	+	-	GS3-1	-	K	-	3	-	NA	NA	NA
W283	Daegujo	-	-	GS3	-	NA	+	1	+	5.38	3.05	1.77
W284	Paikasa	-	-	GS3-1	+	K	+	2	-	6.22	1.99	3.13
W285	Uwi	-	-	gs3-3	+	K	+	2	+	7.26	2.4	3.02
W286	Garia	+	-	GS3-1	-	K	-	3	+	6.21	2.43	2.56
W287	AUS 449	+	-	GS3-1	-	K	-	1	-	5.97	2.46	2.42
W288	Dourado Precoce	-	-	gs3-3	+	K	+	2	+	8.15	2.48	3.28
W289	IR 661-1-140-3-117	+	-	gs3-3	-	K	-	3	-	NA	NA	NA
W290	Aichi Asahi	-	-	GS3-2	-	N	+	2	+	5.67	2.91	1.95
W291	IR 2071-625-1-252	+	-	gs3-3	-	K	+	3	-	NA	NA	NA
W292	Khoia boro	+	-	GS3-2	-	K	+	3	-	5.63	2.43	2.32
W293	IR 8	+	+	gs3-3	-	Z	-	3	-	7.01	2.64	2.65
W294	LABELLE	-	-	gs3-3	+	K	+	2	+	NA	NA	NA
W295	LEBONNET	+	+	gs3-3	-	K	+	3	-	7.45	2.13	3.5
W296	AUS 371	+	-	GS3-1	-	K	+	3	-	6.04	2.49	2.42
W297	AUS 373	+	-	GS3-1	-	K	+	3	-	6.01	2.44	2.46
W298	IR 36	+	-	gs3-3	-	K	+	3	-	6.93	2.1	3.3
W299	JAYA	+	+	GS3-1	-	Z	-	3	-	5.68	2.38	2.38
W300	NEW BONNET	-	-	gs3-3	+	K	+	2	+	NA	NA	NA
W301	IR 64	+	+	gs3-3	-	K	+	3	-	7.87	2.16	3.65
W302	KUNTLAN	-	-	GS3-1	+	Z	+	2	+	6.28	2.79	2.26
W303	British Honduras Creole	-	-	gs3-3	+	K	+	2	+	7.39	2.62	2.82
W304	CPSLO 17	-	-	GS3-1	-	K	-	3	-	NA	NA	NA
W305	AKITAKOMACHI	-	-	GS3-2	-	N	+	1	+	5.61	2.84	1.98
W306	BASMATI 385	+	-	gs3-3	-	K	+	3	+	7.27	1.88	3.86
W307	AGNO	+	+	gs3-3	-	K	-	3	-	6.96	2.07	3.36
W308	PSBRC82	+	+	gs3-3	-	K	+	3	-	NA	NA	NA
W309	NSICRC122	+	+	gs3-3	-	Z	+	3	-	7.76	2.15	3.6
W310	BRRI DHAN 29	+	-	gs3-3	-	K	-	3	-	6.74	2.15	3.13
W311	PR 116	+	-	gs3-3	-	K	-	3	-	7.31	2.3	3.18
W312	CIGEULIS	+	+	GS3-2	-	K	-	3	-	7.17	2.29	3.14
W313	OM 2517	+	+	gs3-3	-	K	+	3	-	7.32	2.06	3.56
W314	BRRI DHAN 28	+	-	gs3-3	-	K	-	3	-	6.83	1.99	3.43
W315	CIBOGO	+	+	gs3-3	-	NA	-	3	-	NA	NA	NA
W316	NEDA	+	-	gs3-3	+	K	-	2	-	8.2	2.06	3.98
W317	CIHERANG	+	+	gs3-3	-	K	-	3	-	NA	NA	NA
W318	Qiuqianbai	+	-	GS3-1	-	Z	+	0	-	NA	NA	NA
W319	Guangkexiangnuo	-	-	gs3-3	-	N	+	2	+	NA	NA	NA
W320	Wenxiangnuo	+	-	GS3-1	-	Z	-	2	-	5.94	2.99	1.99
W321	Laozaogu	+	-	GS3-1	-	Z	-	3	-	5.29	2.7	1.96
W322	Lengshuinuo	+	+	GS3-1	-	K	-	0	-	NA	NA	NA
W323	Feienuo2	-	-	gs3-3	+	N	+	2	+	6.47	2.9	2.24
W324	Zimangfeie	-	-	gs3-3	+	N	+	2	+	6.52	3.1	2.1
W325	Guantuibaihe	-	-	gs3-3	-	N	+	2	+	NA	NA	NA
W326	Haolvguangnian	-	-	gs3-3	+	N	+	2	+	NA	NA	NA
W327	JinghuB	-	-	GS3-2	-	N	+	1	+	5.29	3.13	1.69
W328	Sibeitichao6	+	-	GS3-2	-	N	+	3	+	NA	NA	NA
W329	GPNO 5055	+	-	GS3-2	+	Z	-	2	+	6.34	2.78	2.28
W330	ASWINA 330	+	-	GS3-1	-	K	+	3	-	6.02	2.59	2.32
534	Zhimali	-	-	GS3-5	-	N	+	2	-	3.97	2.52	1.57
535	SYB5	-	-	GS3-2	-	Z	-	3	-	4.33	2.4	1.81
536	Chuan 7	-	-	GS3-4	-	K	+	1	-	4.38	2.21	1.98
537	Peiai 64S	-	-	gs3-3	-	K	+	1	-	6.87	2.19	3.13
538	Chenghui 3203	-	-	gs3-3	-	K	-	3	+	8.16	2.33	3.5
539	WZ1	-	-	gs3-3	-	K	-	3	-	8.62	2.51	3.44
540	Chuan 106B	-	-	gs3-3	+	K	-	2	-	8.86	1.66	5.33
541	SYB6	-	+	gs3-3	-	K	-	3	-	9.27	2.5	3.71
Note: For alleles of GL1, GS2, GL7, GW5.1 and GW8, “+” and “-” represent positive and negative effects of the allele on target traits, while “NA” is not available. For GS3, the functional alleles are GS3-1, GS3-2, GS3-4, GS3-5 and GS3-6, and the non-functional allele is gs3-3 or gs3. For GW5, “K”, “Z” and “N” indicate the Kasalath, Zhenshan97 and Nipponbare type alleles of GW5, respectively. For …
