# Supplementary material for: The identification of grain size genes by RapMap reveals directional selection during rice domestication
Source: Nat Commun. 2021 Sep 28;12:5673. doi: 10.1038/s41467-021-25961-1 (PMC8478914; doi:10.1038/s41467-021-25961-1)
Supplement: Supplementary file 3 — Supplementary Data 2 [file 41467_2021_25961_MOESM3_ESM.xls]

## Sheet: Supplementary Data 2
Supplementary Data 2. Primer sets used for QTL confirmation, fine mapping and functional analyses
Genes or Loci	Primer Name	Forward primer (5'–3')	Reverse primer (5'–3')	Functions
GL1	CH1Z7 (31.048Mb)	CGTTCATTTCGTACTTTGGTC	CTGCTCACAACTCAAGTGAC	Mapping
GL1	CH1Z6 (35.194Mb)	AAAATTGGGAACTAAGGCCTG	TTTCTCCCTGCAACTGTGCA	Mapping
GL1	CH1Z1 (37.001Mb)	GGCGGATACATGTGTTGGT	TGCTTCTCCTAGTCACGCA	Mapping
GL1	CH1Z8 (37.023Mb)	GCATGTTATCAACAGCTGGC	GATGCAACAGCTGAATTTCC	Mapping
GL1	CH1Z9 (37.093Mb)	GCAGAGCTTGGACAGGAAAC	TCATGACAAATTGGCTCGTTG	Mapping
GL1	CH1Z10 (37.112Mb)	TGACTGGTTCAGCTAATGGC	AAGATCGAGCCTGTTCCACG	Mapping
GL1	CH1Z11 (37.139Mb)	TCTCAAAAATTATGCTGAAGTC	TAATTTGGTCCTCGTACAGC	Mapping
GL1	CH1Z12 (37.157Mb)	CTCAGGTCACGATCCTAGTC	CCAAGGTCATCGATGCCTTG	Mapping
GL1	CH1Z2 (37.507Mb)	AGGTCAACCATTTTACAGGC	GACATATCCGTTGGTGTATG	Mapping
GL1	CH1Z3 (37.903Mb)	TGAGAGCAAACGGTTGAGGA	GTACTCCAATGGCTGTTAACT	Mapping
GL1	CH1Z4 (38.653Mb)	TTCCAACAAGTCCCGGAAGA	AACGCTAAACGAACAGAGTCT	Mapping
GL1	CH1Z5 (40.170Mb)	GACAGTGCTATGTTAGTATG	TGTGAGGAATTCTATTTACTG	Mapping
GL1	930-U3	AGCCCATGAAGCGTGAAAGGGTTTTAGAGCTAGAAATAGCAAGTTA	CCTTTCACGCTTCATGGGCTGCCACGGATCATCTGCACAACTC	U3 CRISPR
GL1	930-U6	GATGCCTGTATCGACGCTCGGTTTTAGAGCTAGAAATAGCAAGTTA	CGAGCGTCGATACAGGCATCAACCTGAGCCTCAGCGCAGC	U6 CRISPR
GL1	LOC_1g930-EcoRI-F/LOC_1g930-KpnI-R	ATGACCATGATTACGAATTCTGCTGTCCAAAGAGTTCCTCGGAG	CTAGAGGATCCCCGGGTACCGCTCCGCCACCTTGCCGCTGG	Complementary vector
GL1	930-inF/930-inBR	AGCTAGGCAAATTCCATGGC	CTTATGAGCTTTGATGCGGG	Amplifying the large fragment deletion
GL1	930-inF/930-inAR	AGCTAGGCAAATTCCATGGC	GGTTGTGGAGAAGGAGATGA	Amplifying the large fragment insertion
GL1	930-CTse	GTTTGAGAAGAGAATCTCGAAG	GGCTCGAAGATCTTGGCCTG	Sequencing primers for detecting the CT InDel
LUC	LUC	GTCGACGGTATCGATAAGCTT	TTACACGGCGATCTTTCCGCC	reporter construct
GL1	930-P-LUC	GGGCCCCCCCTCGAGGTCGACtgctgtccaaagagttcctcgg	AAGCTTATCGATACCGTCGACggAGACGAGCTGCGGCGCC	reporter construct
GL1	930-3UTR-F	GGCGGAAAGATCGCCGTGTAAtagGTAGAGCAAACAAACTGG		reporter construct
GL1	930-3UTR-9311-R	-	GACTGGTGATTTCAGCGAATTCTCTAGAAtgcATGGGTTTCGAGATTGG	reporter construct
GL1	930-3UTR-wz1-zh11-R	-	GACTGGTGATTTCAGCGAATTCTCTAGAAgctCCGCCACCTTGCCGCTG	reporter construct
GS2	Gs2TCF/GS2TCTR	GCATATGGATCGGATATGGAC	CGTTTCCACAGGCTTTCTAGA	GS2 functional marker for the CT haplotype
GS2	Gs2TCF/GS2GAAR	GCATATGGATCGGATATGGAC	CGTTTCCACAGGCTTTCTCTT	GS2 functional marker for the AA haplotype
GS2	IND4-2F	CTGTCATGGCTTGTTGACT	GAGGCACCATTGGTGTTTC	Mapping
GS2	IND4-6F	AGCTAAACTCCTCACGCGGC	ACGACGACATGTGCAGCCCT	Mapping
GS2	IND4-7F	ACAGTACAACACAGATACTCACA	TATGATGACTTCGTCAATCT	Mapping
GS2	IND4-8F	GCTGGCCACTGGAAAATGTT	CTGTCTCTGCTCTTCAGGGG	Mapping
GS2	IND4-9F	CATACATGTGTTCCAACGTC	TGTTAGAACTTAAAGGCATG	Mapping
GS3	GS3-CDS	AGCTCGGCCTCTTGAGGTTGAAG	AGCTACCTCTCCTGGATCTGCTG	GS3 functional marker for GS3-4，GS3-5 and GS3-6
GS3	GS3 CAPS-F/R	TCCCTCAGACATCACCTGAA	AGGACATGCATGCATTGAAA	GS3 functional marker for gs3
GS3	GS3-Pro InDel-F/R	TCTACAGCTTTCCCATATGTATC	TTGGCTTCCAGAGACCTACTCG	GS3 functional marker for GS3-1
GS3	GS3 PRO-F/R	GCTCTCTTTCCTCAGACATGG	CCTACGACGTAGCCAGATATG	GS3 functional marker for GS3-1
GS3	Chr3-11.5	GATCGAAGAAAAGTACAGAC	TCCCTCCATTTCTGAGTATTC	Mapping
GS3	Chr3-15.134 (3C1)	ATACACGCACCAAATGAGGC	GGTGGACAGGACGAAGGAAT	Mapping
GS3	Chr3-15.7 (C3S1)	GACAGCAAAGGGAGATGTGG	GCAGACATTCACGGACCTTC	Mapping
GS3	Chr3-16.124 (3C8)	TCTCTCCGAGAAACTAGCCT	AGCGATGGCACTGTTTCAAA	Mapping
GS3	Chr3-16.640 (C3S5)	ACTGATGTGAGGCCCTTCTT	GCTAGCTGGCTAGGTTTAAACA	Mapping
GS3	Chr3-16.648	GGGGATGCAGTTTTGGTTCA	GGAGAGAAAAAAGACAGACAGGA	Mapping
GS3	Chr3-16.651	ATTACCTCTCCCCGACCATC	TAGTGGCGTCAAGGGGTTAG	Mapping
GS3	Chr3-16.717 (3C9)	GCATGCTGATCACTTCTTCTGT	TGCGTACGTGTTAGATGCATC	Mapping
GS3	Chr3-16.731 (3C10)	TGACCACGTCGATCATCAAG	CCACCTGCAGATTTCTTCCA	Mapping
GS3	Chr3 -16.716 (C3S6)	TGAGTTTTGAGCTTTCCGAGA	CTAGCTAGTGCCACGACAGT	Mapping
GS3	Chr3-16.734 (C3S7)	AGAGGAGCAGTTTTTGGGGA	CCCAGCTTAAAACCACTCCT	Mapping
GS3	Chr3-16.737	TAGAGATGCGCGTAGTCGTT	TGCCTTGATAGGTTGTGCATG	Mapping
GS3	CH3-16.752	CCAACGACGAGGAGAGATGA	CTCGCTTCCCCCACATGTAT	Mapping
GS3	Chr3- 16.965	ATGTGCCACTGTCAGTCTGA	CTCCATTTCTTGCAACAGCA	Mapping
GS3	Chr3-17.112	TCGCGGGAATGGAGAGATC	AACGAAGCCCAGCGTAATTG	Mapping
GS3	Chr3-17.7 (C3S4)	CATTTGGTCCTATGTGTCAC	TTCAAGTGGAAATGGAGGCG	Mapping
GS3	CH3-17.780	TCTACGCTGGATCATGGCAA	ACGTGCTCGTTGACCAGGTA	Mapping
GS3	Chr3-18.117 (3C7)	GCGAGAGGCTATTCTCCCTT	GCAGCAGTTTGGAGAGGTTT	Mapping
GS3	Chr3-19.003 (3C6)	AGTCTCGGCTGCTATAACCA	TGCGAGTAGGGCATTCTCAT	Mapping
GS3	Chr3-19.181	ACGTCACCGATGTCAACGC	AAGGCACCGCTGCCACTTG	Mapping
GS3	Chr3-19.512	GCTAGAGCTTCCCCTATGGA	CCCTCAAAGATCTAAGAGCCG	Mapping
GS3	Chr3-19.585 (3C5)	GCAAGGCCAGATGAGAGTTG	GGTGGTGCACTTGCTTCAAA	Mapping
GS3	Chr3-20.519 (3C4)	CGGGCAACGTCAGATTCATA	TTCCGTCCCATTTCCGATGA	Mapping
GS3	Chr3-21.620 (3C3)	CGGCAAACCAATAGCGATTG	ATGCCTTGGTTGTGAGAGGA	Mapping
GS3	Chr3-22.247 (3C2)	GATCTACCCTGAGTGCACGT	GATAGCCTCCCTCCTAGCTG	Mapping
GS3	Chr3-22.383	GCTCACGAGGGAAGAATGGT	ACCATAGCTATTGCACCCGA	Mapping
GS3	Chr3-22.6 (C3S2)	GTTGTCCTAGGAGGGATCAC	CCACCCACTAACCTGCTACA	Mapping
GS3	Chr3-23.017	TTCTCTCGCCGTCGTTACAA	GAGCCAAGTTGGTTCTTCGG	Mapping
GS3	Chr3-23.033	CGCACGTAAATCTTATGGGCT	GCTGCAGAGCAAAGGAATAAC	Mapping
GW5	CH5-5.361	ACTACTGCTACAGTACAGCT	TCGATCTAGCTAGCTAGCCA	Mapping
GW5	CH5-5.379	GTCGCATTCTCTCATCTCAG	TTCTGACATGAACAGTTGAA	Mapping
GW5	GW5-KRF/KRR	GATAACCATCGGTAATTGCT	ACGTACGAACGTATTCTGTG	GW5 functional marker: K-395bp, Z and N-none
GW5	GW5-KRF/IN1212RR	GATAACCATCGGTAATTGCT	TAGCACCACGTCTACTCCTAG	GW5 functional marker: K- ~1.8kb, N- ~640bp, Z-none
GW5	GW5-F/R	TGTTGGAGTTGGATGGTTCG	TGATGATGATAGGTGGTACT	GW5 functional marker: K- ~1.1kb, Z-161bp, N-none
GW5.1	InD6	AGCTATGTTCGCGAGTGTAT	TGCATCGCAGAACCTTTAGA	Mapping
GW5.1	InD10	AGTTGTTGCCATACTGCCTT	TTTGCTGGCAAATCAGTTTGA	Mapping
GW5.1	InD15	ATTAACTCCAGCAGGGCATT	CTCTTAACTCGCTGACCTGT	Mapping
GW5.1	InD11	CAATAGTACTCACTCCTTCGG	ACCCTCTATTAATACGGGAGA	Mapping
GW5.1	InD12	CCACCACCATCTATCTGCATCC	CGTACAGTCAGTGAGCAAGACAGG	Mapping
GW5.1	InD9	CGTCGTGAGAGAGATGCGTA	CAAGCAGTAATGAACAGGCGA	Mapping
GW5.1	InD13	GATTGAAATAGAACTAAACTAAGCC	TTCCTTATGCTTCAATTCCTT	Mapping
GW5.1	InD3	GCGTCGGATGAGCGAGAG	ATCGATCGTTGTCATGCGTG	Mapping
GW5.1	InD1	GGAAAAGAGTCCTAATGGCCG	TGCTACATGGTAACGACGGT	Mapping
GW5.1	InD7	GGAACAAAGTGTCATGGCC	ATGTGCCATCCAAACGTTA	Mapping
GW5.1	InD2	TAACGCCAGGTTATCCACGT	CCCGTCGGAATTGGGATCT	Mapping
GW5.1	InD5	TAGACTTTGTGACACAAGCA	ACCCGGTTACACTTACTGT	Mapping
GW5.1	InD4	TGCTACCAGATTGTAGGAGCT	AGACGAGTGGTTAAACGTTGC	Mapping
GW5.1	InD14	TTGGCAGTTAGTCCTTAACC	GAAGACGTAGAATCTCGAGG	Mapping
GW5.1	InD8	TTTTGTACGACAGTGGACGA	GGCGTTGTTGCTTCCTTC	Mapping
GW5.1	GW5.1-EcoRI -F/GW5.1- KpnI -R	ATGACCATGATTACGAATTCGGGACGAATTTCGGATTAAGCGAC	CTAGAGGATCCCCGGGTACCTCGGGCCTGCGGATCCATCATAT	Complementary vector
GW5.1	GW5.1-CR -seq	CATTACGCAATCGTTCCCACC	AGTAGCCATAGGCCACTGGATAG	Sequencing for mutated sites
GW5.1	GW5.1-RT	CATTGACGCCACCCATGTTAGC	TCATGTCTGGTGTTGTCTTCGACG	RT-PCR
Ubiquitin	Ubiquitin-RT	AGCAGCAAGGAGCTAGAGAGAC	CTTCTTCTTGCGGCAGTTGACA	RT-PCR
GW5.1	GW5.1-CR	GGGTAGACAGTGCGACCCATGTTTTAGAGCTAGAAATAGCAAGTTA	ATGGGTCGCACTGTCTACCCAACCTGAGCCTCAGCGCAGC	CRISPR
GW5.1	LF/RR	TTGTCGGAACTTCACCTTCCATG	ACCTCTAGGTTCCGAAGAACATCAC	Verifying the 11.8-kb insertion
GW5.1	LF/LB	TTGTCGGAACTTCACCTTCCATG	CTGTGGAGTGGAGTTGCCATAGC	Verifying the 11.8-kb insertion
GL7/GW7	7R4(23400759)	GGCAGCTAACTTCTGTTCACC	TGGCCTGATTAACGGGTTCT	Mapping
GL7/GW7	7K2(24517799)	AAGAGCTTCTTGACGAGGTAGGC	GGAATGGATGGATATGAACAGTGC	Mapping
GL7/GW7	7K3(24590165)	CAGCTATGTGTAGCTTCG	CTGCTCATTGGGCGGTTT	Mapping
GL7/GW7	7K19(24673034)	CACCCTCACCTTTCTTCGTA	GGTGTAATCAAGAAGGACTTTTGA	Mapping
GL7/GW7	7K37(24704644)	CCGTCCATTCTCATGCCCTA	CCAAATGGCAACTATTGAGTG	Mapping
GL7/GW7	7K6(24762676)	CCAAATTGCTTCCTCGGATATAGG	CGGATTTAGGGAGTTCGTGTTCG	Mapping
GL7/GW7	7K9(25473814)	ACAGTATCCAAGGCCCTGG	CACGTGAGACAAAGACGGAG	Mapping
GL7/GW7	7K40(25765048)	CTATCCGCTAGCACCCGATC	AGCACGACGTCTGGAAGTAA	Mapping
GL7/GW7	7K48(26277437)	TGCCAAGTCAAAGGTTAGAGG	TTGCATTGCTGATCCATGCA	Mapping
GL7/GW7	7K53(26615586)	GCTGTGATCACTGTGCTAGC	CGCTGTCGTAGTAGCCGA	Mapping
GL7/GW7	7R5(27067502)	ACACTGGTGCTAAGCTCTGG	GCGCCTAAGAATCTTTATGTGC	Mapping
GL7	NGSP11F/210QCF	TGACACGCCACAGTCCAAGACGAGCAGT	AAGGGAGTTGAGAGTAGAAAAAA	GL7 functional marker, CNV of a tandem repeat
GW7	GW7-F/GW7-2R	ATGGCATTCGCACGCCATTG	GAAAGCCAAGGAGCAAGCAG	GW7 functional marker
GW7	seq-gw7	GACATGATCTTGGGTGTGTG	GAGGAACCTAATCGAAACCA	Sequencing for GW7
GW7	7K16(24645622)	AGGACTTGACTGAATTGGCA	CAACGTTACGTACTGCACTG	Mapping
GW7	7K61(24701962)	TCTGACATTGCACTACAGCTT	GGGCTCTCTCCAGGATTTCA	Mapping
GW8	CH8-22.058	GGCAAGTCTGGGCACAACA	CACCATTCCCCCAACGAGA	Mapping
GW8	CH8-25.436	CAGATACCATGCACAACTGC	GGAAAACAGATTTCTTAGGAC	Mapping
GW8	CH8-26.425	GGCCTTTGTGGACTACTAGT	GATGAAGTAGATTTCGTCGTG	Mapping
GW8	CH8-26.436	GGGGGAACGTGTGTCACTGA	CCAGAAGCTGGAATGGATGG	Mapping
GW8	CH8-26.524	AGCGCCAAATTTTTCACGAA	GATCCATAGCACTATCATCT	Mapping
GW8	CH8-26.550	TAAGAGCGGCTACTATGTGC	CAGTCACTGACATGTCACTG	Mapping
GW8	CH8-26.551	GCAAAACAGCAAAAGTACATTG	TGAATATTGATACCCTTAAGTCA	Mapping
GW8	CH8-27.751	TAGCTTGTTGATTGAGCTGC	TTAAGTCCAAGCGAGACAGC	Mapping
GW8	GW8-CT	TGTTCTCCGATGGTGGGTTG	TCGATGGCCGTGGAGTTCG	GW8 functional marker
GW8	GW8.1 F/R	AAGCGACACCAGTGTGTG	TCTCCAGCTCGTCGGCTA	GW8 functional marker (10bp InDel)
