# Supplementary material for: The identification of grain size genes by RapMap reveals directional selection during rice domestication
Source: Nat Commun. 2021 Sep 28;12:5673. doi: 10.1038/s41467-021-25961-1 (PMC8478914; doi:10.1038/s41467-021-25961-1)
Supplement: Supplementary file 4 — Supplementary Data 3 [file 41467_2021_25961_MOESM4_ESM.xls]

## Sheet: Supplementary Data 3
Supplementary Data 3. Genotypes of the eight grain-size genes in wild rice of 446 accessions
Accessiona	Species	GL1-0137098857b	GS2-0228865210	GS3-0316732377	GL7-0724669524	GW5-0505365892	GW5.1-0514717461	GW7-0724669524	GW8-0826505025
W0101	wild	T	A	C	A	A	N	A	A
W0102	wild	T	A	C	A	A	A	A	A
W0103	wild	T	A	T	A	G	A	A	A
W0106	wild	T	A	C	A	G	A	A	A
W0107	wild	T	A	C	A	A	N	A	A
W0108	wild	T	A	C	A	G	A	A	G
W0120	wild	A	A	C	A	G	A	A	G
W0121	wild	T	A	C	A	G	A	A	G
W0123	wild	T	A	T	A	-	A	A	A
W0124	wild	T	A	C	A	A	N	A	A
W0125	wild	T	A	C	A	G	A	A	G
W0126	wild	T	A	C	A	G	A	A	G
W0128	wild	T	A	C	A	A	A	A	G
W0130	wild	T	A	C	A	A	N	A	G
W0132	wild	T	A	C	A	G	A	A	G
W0133	wild	T	A	T	A	G	A	A	G
W0134	wild	T	A	C	A	G	A	A	G
W0135	wild	T	A	C	A	G	A	A	G
W0136	wild	T	A	C	A	G	A	A	G
W0137	wild	T	A	C	A	G	A	A	G
W0138	wild	T	A	C	A	G	A	A	G
W0141	wild	T	A	C	A	G	A	A	G
W0143	wild	T	A	C	A	A	A	A	G
W0144	wild	T	A	C	A	A	A	A	A
W0145	wild	T	A	C	A	G	N	A	G
W0147	wild	T	A	N	A	-	A	A	A
W0148	wild	T	A	C	A	A	A	A	A
W0149	wild	T	A	C	A	G	A	A	A
W0151	wild	T	A	C	A	A	N	A	A
W0152	wild	T	A	C	A	A	A	A	A
W0153	wild	T	A	C	A	G	A	A	G
W0157	wild	T	A	C	A	G	A	A	G
W0163	wild	T	A	C	A	G	T	A	A
W0164	wild	T	A	T	A	G	A	A	A
W0165	wild	T	A	C	A	G	A	A	G
W0166	wild	T	A	C	A	G	A	A	G
W0168	wild	T	G	C	A	A	A	A	A
W0169	wild	T	A	N	A	G	A	A	G
W0170	wild	T	A	C	A	A	A	A	A
W0171	wild	T	A	C	G	G	A	G	G
W0172	wild	T	A	C	A	G	A	A	G
W0173	wild	T	A	T	A	G	N	A	A
W0174	wild	T	A	C	A	G	A	A	G
W0175	wild	T	A	C	A	G	A	A	G
W0176	wild	T	A	T	A	G	A	A	A
W0178	wild	T	A	T	A	G	A	A	A
W0179	wild	T	A	T	A	G	A	A	A
W0180	wild	T	A	T	A	G	A	A	G
W0234	wild	T	A	T	A	G	A	A	A
W0549	wild	T	A	C	A	G	A	A	G
W0573	wild	T	A	C	A	G	A	A	G
W0574	wild	T	A	C	G	A	N	G	A
W0576	wild	T	A	C	A	G	T	A	G
W0587	wild	T	A	C	A	G	N	A	G
W0589	wild	T	A	C	A	A	N	A	G
W0590	wild	T	A	C	A	G	A	A	A
W0593	wild	T	A	C	A	G	A	A	G
W0594	wild	T	A	C	A	G	A	A	A
W0596	wild	T	A	C	A	G	A	A	G
W0600	wild	T	A	C	A	G	A	A	G
W0605	wild	T	A	C	A	A	N	A	A
W0606	wild	T	A	C	A	G	N	A	A
W0610	wild	T	A	T	A	G	N	A	A
W0621	wild	T	A	T	A	G	A	A	G
W0623	wild	T	A	C	A	G	A	A	G
W0624	wild	T	A	C	A	G	A	A	G
W0625	wild	T	A	T	A	G	A	A	G
W0626	wild	T	A	C	A	A	A	A	A
W0627	wild	T	A	C	A	A	A	A	A
W0628	wild	T	A	C	A	G	A	A	G
W0629	wild	T	A	N	N	G	A	N	A
W0630	wild	T	A	C	A	A	N	A	A
W0631	wild	T	A	C	A	G	A	A	A
W0632	wild	T	A	T	A	G	A	A	A
W0633	wild	T	A	C	A	A	A	A	A
W0634	wild	T	A	C	A	G	A	A	G
W0635	wild	T	A	T	A	G	A	A	A
W0637	wild	A	A	T	A	G	A	A	G
W0638	wild	T	A	C	A	G	A	A	A
W0639	wild	A	A	T	A	G	A	A	A
W1080	wild	T	A	T	A	G	N	A	A
W1082	wild	T	A	C	A	A	A	A	G
W1083	wild	T	A	C	A	A	A	A	G
W1084	wild	T	A	C	A	A	A	A	G
W1086	wild	T	A	C	A	G	A	A	A
W1087	wild	T	A	C	A	G	A	A	A
W1090	wild	T	A	C	A	G	A	A	A
W1092	wild	T	A	C	A	G	A	A	A
W1093	wild	T	A	C	A	G	A	A	G
W1096	wild	T	A	T	A	G	A	A	G
W1102	wild	A	A	T	A	G	A	A	A
W1105	wild	T	A	C	A	A	N	A	A
W1107	wild	T	A	C	A	G	A	A	A
W1111	wild	T	A	C	A	G	N	A	A
W1112	wild	T	A	C	A	G	A	A	A
W1114	wild	A	A	T	G	G	A	G	G
W1117	wild	T	A	T	A	G	A	A	A
W1119	wild	T	A	C	A	G	A	A	G
W1121	wild	T	A	C	A	A	A	A	A
W1122	wild	T	A	C	A	G	A	A	G
W1124	wild	T	A	C	G	G	A	G	G
W1126	wild	T	A	C	A	G	A	A	G
W1142	wild	T	A	C	A	A	N	A	A
W1143	wild	T	A	C	A	A	A	A	A
W1161	wild	T	A	C	A	G	A	A	G
W1214	wild	T	A	C	A	G	A	A	G
W1230	wild	T	A	C	A	A	A	A	A
W1236	wild	T	A	C	N	G	A	N	G
W1238	wild	T	A	C	A	G	A	A	G
W1244	wild	T	A	C	A	G	A	A	G
W1292	wild	T	A	C	A	G	A	A	G
W1294	wild	T	A	C	A	G	A	A	G
W1295	wild	T	A	N	A	G	A	A	A
W1532	wild	T	A	C	A	A	N	A	A
W1533	wild	T	A	C	A	A	N	A	A
W1534	wild	T	A	C	A	G	A	A	G
W1536	wild	T	A	C	A	G	A	A	G
W1542	wild	T	A	C	A	G	A	A	G
W1546	wild	T	A	C	A	A	A	A	A
W1547	wild	T	A	C	A	A	A	A	A
W1550	wild	T	A	T	A	G	T	A	G
W1551	wild	T	A	C	A	A	A	A	A
W1552	wild	T	A	C	A	A	T	A	G
W1553	wild	T	A	C	A	G	A	A	A
W1554	wild	T	A	C	A	G	T	A	G
W1555	wild	T	A	C	A	G	T	A	G
W1556	wild	T	A	C	A	G	N	A	A
W1557	wild	T	A	C	A	G	T	A	G
W1558	wild	T	A	C	A	G	N	A	G
W1559	wild	T	A	T	A	G	A	A	G
W1560	wild	T	A	T	G	A	N	G	G
W1619	wild	T	A	C	A	A	A	A	A
W1666	wild	T	A	C	N	G	A	N	G
W1668	wild	T	A	C	A	A	A	A	G
W1669	wild	T	A	T	A	G	A	A	G
W1675	wild	T	A	C	A	G	A	A	A
W1676	wild	T	A	C	A	A	A	A	A
W1677	wild	T	A	C	A	G	A	A	A
W1679	wild	T	A	C	A	G	A	A	G
W1681	wild	T	A	C	A	A	T	A	A
W1683	wild	T	A	C	A	A	A	A	G
W1685	wild	T	A	C	A	G	N	A	A
W1687	wild	T	A	C	A	G	A	A	A
W1690	wild	T	A	C	A	A	A	A	A
W1695	wild	T	A	C	A	A	A	A	A
W1696	wild	T	A	N	A	G	A	A	A
W1698	wild	T	A	C	A	A	A	A	A
W1700	wild	T	A	C	A	A	A	A	A
W1715	wild	T	G	C	A	G	A	A	G
W1716	wild	T	A	C	A	G	A	A	G
W1718	wild	T	A	C	A	G	A	A	G
W1719	wild	T	G	C	A	G	A	A	A
W1721	wild	T	A	C	A	G	A	A	G
W1723	wild	T	A	T	G	G	T	G	G
W1724	wild	A	A	T	G	G	A	G	G
W1725	wild	T	A	T	A	G	A	A	G
W1726	wild	T	A	C	A	A	A	A	G
W1727	wild	T	A	C	A	A	A	A	A
W1731	wild	T	A	C	A	A	N	A	A
W1732	wild	T	A	C	A	G	A	A	G
W1735	wild	T	A	C	N	G	A	N	A
W1736	wild	T	A	T	A	G	N	A	G
W1737	wild	T	A	C	A	A	N	A	A
W1738	wild	T	A	C	A	A	N	A	A
W1739	wild	T	A	C	A	G	A	A	G
W1740	wild	T	A	C	A	A	N	A	G
W1741	wild	T	A	C	A	A	N	A	G
W1742	wild	T	A	C	A	G	N	A	G
W1743	wild	T	A	C	A	G	A	A	A
W1746	wild	T	A	C	A	G	A	A	G
W1747	wild	T	A	C	A	A	N	A	G
W1748	wild	T	A	C	A	A	A	A	G
W1749	wild	T	A	C	A	A	N	A	A
W1750	wild	T	A	C	A	G	A	A	G
W1751	wild	T	A	C	A	G	A	A	G
W1753	wild	T	A	C	A	A	N	A	A
W1754	wild	T	A	C	A	A	N	A	A
W1756	wild	T	A	C	A	A	N	A	G
W1757	wild	T	A	C	A	A	N	A	G
W1759	wild	T	A	C	A	A	A	A	G
W1761	wild	T	A	C	A	G	N	A	A
W1762	wild	T	A	C	A	G	A	A	A
W1766	wild	T	A	N	A	G	A	A	G
W1770	wild	T	A	C	A	A	N	A	A
W1777	wild	T	A	T	A	G	A	A	G
W1780	wild	T	A	C	A	G	A	A	G
W1782	wild	T	A	C	A	G	A	A	G
W1783	wild	T	A	C	A	G	A	A	G
W1784	wild	T	A	C	A	G	A	A	G
W1787	wild	T	A	T	A	A	A	A	A
W1788	wild	T	A	T	A	G	A	A	A
W1790	wild	T	A	T	A	G	T	A	G
W1792	wild	T	A	C	A	A	A	A	A
W1794	wild	T	G	T	A	G	N	A	G
W1795	wild	T	A	C	A	G	A	A	G
W1798	wild	T	A	C	A	G	A	A	G
W1802	wild	T	A	C	A	G	N	A	A
W1803	wild	T	A	C	A	G	A	A	G
W1804	wild	T	A	C	A	G	N	A	G
W1806	wild	T	A	C	A	G	A	A	G
W1807	wild	T	A	C	A	G	A	A	G
W1809	wild	T	A	C	A	G	A	A	G
W1810	wild	T	A	C	A	G	A	A	A
W1811	wild	T	A	C	A	G	A	A	G
W1813	wild	T	A	C	A	G	A	A	G
W1818	wild	T	A	C	A	A	A	A	A
W1819	wild	T	A	C	A	A	A	A	G
W1820	wild	T	A	C	A	A	A	A	G
W1821	wild	T	A	C	A	A	A	A	G
W1822	wild	T	A	C	A	A	A	A	A
W1823	wild	A	A	C	A	A	A	A	A
W1824	wild	T	A	T	A	G	A	A	G
W1825	wild	T	A	C	A	G	A	A	A
W1832	wild	T	A	C	A	A	A	A	A
W1839	wild	T	G	T	A	G	A	A	A
W1844	wild	T	A	T	N	G	A	N	G
W1849	wild	T	A	C	A	A	A	A	G
W1850	wild	T	A	C	A	A	A	A	G
W1852	wild	T	A	C	A	A	A	A	G
W1853	wild	T	A	C	A	A	A	A	A
W1854	wild	T	A	C	A	G	T	A	A
W1857	wild	T	A	C	A	G	A	A	G
W1858	wild	T	A	C	A	G	A	A	G
W1859	wild	T	A	C	A	G	N	A	G
W1862	wild	T	A	C	A	G	T	A	G
W1865	wild	T	A	C	A	A	A	A	A
W1866	wild	T	A	C	A	A	A	A	A
W1870	wild	T	A	C	A	G	A	A	G
W1873	wild	T	A	T	A	G	A	A	G
W1879	wild	T	A	C	A	A	A	A	A
W1880	wild	T	A	C	A	G	A	A	G
W1881	wild	T	A	C	A	G	A	A	G
W1882	wild	T	A	C	N	G	A	N	A
W1884	wild	T	A	C	A	G	A	A	G
W1890	wild	T	A	C	A	G	A	A	G
W1891	wild	T	A	C	A	G	A	A	G
W1893	wild	T	G	C	A	A	A	A	A
W1895	wild	T	A	C	A	G	A	A	G
W1896	wild	T	A	C	A	G	A	A	G
W1912	wild	T	A	C	A	A	A	A	A
W1914	wild	T	A	C	A	G	A	A	A
W1916	wild	T	A	C	A	G	N	A	G
W1919	wild	T	A	C	A	G	A	A	G
W1921	wild	T	A	C	A	A	A	A	A
W1925	wild	T	A	C	A	A	A	A	A
W1927	wild	T	A	T	A	G	A	A	G
W1928	wild	T	A	T	A	A	A	A	A
W1935	wild	T	A	N	A	G	A	A	A
W1939	wild	T	A	C	A	G	A	A	G
W1940	wild	T	A	C	A	A	T	A	G
W1943	wild	T	A	T	G	G	A	G	G
W1945	wild	A	A	T	A	G	A	A	G
W1952	wild	A	A	T	G	G	A	G	G
W1957	wild	N	A	T	N	G	A	N	G
W1958	wild	T	A	T	A	G	A	A	G
W1959	wild	A	A	C	A	G	A	A	A
W1963	wild	A	A	T	G	G	A	G	G
W1970	wild	T	A	C	A	G	A	A	G
W1971	wild	T	A	C	A	G	A	A	G
W1972	wild	T	A	C	A	G	A	A	G
W1973	wild	T	A	C	A	G	A	A	G
W1974	wild	T	A	C	A	G	A	A	G
W1975	wild	T	A	C	A	G	A	A	G
W1976	wild	T	A	C	N	G	A	N	G
W1977	wild	T	A	C	A	G	A	A	G
W1978	wild	T	A	C	A	G	A	A	G
W1979	wild	T	A	C	A	G	A	A	G
W1981	wild	T	A	C	A	G	A	A	G
W1983	wild	A	A	C	A	A	N	A	A
W1989	wild	T	A	C	A	G	A	A	G
W1990	wild	T	A	C	A	G	A	A	G
W1991	wild	T	A	C	G	G	A	G	G
W1993	wild	T	A	C	N	G	A	N	G
W1995	wild	T	A	C	A	G	A	A	G
W1998	wild	T	A	C	A	G	A	A	G
W2003	wild	T	A	C	A	G	A	A	G
W2005	wild	T	A	C	A	G	A	A	G
W2007	wild	T	A	C	A	G	A	A	G
W2008	wild	T	A	C	A	G	A	A	G
W2010	wild	T	A	C	A	G	A	A	G
W2012	wild	T	A	C	A	G	A	A	G
W2014	wild	T	A	C	A	G	A	A	G
W2017	wild	T	A	C	A	G	A	A	G
W2021	wild	T	A	C	A	G	T	A	G
W2022	wild	T	A	C	A	G	A	A	G
W2024	wild	T	A	C	A	G	T	A	G
W2025	wild	T	A	C	A	G	A	A	G
W2030	wild	T	A	C	A	G	A	A	G
W2036	wild	A	A	N	A	G	A	A	G
W2050	wild	T	A	C	A	G	A	A	G
W2051	wild	T	A	C	A	G	A	A	G
W2052	wild	T	A	C	A	A	A	A	G
W2053	wild	T	A	C	A	A	N	A	G
W2055	wild	T	A	C	A	G	A	A	G
W2056	wild	T	A	C	G	G	A	G	G
W2057	wild	T	A	C	A	G	A	A	G
W2060	wild	T	A	C	A	A	A	A	A
W2061	wild	T	A	C	A	G	A	A	A
W2063	wild	T	A	C	A	A	N	A	G
W2064	wild	T	A	C	A	A	N	A	A
W2066	wild	T	A	T	G	A	A	G	G
W2078	wild	T	A	C	A	G	A	A	G
W2099	wild	T	A	C	A	G	A	A	G
W2108	wild	T	A	C	A	G	A	A	G
W2193	wild	T	A	C	A	-	A	A	G
W2197	wild	T	A	C	A	G	A	A	G
W2198	wild	A	A	T	A	G	A	A	G
W2263	wild	T	A	C	A	A	A	A	A
W2264	wild	T	A	C	A	G	A	A	G
W2265	wild	T	A	C	A	A	N	A	A
W2266	wild	T	A	C	A	G	A	A	G
W2267	wild	A	A	C	A	G	A	A	G
W2268	wild	T	A	C	A	A	A	A	A
W2269	wild	T	A	T	A	G	A	A	A
W2271	wild	T	A	C	A	A	A	A	A
W2272	wild	T	A	C	A	G	A	A	G
W2275	wild	T	A	C	A	A	A	A	A
W2276	wild	T	A	C	A	G	A	A	G
W2277	wild	T	A	C	A	A	A	A	A
W2278	wild	T	A	T	A	G	N	A	G
W2282	wild	T	A	C	A	G	T	A	G
W2283	wild	T	A	C	A	G	T	A	G
W2284	wild	T	A	C	A	G	T	A	G
W2288	wild	T	A	C	A	G	N	A	G
W2296	wild	T	A	C	A	A	A	A	A
W2298	wild	T	A	C	A	-	A	A	A
W2299	wild	T	A	C	A	A	N	A	A
W2301	wild	T	A	C	A	A	A	A	A
W2302	wild	T	A	C	A	A	N	A	G
W2303	wild	T	A	C	A	A	N	A	A
W2304	wild	T	A	C	A	G	A	A	A
W2305	wild	T	A	C	A	G	N	A	A
W2306	wild	T	A	C	A	G	N	A	A
W2307	wild	T	A	C	A	G	N	A	A
W2308	wild	T	A	C	A	G	A	A	G
W2310	wild	T	N	T	A	G	A	A	A
W2311	wild	T	A	T	A	G	A	A	G
W2316	wild	T	A	T	A	A	N	A	A
W2318	wild	T	A	C	A	G	A	A	G
W2319	wild	T	A	T	A	A	A	A	A
W2320	wild	T	A	C	A	G	A	A	G
W2321	wild	T	A	C	A	G	A	A	G
W2322	wild	T	A	C	A	G	A	A	G
W2327	wild	T	A	C	A	G	A	A	G
W2331	wild	T	A	C	A	G	A	A	A
W2332	wild	T	A	C	A	G	A	A	A
W3000	wild	T	A	T	A	G	A	A	G
W3001	wild	T	A	T	A	G	A	A	G
W3002	wild	N	A	T	G	G	A	G	G
W3003	wild	T	A	N	A	G	A	A	G
W3004	wild	A	A	C	G	G	A	G	G
W3005	wild	T	A	T	N	G	A	N	G
W3006	wild	T	A	C	G	G	A	G	G
W3007	wild	N	A	T	G	G	A	G	G
W3008	wild	T	A	C	A	G	A	A	G
W3009	wild	T	A	T	G	G	A	G	G
W3010	wild	T	A	T	N	G	N	N	G
W3011	wild	T	A	T	A	G	A	A	G
W3012	wild	T	A	T	A	G	A	A	G
W3013	wild	A	A	T	G	G	A	G	G
W3014	wild	T	A	C	G	G	A	G	G
W3015	wild	T	A	T	N	G	A	N	G
W3016	wild	T	A	C	G	G	A	G	G
W3017	wild	A	A	T	A	G	A	A	G
W3018	wild	A	A	T	G	G	A	G	G
W3019	wild	A	A	T	A	G	A	A	G
W3020	wild	N	A	T	N	G	A	N	G
W3021	wild	T	A	T	G	G	A	G	A
W3022	wild	T	A	T	A	G	A	A	G
W3023	wild	T	A	T	G	G	A	G	G
W3024	wild	T	A	C	G	G	A	G	G
W3025	wild	T	A	T	A	G	A	A	G
W3026	wild	N	A	T	A	G	A	A	G
W3027	wild	A	A	T	G	G	A	G	G
W3028	wild	A	A	T	G	G	A	G	G
W3029	wild	T	A	C	G	G	A	G	G
W3030	wild	T	A	T	G	G	A	G	G
W3031	wild	T	A	C	G	G	A	G	G
W3032	wild	A	A	T	G	G	A	G	G
W3033	wild	T	A	T	A	G	A	A	G
W3034	wild	A	A	T	G	G	A	G	G
W3035	wild	T	A	T	A	G	A	A	G
W3036	wild	T	A	T	G	G	A	G	G
W3037	wild	A	A	T	G	G	A	G	G
W3038	wild	A	A	T	G	G	A	G	G
W3039	wild	A	A	T	N	G	A	N	G
W3040	wild	T	A	T	G	G	A	G	G
W3041	wild	T	A	T	G	G	A	G	G
W3042	wild	T	A	T	G	G	A	G	G
W3043	wild	T	A	T	G	G	A	G	A
W3044	wild	T	A	T	G	G	T	G	G
W3045	wild	A	A	T	G	G	A	G	G
W3046	wild	A	A	T	G	G	A	G	G
W3047	wild	T	A	T	G	G	A	G	G
W3048	wild	T	A	C	A	G	A	A	G
W3049	wild	T	A	T	N	G	A	N	G
W3050	wild	T	A	N	G	G	A	G	G
W3051	wild	T	A	T	A	G	A	A	G
W3052	wild	A	A	T	G	G	A	G	G
W3053	wild	T	A	C	A	G	A	A	G
W3054	wild	T	A	C	A	G	N	A	G
W3055	wild	T	A	C	A	G	A	A	G
W3056	wild	T	A	N	G	G	A	G	G
W3057	wild	T	N	C	A	G	A	A	G
W3058	wild	N	A	T	A	G	A	A	G
W3059	wild	A	A	C	A	G	A	A	G
W3060	wild	T	A	N	A	A	A	A	G
W3061	wild	A	A	T	N	G	A	N	G
W3062	wild	T	A	T	A	G	A	A	G
W3063	wild	T	A	N	A	G	A	A	G
W3064	wild	T	A	C	A	G	A	A	G
W3065	wild	T	A	C	A	G	A	A	G
W3066	wild	A	A	T	A	A	A	A	G
W3067	wild	T	A	T	A	G	N	A	G
W3068	wild	T	A	C	G	G	A	G	G
W3069	wild	T	A	N	G	G	A	G	G
W3070	wild	T	A	T	A	G	A	A	G
W3071	wild	T	A	T	A	G	A	A	G
W3072	wild	T	A	C	G	G	A	G	G
W3073	wild	T	G	C	G	G	A	G	G
W3074	wild	A	A	T	G	G	A	G	G
W3075	wild	T	A	T	N	G	A	N	G
W3076	wild	A	A	T	G	G	A	G	G
W3077	wild	T	A	T	G	G	A	G	G
W3078	wild	N	A	T	G	G	A	G	G
W3079	wild	A	A	T	N	G	A	N	G
W3080	wild	T	A	T	G	G	A	G	G
W3081	wild	N	A	T	G	G	A	G	G
W3082	wild	N	A	T	G	G	A	G	G
W3083	wild	T	A	T	N	G	A	N	G
W3084	wild	T	A	C	A	G	A	A	G
W3085	wild	N	A	T	N	G	A	N	G
W3086	wild	T	A	T	A	G	A	A	G
W3087	wild	T	A	T	G	G	A	G	G
W3088	wild	T	A	T	G	G	A	G	G
W3089	wild	T	A	C	A	G	A	A	G
W3090	wild	T	A	C	A	G	A	A	G
W3091	wild	T	A	C	G	G	A	G	G
W3092	wild	N	A	T	G	G	A	G	G
W3093	wild	N	A	T	G	G	A	G	G
W3094	wild	T	A	C	G	G	A	G	G
W3095	wild	N	A	T	G	G	A	G	G
W3096	wild	T	A	T	A	G	A	A	G
W3097	wild	T	A	C	A	G	A	A	G
W3098	wild	T	A	C	A	G	A	A	G
W3105	wild	T	A	C	G	A	T	G	A
aAccessions of wild rice are from Huang et al. Nature, 2012.
bAll the genome coordinates of the genes were based on the assembly release version 7.0 of genomic pseudomolecules of japonica cv. Nipponbare matained by Michigan State University.
