# Supplementary material for: The identification of grain size genes by RapMap reveals directional selection during rice domestication
Source: Nat Commun. 2021 Sep 28;12:5673. doi: 10.1038/s41467-021-25961-1 (PMC8478914; doi:10.1038/s41467-021-25961-1)
Supplement: Supplementary file 5 — Supplementary Data 4 [file 41467_2021_25961_MOESM5_ESM.xls]

## Sheet: Supplementary Data 4
Supplementary Data 4. Genotypes of the eight grain-size genes and grain size phenotypes in the landraces and cultivars of 2462 and 784 accessions, respectively
Accessiona	Subspeciesb	Grain lengthc	Grain widthc	Location	Longitude	Latitude	Subpopulation	GL1-37098857	GS2-28866183	GS3-16733441	GW5-05372955	GW7/GL7-24669524	GW5.1-14719915	GW8-26501191
C152	cultivar	7.13333	3.86667	Jiangsu	118.5	32.02	Temperate Japonica	A	CT	G	A	G	ATT	A
CX277	cultivar	NA	NA	China	NA	NA	Temperate Japonica	A	CT	G	A	G	A	A
CX351	landrace	NA	NA	China	NA	NA	Temperate Japonica	A	CT	G	A	G	ATT	A
W146	landrace	7.76	3.28667	Italy	12.37	41.52	Indica I	T	CT	G	A	G	ATT	N
IRIS_313-8063	landrace	NA	NA	Argentina	NA	NA	Tropical Japonica	A	CT	T	G	A	ATT	A
IRIS_313-8783	NA	8.7	3.1	Sri Lanka	NA	NA	Indica Intermediate	T	CT	G	G	A	A	AAGCTGAGCTG
CX387	cultivar	NA	NA	None	NA	NA	Indica II	T	CT	T	G	A	A	AAGCTGAGCTG
CX5	cultivar	NA	NA	China	NA	NA	Indica II	T	CT	T	A	G	ATT	N
W150	cultivar	9.37	2.84667	Unknown	NA	NA	Indica II	T	CT	T	A	G	ATT	N
CX314	cultivar	NA	NA	China	NA	NA	Indica II	T	CT	T	G	A	A	AAGCTGAGCTG
IRIS_313-11422	NA	NA	NA	China	NA	NA	Indica I	T	DEL	G	A	A	ATT	N
IRIS_313-11821	NA	7.1	3.3	India	NA	NA	Indica III	T	CT	G	A	A	A	AAGCTGAGCTG
W129	landrace	9.45667	2.5	Afghanistan	69	34.5	VI/Aromatic	A	CT	T	A	A	ATT	N
GP53	cultivar	9.414	2.551	Cuba	NA	NA	Indica Intermediate	N	N	G	A	A	DEL	N
CX249	cultivar	NA	NA	China	NA	NA	Indica II	T	CT	T	G	G	A	AAGCTGAGCTG
B012	landrace	NA	NA	India	NA	NA	Indica Intermediate	T	CT	G	G	A	A	AAGCTGAGCTG
IRIS_313-10565	NA	9.8	2.9	Indonesia	NA	NA	Indica Intermediate	T	CT	T	G	A	A	AAGCTGAGCTG
IRIS_313-10550	NA	9.7	2.8	Indonesia	NA	NA	Indica Intermediate	T	CT	T	G	A	A	AAGCTGAGCTG
IRIS_313-10566	NA	9.4	3.1	Indonesia	NA	NA	Indica Intermediate	T	CT	T	A	A	A	AAGCTGAGCTG
IRIS_313-8399	landrace	8	2.9	France	NA	NA	Temperate Japonica	A	CT	G	G	G	ATT	A
IRIS_313-10564	landrace	7.4	3.4	Japan	NA	NA	Temperate Japonica	A	CT	G	A	G	ATT	A
IRIS_313-10298	cultivar	9.6	2.5	Sri Lanka	NA	NA	Indica II	T	CT	T	G	A	A	AAGCTGAGCTG
IRIS_313-8064	landrace	NA	NA	Argentina	NA	NA	Tropical Japonica	A	CT	T	G	A	ATT	A
IRIS_313-11036	landrace	9.4	2.9	Pakistan	NA	NA	Aus	A	CT	T	G	A	A	AAGCTGAGCTG
IRIS_313-11586	landrace	8.2	3.7	China	NA	NA	Temperate Japonica	A	CT	G	A	G	ATT	A
IRIS_313-11037	landrace	8	2.8	Pakistan	NA	NA	Aus	T	CT	G	G	G	ATT	AAGCTGAGCTG
CX364	cultivar	NA	NA	None	NA	NA	Indica II	T	CT	T	G	A	ATT	A
W086	cultivar	9.52667	2.81	China	116.4	39.9	Indica II	T	CT	T	G	A	A	N
W195	cultivar	10.86	2.37	Unknown	NA	NA	Indica II	T	N	G	G	A	A	AAGCTGAGCTG
IRIS_313-11202	landrace	8	3.7	China	NA	NA	Temperate Japonica	A	CT	G	A	G	ATT	A
W138	NA	8.25333	2.72333	China	116.4	39.9	Indica I	T	CT	G	G	G	A	AAGCTGAGCTG
IRIS_313-8450	landrace	9.8	2.8	India	NA	NA	Indica III	T	CT	T	G	A	ATT	N
HP295	NA	8.409	2.641	China	118.44	29.88	Indica I	N	CT	G	G	A	ATT	N
IRIS_313-7838	landrace	NA	NA	Senegal	NA	NA	Tropical Japonica	A	CT	T	A	A	ATT	A
GP55	landrace	9.587	3.202	Ivory Coast	NA	NA	Tropical Japonica	A	CT	T	A	A	ATT	N
GP507	landrace	6.395	3.172	Japan	NA	NA	Temperate Japonica	A	CT	G	A	G	ATT	N
B181	cultivar	NA	NA	Australia	NA	NA	Indica I	T	C	G	A	A	A	AAGCTGAGCTG
IRIS_313-9438	landrace	7.9	3.4	Japan	NA	NA	Temperate Japonica	A	CT	G	A	G	ATT	N
IRIS_313-11246	landrace	8	3.3	Japan	NA	NA	Temperate Japonica	A	CT	G	A	G	ATT	A
IRIS_313-8061	landrace	NA	NA	Argentina	NA	NA	Tropical Japonica	A	CT	G	G	A	ATT	A
B143	cultivar	NA	NA	China	NA	NA	Temperate Japonica	A	CT	G	A	G	A	H
C167	cultivar	7.71667	3.38333	Unknown	NA	NA	Indica Intermediate	N	CT	G	A	A	ATT	N
GP120	cultivar	7.686	2.117	Philippine	NA	NA	Indica II	N	CT	G	G	A	A	N
HP504	NA	10.276	2.687	China	112.33	28.6	Indica I	N	CT	G	G	A	A	N
IRIS_313-8060	landrace	NA	NA	Argentina	NA	NA	Tropical Japonica	T	CT	T	G	A	ATT	N
IRIS_313-11806	cultivar	8.1	3.1	China	NA	NA	Indica I	T	DEL	G	A	A	ATT	AAGCTGAGCTG
W077	landrace	10.14	2.72667	Guyana	-58.1	6.46	VI/Aromatic	A	CT	T	A	G	ATT	N
IRIS_313-8057	landrace	NA	NA	Argentina	NA	NA	Tropical Japonica	A	CT	T	G	A	ATT	AAGCTGAGCTG
IRIS_313-10711	landrace	9.3	3.2	Liberia	NA	NA	Tropical Japonica	A	CT	T	G	A	ATT	A
B054	landrace	NA	NA	Australia	NA	NA	Tropical Japonica	A	CT	T	G	A	ATT	A
IRIS_313-8062	landrace	NA	NA	Argentina	NA	NA	Tropical Japonica	A	CT	T	G	A	ATT	A
B191	landrace	NA	NA	Australia	NA	NA	Japonica Intermediate	A	CT	T	G	A	ATT	A
B053	landrace	NA	NA	Australia	NA	NA	Tropical Japonica	A	CT	T	G	A	ATT	A
B137	NA	NA	NA	Philippines	NA	NA	Indica Intermediate	T	CT	T	G	G	A	N
C114	NA	10	2.85	Hunan	113	28.11	Indica Intermediate	N	N	T	A	A	A	N
IRIS_313-9140	landrace	8.2	3.5	China	NA	NA	Temperate Japonica	A	CT	G	A	G	ATT	N
GP501	landrace	6.932	2.968	Japan	NA	NA	Temperate Japonica	N	N	G	A	G	ATT	N
CX250	cultivar	NA	NA	China	NA	NA	Indica II	T	DEL	T	G	A	A	AAGCTGAGCTG
B157	cultivar	NA	NA	China	NA	NA	Indica Intermediate	T	CT	T	G	A	A	AAGCTGAGCTG
C030	cultivar	10.3833	2.93333	Jiangsu	118.5	32.02	Indica Intermediate	T	CT	T	G	A	A	A
C031	cultivar	9.11667	2.78333	Hunan	113	28.11	Indica Intermediate	N	CT	T	G	A	A	AAGCTGAGCTG
GP54	cultivar	NA	NA	Cuba	NA	NA	Indica Intermediate	N	DEL	T	A	A	A	N
IRIS_313-11661	landrace	8.9	3.4	Bhutan	NA	NA	Temperate Japonica	A	CT	T	A	G	ATT	A
IRIS_313-8058	landrace	NA	NA	Argentina	NA	NA	Tropical Japonica	A	CT	T	G	A	ATT	AAGCTGAGCTG
CX4	NA	NA	NA	China	NA	NA	Indica Intermediate	H	CT	T	A	A	DEL	AAGCTGAGCTG
W149	cultivar	9.54333	3.03333	China	116.4	39.9	Indica Intermediate	T	CT	T	A	A	A	AAGCTGAGCTG
C148	NA	10	2.86667	Hunan	113	28.11	Indica II	N	CT	T	G	A	A	N
W069	NA	9.06667	2.19333	India	77.2	28.6	Aus	T	CT	G	G	A	ATT	AAGCTGAGCTG
W079	landrace	9.39667	2.91667	Bangladesh	90.24	23.51	Intermediate	A	CT	T	G	A	ATT	N
IRIS_313-11755	landrace	9.4	3.4	Liberia	NA	NA	Tropical Japonica	A	CT	T	G	A	ATT	AAGCTGAGCTG
IRIS_313-8173	cultivar	NA	NA	United States	NA	NA	Tropical Japonica	A	CT	T	G	A	ATT	A
IRIS_313-11406	NA	10.1	3.2	Myanmar	NA	NA	Indica III	T	CT	T	G	A	A	AAGCTGAGCTG
W139	landrace	7.33333	3.60333	Japan	139.8	35.7	Temperate Japonica	A	CT	G	A	G	ATT	N
IRIS_313-11510	cultivar	10	3.3	Sri Lanka	NA	NA	Indica Intermediate	T	CT	T	G	A	A	AAGCTGAGCTG
GP601	landrace	7.029	3.19	North Korea	NA	NA	Temperate Japonica	N	CT	N	A	G	ATT	N
GP602	landrace	6.713	3.263	North Korea	NA	NA	Temperate Japonica	N	N	G	A	G	ATT	N
IRIS_313-12252	landrace	8.6	3.8	Laos	NA	NA	Tropical Japonica	A	CT	T	A	A	ATT	AAGCTGAGCTG
GP628	landrace	8.617	2.893	Indonesia	NA	NA	Indica III	N	CT	N	A	A	ATT	N
IRIS_313-8606	landrace	8.4	2.9	None	NA	NA	Indica III	T	CT	G	G	A	A	AAGCTGAGCTG
IRIS_313-11152	NA	7.2	3.1	India	NA	NA	Indica I	T	CT	G	A	A	A	AAGCTGAGCTG
IRIS_313-12027	NA	9.1	3.1	Indonesia	NA	NA	Indica III	T	CT	G	G	A	A	AAGCTGAGCTG
IRIS_313-12014	NA	10.3	2.7	Nigeria	NA	NA	Indica III	T	CT	T	G	A	ATT	AAGCTGAGCTG
IRIS_313-11523	NA	7.6	2.6	Senegal	NA	NA	Indica III	T	CT	G	G	A	A	AAGCTGAGCTG
CX381	cultivar	NA	NA	None	NA	NA	Indica II	T	CT	T	G	A	ATT	AAGCTGAGCTG
IRIS_313-7636	NA	NA	NA	Mali	NA	NA	Indica II	T	CT	T	G	A	ATT	AAGCTGAGCTG
IRIS_313-11252	NA	8	3.4	India	NA	NA	Indica III	T	CT	G	A	A	ATT	AAGCTGAGCTG
IRIS_313-10527	NA	7.6	3	India	NA	NA	Indica Intermediate	T	CT	G	A	A	ATT	AAGCTGAGCTG
IRIS_313-10519	NA	7.1	2.7	India	NA	NA	Indica III	T	CT	G	G	A	ATT	AAGCTGAGCTG
IRIS_313-12052	NA	8.5	3.4	India	NA	NA	Indica Intermediate	T	CT	G	A	A	A	AAGCTGAGCTG
IRIS_313-12185	NA	9.2	3.6	Laos	NA	NA	Indica III	T	CT	G	A	A	A	AAGCTGAGCTG
IRIS_313-11832	landrace	9.3	2.8	Thailand	NA	NA	Tropical Japonica	A	CT	T	G	A	ATT	AAGCTGAGCTG
IRIS_313-11403	NA	9.6	3.1	India	NA	NA	Indica III	T	CT	T	A	A	A	AAGCTGAGCTG
IRIS_313-10758	landrace	9.5	3.9	Indonesia	NA	NA	Tropical Japonica	A	CT	T	A	A	ATT	A
GP629	landrace	9.454	2.902	Indonesia	NA	NA	Tropical Japonica	A	CT	T	G	A	ATT	N
B017	landrace	NA	NA	Bulgaria	NA	NA	Temperate Japonica	A	CT	G	A	G	ATT	A
IRIS_313-8922	NA	NA	NA	Indonesia	NA	NA	Indica III	T	CT	T	G	A	ATT	AAGCTGAGCTG
GP569	landrace	NA	NA	Philippine	NA	NA	Japonica Intermediate	A	CT	G	A	G	ATT	N
IRIS_313-9685	NA	8.5	2.7	Russia	NA	NA	Indica III	T	CT	G	G	A	ATT	N
W307	cultivar	9.42	2.67	Philippines	121	14.6	Indica II	T	CT	T	G	A	A	N
IRIS_313-9423	landrace	7.5	3.6	Philippines	NA	NA	Tropical Japonica	A	CT	G	A	A	ATT	A
IRIS_313-11038	NA	9	3.2	China	NA	NA	Indica I	T	CT	G	A	A	A	AAGCTGAGCTG
W197	cultivar	8.6	2.54	China	116.4	39.9	Indica II	T	N	G	G	A	ATT	AAGCTGAGCTG
IRIS_313-9723	landrace	8	3	China	NA	NA	Indica I	T	CT	G	A	G	A	AAGCTGAGCTG
W029	landrace	7.31	2.96333	Taiwan	121.38	25.02	Indica Intermediate	N	CT	G	A	A	A	N
IRIS_313-11876	NA	9.2	2.8	China	NA	NA	Indica I	T	CT	G	G	G	ATT	AAGCTGAGCTG
IRIS_313-9724	landrace	8	3.6	China	NA	NA	Temperate Japonica	A	CT	G	A	G	ATT	A
IRIS_313-11744	NA	8.9	2.9	China	NA	NA	Indica Intermediate	T	CT	G	A	A	A	AAGCTGAGCTG
IRIS_313-12057	NA	7.6	3	China	NA	NA	Indica Intermediate	T	CT	G	A	G	A	AAGCTGAGCTG
CX142	landrace	NA	NA	China	NA	NA	Japonica Intermediate	A	CT	T	G	A	ATT	AAGCTGAGCTG
CX50	cultivar	NA	NA	China	NA	NA	Indica II	T	CT	T	G	A	A	AAGCTGAGCTG
W290	landrace	7.53333	3.42333	Japan	139.8	35.7	Temperate Japonica	A	CT	G	A	G	ATT	A
HP407	cultivar	8.406	3.116	China	107.58	26.49	Indica I	N	DEL	G	A	G	A	N
B207	NA	NA	NA	China	NA	NA	Indica Intermediate	T	CT	G	A	A	A	AAGCTGAGCTG
C129	NA	8.56667	3.33333	Jiangxi	115.52	28.41	Indica Intermediate	T	CT	G	A	A	A	N
B060	cultivar	NA	NA	China	NA	NA	Indica I	T	CT	G	A	A	A	AAGCTGAGCTG
C019	cultivar	7.91667	3.26667	Guangdong	113.15	23.08	Indica I	T	CT	G	A	A	A	N
IRIS_313-12273	NA	7.9	3.1	China	NA	NA	Indica I	T	CT	G	A	A	ATT	AAGCTGAGCTG
HP353	landrace	7.994	3.216	China	116.29	23.07	Indica Intermediate	N	CT	G	A	G	A	N
IRIS_313-10567	landrace	7.5	3.5	Japan	NA	NA	Temperate Japonica	A	DEL	G	A	G	ATT	A
B169	landrace	NA	NA	Japan	NA	NA	Temperate Japonica	A	CT	G	A	G	ATT	A
B115	cultivar	NA	NA	China	NA	NA	Indica I	T	CT	G	A	G	A	AAGCTGAGCTG
C173	cultivar	8.45	3.21667	Sichuan	104.05	30.39	Indica I	N	DEL	G	A	G	A	N
C178	cultivar	8.05	3.03333	Jiangxi	115.52	28.41	Indica I	N	CT	G	A	G	A	N
C122	cultivar	7.63333	3.26667	Sichuan	104.05	30.39	Indica I	N	DEL	G	A	A	A	N
B234	cultivar	NA	NA	China	NA	NA	Indica I	T	CT	G	A	A	A	AAGCTGAGCTG
HP291	landrace	NA	NA	China	105.18	25.44	Indica I	N	CT	G	A	G	ATT	N
B131	NA	NA	NA	China	NA	NA	Indica Intermediate	T	CT	G	A	A	A	AAGCTGAGCTG
CX96	NA	NA	NA	India	NA	NA	Indica II	T	DEL	G	A	A	A	AAGCTGAGCTG
W242	cultivar	9.55667	3.00667	India	77.2	28.6	Indica Intermediate	N	N	T	G	A	A	AAGCTGAGCTG
W050	landrace	8.92	3.46	Azerbaijan	49.53	40.22	VI/Aromatic	A	CT	G	A	G	ATT	A
W305	landrace	7.80333	3.41667	Japan	139.8	35.7	Temperate Japonica	A	CT	G	A	G	ATT	A
W071	landrace	7.76	3.29333	India	77.2	28.6	Indica Intermediate	T	CT	G	A	A	ATT	A
IRIS_313-10610	NA	8.3	3.5	Sri Lanka	NA	NA	Indica Intermediate	T	CT	G	A	A	A	AAGCTGAGCTG
IRIS_313-11330	NA	10.3	3.1	Philippines	NA	NA	Indica III	T	CT	G	A	A	A	N
B034	landrace	NA	NA	Albania	NA	NA	Temperate Japonica	A	CT	G	A	G	ATT	A
IRIS_313-8209	cultivar	NA	NA	Greece	NA	NA	Tropical Japonica	A	CT	T	G	A	ATT	A
IRIS_313-10257	cultivar	9.5	2.6	Nicaragua	NA	NA	Indica Intermediate	T	CT	T	A	A	A	AAGCTGAGCTG
IRIS_313-12146	landrace	8.2	2.8	Cambodia	NA	NA	Indica III	T	CT	G	A	A	ATT	AAGCTGAGCTG
IRIS_313-11595	NA	NA	NA	India	NA	NA	Aus	T	CT	G	G	A	ATT	AAGCTGAGCTG
W101	NA	8.50333	3.34333	Sri Lanka	79.52	6.55	Indica Intermediate	T	CT	G	A	A	ATT	N
CX139	landrace	NA	NA	Portugal	NA	NA	Japonica Intermediate	A	CT	T	A	A	ATT	A
W258	landrace	8.15	2.76333	Portugal	-9.05	38.42	VI/Aromatic	N	CT	G	A	A	ATT	A
IRIS_313-9814	landrace	8.7	3.8	Hungary	NA	NA	Temperate Japonica	A	CT	G	A	G	ATT	A
IRIS_313-11377	NA	NA	NA	Philippines	NA	NA	Indica III	T	CT	G	A	G	A	AAGCTGAGCTG
IRIS_313-10509	NA	8.1	2.6	Africa	NA	NA	Indica III	T	CT	G	G	A	A	AAGCTGAGCTG
IRIS_313-11754	landrace	9.8	3.1	Madagascar	NA	NA	Intermediate	A	CT	T	G	A	A	AAGCTGAGCTG
B018	landrace	NA	NA	United States	NA	NA	Tropical Japonica	A	CT	T	G	A	ATT	A
B035	cultivar	NA	NA	United States	NA	NA	Indica Intermediate	T	CT	T	G	A	ATT	AAGCTGAGCTG
IRIS_313-10247	cultivar	9.7	2.6	Cuba	NA	NA	Indica II	T	CT	T	G	A	A	AAGCTGAGCTG
W172	cultivar	10.7567	2.50333	Unknown	NA	NA	Indica II	T	N	T	G	A	A	N
CX26	NA	NA	NA	Iran	NA	NA	Indica II	T	DEL	T	G	A	A	AAGCTGAGCTG
IRIS_313-11404	NA	6.1	2.2	Bangladesh	NA	NA	Indica III	T	CT	G	G	A	ATT	N
IRIS_313-11331	NA	8.9	2.6	Philippines	NA	NA	Indica III	T	CT	G	G	A	A	AAGCTGAGCTG
IRIS_313-11745	NA	8.1	3.1	China	NA	NA	Indica I	T	CT	G	A	A	ATT	AAGCTGAGCTG
IRIS_313-11877	NA	9.5	2.9	China	NA	NA	Indica I	T	CT	G	A	A	ATT	AAGCTGAGCTG
IRIS_313-11624	landrace	8.9	3	Nepal	NA	NA	Indica I	T	CT	G	A	A	A	AAGCTGAGCTG
IRIS_313-10706	landrace	8	3.1	Malaysia	NA	NA	Indica III	T	CT	G	G	A	A	AAGCTGAGCTG
IRIS_313-10707	landrace	7.7	2.8	Malaysia	NA	NA	Indica III	T	CT	G	A	A	A	AAGCTGAGCTG
W273	landrace	7.45	2.66667	Indonesia	106.45	-6.08	Tropical Japonica	A	CT	G	G	A	ATT	N
IRIS_313-11126	NA	7.9	3.3	Myanmar	NA	NA	Indica III	T	CT	G	A	A	A	AAGCTGAGCTG
IRIS_313-10759	landrace	9.6	3.3	Indonesia	NA	NA	Tropical Japonica	A	CT	T	A	A	ATT	A
IRIS_313-10738	landrace	NA	NA	Indonesia	NA	NA	Intermediate	A	CT	T	A	A	ATT	H
IRIS_313-11495	landrace	8.7	3.4	Indonesia	NA	NA	Tropical Japonica	A	CT	G	G	A	ATT	A
IRIS_313-10898	NA	8.3	2.6	Cambodia	NA	NA	Indica III	T	CT	T	G	A	A	AAGCTGAGCTG
IRIS_313-7638	landrace	NA	NA	Madagascar	NA	NA	Indica III	T	CT	G	G	A	A	AAGCTGAGCTG
IRIS_313-9050	landrace	8	3.6	Malaysia	NA	NA	Tropical Japonica	A	CT	G	A	A	ATT	A
HP485	NA	9.337	2.898	China	109.43	27.92	Indica I	N	CT	G	A	G	ATT	N
IRIS_313-12234	cultivar	7.9	2.8	China	NA	NA	Indica II	T	CT	T	A	A	A	AAGCTGAGCTG
B250	landrace	NA	NA	China	NA	NA	Temperate Japonica	A	CT	G	A	G	ATT	A
C017	landrace	8.06667	3.51667	Anhui	117.18	37.51	Temperate Japonica	A	CT	G	A	G	ATT	N
C018	landrace	7.56667	3.71667	Zhejiang	120.09	30.14	Temperate Japonica	A	CT	G	A	G	ATT	A
HP219	landrace	8.266	3.179	China	109.74	24.49	Indica I	N	CT	G	A	G	A	N
IRIS_313-8027	landrace	NA	NA	Italy	NA	NA	Japonica Intermediate	A	DEL	T	G	G	ATT	A
W144	NA	8.32667	2.95667	China	116.4	39.9	Indica I	T	CT	G	A	G	A	N
B016	landrace	NA	NA	Hungary	NA	NA	Temperate Japonica	A	CT	G	A	G	ATT	A
GP499	landrace	8.507	3.459	Japan	NA	NA	Temperate Japonica	N	CT	G	A	G	ATT	N
GP676	NA	6.626	3.06	Japan	NA	NA	Indica I	N	DEL	G	A	A	A	N
CX132	landrace	NA	NA	India	NA	NA	Tropical Japonica	A	CT	G	G	A	ATT	A
IRIS_313-11405	NA	NA	NA	Myanmar	NA	NA	Indica III	T	CT	G	A	A	A	AAGCTGAGCTG
IRIS_313-11493	NA	7.8	3.2	India	NA	NA	Indica III	T	CT	G	A	A	A	AAGCTGAGCTG
IRIS_313-8791	landrace	8.6	2.7	Indonesia	NA	NA	Indica III	T	DEL	G	G	A	A	AAGCTGAGCTG
IRIS_313-10289	cultivar	9.4	2.6	Venezuela	NA	NA	Indica II	T	CT	T	G	A	A	AAGCTGAGCTG
GP503	landrace	9.116	2.779	Italy	NA	NA	Tropical Japonica	N	CT	G	G	A	ATT	N
GP654	landrace	7.037	3.14	Italy	NA	NA	Temperate Japonica	N	CT	G	A	G	ATT	N
IRIS_313-10853	landrace	8.2	3.9	India	NA	NA	Tropical Japonica	A	CT	T	A	A	ATT	A
IRIS_313-9137	NA	7.3	2.8	India	NA	NA	Aus	T	CT	G	G	G	ATT	AAGCTGAGCTG
IRIS_313-11292	NA	NA	NA	India	NA	NA	Indica III	T	CT	G	G	A	ATT	AAGCTGAGCTG
IRIS_313-10854	NA	9	2.8	India	NA	NA	Aus	T	CT	G	G	A	ATT	AAGCTGAGCTG
IRIS_313-10855	NA	9	3.1	India	NA	NA	Indica III	T	CT	G	A	A	A	AAGCTGAGCTG
IRIS_313-10670	landrace	8.5	2.6	India	NA	NA	VI/Aromatic	A	CT	G	A	A	ATT	A
IRIS_313-8813	landrace	8	3.2	India	NA	NA	VI/Aromatic	A	CT	G	A	A	ATT	A
IRIS_313-10856	landrace	NA	NA	India	NA	NA	Indica Intermediate	T	CT	G	G	A	A	AAGCTGAGCTG
IRIS_313-10671	NA	8.7	2.8	India	NA	NA	Indica Intermediate	T	CT	G	G	A	A	AAGCTGAGCTG
IRIS_313-9609	NA	8	2.5	India	NA	NA	Indica Intermediate	T	CT	G	A	A	A	AAGCTGAGCTG
W112	NA	8.21667	3.12	India	77.2	28.6	Indica III	T	CT	G	G	A	A	N
IRIS_313-8986	NA	8.8	2.5	India	NA	NA	Indica Intermediate	T	CT	G	G	A	A	AAGCTGAGCTG
IRIS_313-9313	NA	8.3	3.1	India	NA	NA	Indica Intermediate	T	CT	G	G	A	A	AAGCTGAGCTG
IRIS_313-8386	landrace	9	3	India	NA	NA	Indica Intermediate	T	DEL	G	G	A	ATT	AAGCTGAGCTG
IRIS_313-10857	NA	10.3	2	India	NA	NA	Indica Intermediate	T	CT	G	G	G	A	AAGCTGAGCTG
IRIS_313-10673	landrace	7.7	2.8	India	NA	NA	Aus	T	CT	G	G	G	A	A
IRIS_313-10674	NA	8.6	2.9	India	NA	NA	Indica III	T	CT	G	G	A	ATT	AAGCTGAGCTG
IRIS_313-10858	NA	9.1	2.9	India	NA	NA	Indica Intermediate	T	CT	G	A	A	DEL	AAGCTGAGCTG
IRIS_313-10675	NA	8.7	2.8	India	NA	NA	Indica Intermediate	T	CT	G	G	A	A	N
IRIS_313-10676	NA	9.5	3.1	India	NA	NA	Indica Intermediate	T	CT	G	G	G	A	AAGCTGAGCTG
IRIS_313-10859	NA	7.6	2.4	India	NA	NA	Indica Intermediate	T	CT	G	G	A	ATT	AAGCTGAGCTG
IRIS_313-11293	landrace	8.4	3.4	India	NA	NA	VI/Aromatic	A	CT	G	A	G	ATT	A
IRIS_313-11294	NA	8.5	2.4	India	NA	NA	Indica III	T	CT	G	G	A	ATT	AAGCTGAGCTG
IRIS_313-10861	NA	8.1	3.3	India	NA	NA	Aus	T	CT	G	A	A	ATT	AAGCTGAGCTG
IRIS_313-10862	landrace	8.2	3.5	India	NA	NA	Tropical Japonica	A	CT	T	A	A	ATT	A
IRIS_313-10863	landrace	8.7	3.1	India	NA	NA	Indica III	T	CT	G	A	A	A	AAGCTGAGCTG
IRIS_313-10864	landrace	7.7	3.6	India	NA	NA	Japonica Intermediate	A	CT	G	A	G	ATT	N
IRIS_313-9176	landrace	7.3	3.5	India	NA	NA	Tropical Japonica	A	CT	G	A	A	ATT	A
IRIS_313-11295	landrace	8.5	3.1	India	NA	NA	Indica Intermediate	T	CT	G	A	A	A	AAGCTGAGCTG
IRIS_313-10865	landrace	8.5	4	India	NA	NA	Japonica Intermediate	A	CT	G	A	A	ATT	A
IRIS_313-8999	landrace	7	3.5	India	NA	NA	Japonica Intermediate	A	CT	G	A	A	ATT	AAGCTGAGCTG
IRIS_313-10866	landrace	8.1	3.7	India	NA	NA	Tropical Japonica	A	CT	T	A	A	ATT	A
IRIS_313-8946	landrace	8.9	3.4	India	NA	NA	Indica III	T	CT	G	A	A	A	AAGCTGAGCTG
IRIS_313-10867	landrace	9.8	3.5	India	NA	NA	Tropical Japonica	A	CT	T	A	A	ATT	A
IRIS_313-10868	landrace	6	2.3	India	NA	NA	VI/Aromatic	A	CT	G	A	A	ATT	A
IRIS_313-9392	landrace	NA	NA	India	NA	NA	Japonica Intermediate	H	CT	G	A	A	ATT	AAGCTGAGCTG
IRIS_313-8621	cultivar	9.6	2.3	India	NA	NA	Indica Intermediate	T	CT	T	G	A	A	AAGCTGAGCTG
IRIS_313-10869	NA	8.7	2.9	India	NA	NA	Aus	T	CT	G	G	A	ATT	N
IRIS_313-10870	landrace	5.7	3.1	India	NA	NA	Tropical Japonica	A	CT	G	A	A	ATT	AAGCTGAGCTG
IRIS_313-10871	landrace	8.3	3.2	India	NA	NA	Aus	T	CT	G	G	A	ATT	AAGCTGAGCTG
IRIS_313-10872	landrace	NA	NA	India	NA	NA	Japonica Intermediate	A	CT	T	A	A	ATT	H
IRIS_313-10873	landrace	8.5	2.9	India	NA	NA	Aus	T	CT	G	G	A	A	N
IRIS_313-9560	NA	8.5	3	India	NA	NA	Indica III	T	CT	G	A	A	A	AAGCTGAGCTG
IRIS_313-8315	NA	10.1	2.8	India	NA	NA	Indica III	T	CT	T	G	A	A	AAGCTGAGCTG
IRIS_313-8585	landrace	9.1	3.1	India	NA	NA	Indica III	T	CT	G	G	A	A	AAGCTGAGCTG
IRIS_313-10874	landrace	8.3	3.7	India	NA	NA	Tropical Japonica	A	CT	T	A	A	ATT	A
IRIS_313-8554	NA	9.1	3	India	NA	NA	Aus	T	CT	G	G	A	ATT	AAGCTGAGCTG
IRIS_313-10875	NA	7.4	3.5	India	NA	NA	Aus	T	CT	G	A	G	A	AAGCTGAGCTG
IRIS_313-10876	NA	8	2.9	India	NA	NA	Aus	T	CT	G	G	A	ATT	AAGCTGAGCTG
IRIS_313-10877	NA	9.1	2.7	India	NA	NA	Aus	T	CT	G	G	A	ATT	AAGCTGAGCTG
IRIS_313-10878	NA	9.2	2.7	India	NA	NA	Aus	T	CT	G	G	A	ATT	AAGCTGAGCTG
IRIS_313-10879	NA	8.3	2.9	India	NA	NA	Indica Intermediate	T	CT	G	A	A	ATT	AAGCTGAGCTG
IRIS_313-10880	landrace	8.6	2.7	India	NA	NA	Indica III	T	CT	G	G	A	ATT	AAGCTGAGCTG
IRIS_313-11256	landrace	8.8	2.9	India	NA	NA	Indica Intermediate	T	CT	G	A	A	A	AAGCTGAGCTG
IRIS_313-10881	NA	7.2	3.6	India	NA	NA	Intermediate	T	CT	G	A	A	ATT	N
IRIS_313-10882	NA	6.4	2.5	India	NA	NA	Aus	T	CT	G	G	A	ATT	N
IRIS_313-10883	landrace	10.8	2.9	India	NA	NA	Intermediate	A	CT	T	G	A	A	AAGCTGAGCTG
IRIS_313-10884	landrace	10	3.5	India	NA	NA	Tropical Japonica	A	CT	T	A	A	ATT	A
IRIS_313-9053	landrace	8.3	2.4	India	NA	NA	Japonica Intermediate	A	CT	G	A	A	ATT	A
IRIS_313-10885	NA	7.8	2.5	India	NA	NA	Indica III	T	CT	G	G	A	A	AAGCTGAGCTG
IRIS_313-8967	NA	NA	NA	India	NA	NA	Indica Intermediate	T	C	T	G	A	DEL	AAGCTGAGCTG
IRIS_313-10886	landrace	6.8	3.6	India	NA	NA	Tropical Japonica	A	CT	G	A	A	ATT	A
IRIS_313-10887	landrace	8.9	3	India	NA	NA	Indica III	T	CT	G	G	A	A	AAGCTGAGCTG
IRIS_313-10888	landrace	10.1	3.3	India	NA	NA	Tropical Japonica	A	CT	T	A	A	ATT	A
IRIS_313-10889	landrace	7.5	3.4	India	NA	NA	Tropical Japonica	A	CT	G	A	A	ATT	A
IRIS_313-11257	landrace	NA	NA	India	NA	NA	Intermediate	T	CT	G	A	A	ATT	AAGCTGAGCTG
IRIS_313-11296	landrace	8.4	2.9	India	NA	NA	Indica Intermediate	T	CT	G	G	A	A	AAGCTGAGCTG
IRIS_313-10890	landrace	7.9	3.6	India	NA	NA	Japonica Intermediate	A	CT	T	A	A	ATT	AAGCTGAGCTG
IRIS_313-10891	NA	7.7	2.8	India	NA	NA	Aus	T	CT	G	G	A	ATT	AAGCTGAGCTG
IRIS_313-8603	NA	8.5	3.8	India	NA	NA	Indica Intermediate	T	CT	G	A	G	A	AAGCTGAGCTG
IRIS_313-10892	landrace	7.4	2.7	India	NA	NA	Aus	T	CT	G	G	A	ATT	AAGCTGAGCTG
IRIS_313-10893	landrace	8.4	3.7	India	NA	NA	Tropical Japonica	A	CT	G	A	A	ATT	AAGCTGAGCTG
IRIS_313-10894	NA	9.2	3.1	India	NA	NA	Indica Intermediate	T	CT	G	G	A	ATT	AAGCTGAGCTG
IRIS_313-8382	NA	9.3	3.1	India	NA	NA	Indica Intermediate	T	CT	G	A	A	ATT	AAGCTGAGCTG
IRIS_313-10895	landrace	6.7	2.5	India	NA	NA	Tropical Japonica	A	CT	G	G	A	ATT	A
IRIS_313-10896	NA	8	2.9	India	NA	NA	Indica Intermediate	T	CT	G	G	A	ATT	AAGCTGAGCTG
IRIS_313-10897	NA	6.4	2.4	India	NA	NA	Indica III	T	CT	G	G	A	A	AAGCTGAGCTG
IRIS_313-11297	landrace	7	3.8	India	NA	NA	Japonica Intermediate	T	CT	G	A	G	ATT	A
IRIS_313-11258	landrace	5.5	2.3	India	NA	NA	VI/Aromatic	A	CT	G	A	G	ATT	A
IRIS_313-11259	landrace	NA	NA	India	NA	NA	VI/Aromatic	A	CT	G	A	G	ATT	A
IRIS_313-8401	NA	NA	NA	India	NA	NA	Indica III	T	CT	G	G	A	A	AAGCTGAGCTG
IRIS_313-11298	NA	7.1	3.2	India	NA	NA	Aus	T	CT	G	A	G	A	AAGCTGAGCTG
IRIS_313-11260	NA	NA	NA	India	NA	NA	Indica Intermediate	T	CT	G	G	A	A	H
IRIS_313-9347	NA	NA	NA	India	NA	NA	Indica III	T	CT	G	G	A	A	N
IRIS_313-11261	landrace	NA	NA	India	NA	NA	Indica III	T	DEL	G	G	A	A	A
IRIS_313-8712	landrace	8.4	3.6	India	NA	NA	VI/Aromatic	T	CT	G	A	G	ATT	A
IRIS_313-11262	landrace	7.8	3.4	India	NA	NA	Indica III	T	CT	G	A	A	A	AAGCTGAGCTG
IRIS_313-11263	NA	8.4	3.4	India	NA	NA	Indica Intermediate	T	CT	T	A	A	A	AAGCTGAGCTG
IRIS_313-11264	landrace	9.4	2.5	India	NA	NA	Indica III	T	CT	G	G	A	A	AAGCTGAGCTG
IRIS_313-8844	landrace	8.1	2.7	India	NA	NA	Indica III	T	CT	G	G	A	A	A
IRIS_313-8994	NA	9.3	2.5	India	NA	NA	Indica III	T	CT	G	G	A	A	AAGCTGAGCTG
IRIS_313-11265	NA	7.2	3.4	India	NA	NA	Aus	T	CT	G	A	G	A	AAGCTGAGCTG
IRIS_313-11299	landrace	9.7	3.1	India	NA	NA	Indica III	T	CT	T	A	A	A	AAGCTGAGCTG
IRIS_313-11266	landrace	7.4	3.3	India	NA	NA	Indica III	T	CT	G	A	A	A	AAGCTGAGCTG
IRIS_313-11267	NA	8.4	2.1	India	NA	NA	Indica III	T	CT	G	G	A	A	AAGCTGAGCTG
IRIS_313-11268	landrace	8.2	3.3	India	NA	NA	VI/Aromatic	T	CT	G	A	G	ATT	A
IRIS_313-11269	landrace	NA	NA	India	NA	NA	Indica Intermediate	T	CT	G	A	A	DEL	H
IRIS_313-8900	landrace	9.5	2.7	India	NA	NA	Indica III	T	CT	G	G	A	A	AAGCTGAGCTG
IRIS_313-11270	landrace	NA	NA	India	NA	NA	VI/Aromatic	H	CT	G	A	G	ATT	A
IRIS_313-11300	landrace	9.5	3.3	India	NA	NA	Indica III	T	CT	G	G	A	A	AAGCTGAGCTG
IRIS_313-11271	NA	8.3	3.1	India	NA	NA	Indica III	T	CT	G	A	A	ATT	AAGCTGAGCTG
IRIS_313-11272	landrace	8	3.1	India	NA	NA	Aus	T	CT	G	G	G	A	A
IRIS_313-11273	landrace	8.8	3.1	India	NA	NA	Indica Intermediate	T	CT	G	A	A	A	AAGCTGAGCTG
IRIS_313-11301	NA	8.1	2.6	India	NA	NA	Indica III	T	CT	G	G	A	A	AAGCTGAGCTG
IRIS_313-11302	landrace	9	3.1	India	NA	NA	Indica Intermediate	T	CT	G	G	G	ATT	AAGCTGAGCTG
IRIS_313-11274	landrace	NA	NA	India	NA	NA	Aus	T	CT	G	G	G	A	A
IRIS_313-11275	landrace	8.3	3.1	India	NA	NA	Indica Intermediate	T	CT	G	G	G	ATT	AAGCTGAGCTG
IRIS_313-11276	NA	NA	NA	India	NA	NA	Indica III	T	CT	G	G	A	A	AAGCTGAGCTG
IRIS_313-9593	NA	9.3	2.9	India	NA	NA	Indica III	T	CT	G	G	G	A	AAGCTGAGCTG
IRIS_313-8332	NA	9.9	2.8	India	NA	NA	Indica Intermediate	T	CT	T	G	G	A	AAGCTGAGCTG
IRIS_313-11303	landrace	NA	NA	India	NA	NA	Indica Intermediate	T	CT	G	G	G	A	AAGCTGAGCTG
IRIS_313-11277	landrace	8.5	3	India	NA	NA	Aus	T	CT	G	G	A	A	A
IRIS_313-11304	landrace	9.6	2.6	India	NA	NA	Indica III	T	CT	G	G	A	A	AAGCTGAGCTG
IRIS_313-11278	NA	NA	NA	India	NA	NA	Indica Intermediate	T	CT	G	G	A	DEL	AAGCTGAGCTG
IRIS_313-11305	landrace	9.4	3	India	NA	NA	Indica III	T	CT	G	G	A	A	AAGCTGAGCTG
IRIS_313-11306	NA	8.8	2.8	India	NA	NA	Indica Intermediate	T	CT	G	G	A	A	AAGCTGAGCTG
IRIS_313-11307	NA	8.7	2.7	India	NA	NA	Indica III	T	CT	G	G	A	A	AAGCTGAGCTG
IRIS_313-11308	landrace	8	3.1	India	NA	NA	Indica III	T	CT	G	A	A	A	AAGCTGAGCTG
IRIS_313-11279	NA	NA	NA	India	NA	NA	Indica III	T	CT	N	A	G	ATT	AAGCTGAGCTG
IRIS_313-11490	NA	9	2.5	India	NA	NA	Indica III	T	CT	G	G	A	A	AAGCTGAGCTG
IRIS_313-11280	landrace	11	2.9	India	NA	NA	Indica Intermediate	T	CT	T	A	A	A	AAGCTGAGCTG
IRIS_313-11281	NA	8.8	2.8	India	NA	NA	Indica I	T	CT	G	A	A	A	AAGCTGAGCTG
IRIS_313-11282	NA	8.2	2.8	India	NA	NA	Indica III	T	N	G	G	A	A	AAGCTGAGCTG
IRIS_313-11283	NA	8.1	3.1	India	NA	NA	Indica Intermediate	T	CT	G	A	A	A	AAGCTGAGCTG
IRIS_313-9619	NA	9.1	2.4	India	NA	NA	Indica III	T	CT	G	G	A	A	AAGCTGAGCTG
IRIS_313-11309	NA	9.5	3.1	India	NA	NA	Indica Intermediate	T	CT	G	G	A	A	AAGCTGAGCTG
IRIS_313-9634	NA	9	2.7	India	NA	NA	Indica III	T	CT	G	G	A	ATT	AAGCTGAGCTG
IRIS_313-11310	NA	7.8	3	India	NA	NA	Indica III	T	CT	G	A	A	A	AAGCTGAGCTG
IRIS_313-11284	NA	NA	NA	India	NA	NA	Indica III	T	CT	T	A	A	A	AAGCTGAGCTG
IRIS_313-8935	landrace	NA	NA	India	NA	NA	Intermediate	H	CT	T	G	A	A	AAGCTGAGCTG
IRIS_313-11285	NA	8.6	3.3	India	NA	NA	Indica III	T	CT	G	A	A	A	AAGCTGAGCTG
IRIS_313-9427	NA	8.9	2.6	India	NA	NA	Indica III	T	CT	G	G	A	A	AAGCTGAGCTG
IRIS_313-8982	NA	8.7	2.8	India	NA	NA	Indica Intermediate	T	CT	G	G	A	A	AAGCTGAGCTG
IRIS_313-8458	NA	9.3	2.9	India	NA	NA	Indica III	T	CT	G	G	A	A	AAGCTGAGCTG
IRIS_313-8414	NA	9.3	2.6	India	NA	NA	Indica Intermediate	T	CT	G	G	A	A	AAGCTGAGCTG
IRIS_313-11286	landrace	8.8	3.3	India	NA	NA	Indica Intermediate	A	CT	G	A	A	A	AAGCTGAGCTG
IRIS_313-11287	NA	9.6	2.9	India	NA	NA	Indica III	T	CT	G	G	A	A	AAGCTGAGCTG
IRIS_313-11288	landrace	8.8	3.1	India	NA	NA	Indica III	T	CT	T	G	A	A	AAGCTGAGCTG
IRIS_313-11442	NA	9.2	3.3	India	NA	NA	Indica Intermediate	T	CT	G	A	A	A	AAGCTGAGCTG
IRIS_313-11443	NA	8.6	3.1	India	NA	NA	Indica III	T	CT	G	A	A	A	AAGCTGAGCTG
IRIS_313-11289	landrace	8.6	3.8	India	NA	NA	VI/Aromatic	T	CT	G	A	A	ATT	A
IRIS_313-8453	NA	8.5	2.6	India	NA	NA	Indica III	T	CT	G	G	A	A	AAGCTGAGCTG
IRIS_313-10845	landrace	8.4	3	India	NA	NA	Aus	T	CT	G	G	A	ATT	AAGCTGAGCTG
IRIS_313-9424	landrace	8.5	2.2	India	NA	NA	Indica III	T	CT	G	A	A	A	AAGCTGAGCTG
IRIS_313-10847	landrace	8.4	3.4	India	NA	NA	Indica III	T	CT	G	A	A	A	A
IRIS_313-9201	landrace	9.1	2.8	India	NA	NA	Japonica Intermediate	A	CT	G	G	G	ATT	AAGCTGAGCTG
IRIS_313-10664	landrace	8.2	2.7	India	NA	NA	Indica III	T	N	G	G	A	A	AAGCTGAGCTG
IRIS_313-10848	landrace	8.6	3.1	India	NA	NA	Japonica Intermediate	A	CT	G	G	A	ATT	AAGCTGAGCTG
IRIS_313-10666	NA	9.8	2.9	India	NA	NA	Indica III	T	CT	G	G	A	A	AAGCTGAGCTG
GP61	landrace	7.711	2.795	India	NA	NA	Aus	N	CT	G	G	A	A	N
IRIS_313-11290	NA	NA	NA	India	NA	NA	Intermediate	T	CT	G	A	A	DEL	H
IRIS_313-10849	NA	8.5	3.3	India	NA	NA	Aus	T	CT	G	G	G	ATT	A
GP63	NA	7.483	2.41	India	NA	NA	Aus	N	CT	G	G	A	A	N
GP62	landrace	8.364	2.979	India	NA	NA	Aus	N	CT	G	G	G	ATT	N
IRIS_313-11255	NA	NA	NA	India	NA	NA	Indica Intermediate	T	CT	G	G	A	A	AAGCTGAGCTG
IRIS_313-8498	landrace	NA	NA	India	NA	NA	VI/Aromatic	A	CT	G	A	A	ATT	N
IRIS_313-9172	landrace	8	3.3	India	NA	NA	VI/Aromatic	A	CT	G	A	G	ATT	A
IRIS_313-10667	NA	8.2	3.1	India	NA	NA	Indica III	T	CT	G	G	A	A	AAGCTGAGCTG
IRIS_313-10668	NA	10.3	2.5	India	NA	NA	Indica III	T	CT	G	G	A	ATT	N
IRIS_313-10850	landrace	NA	NA	India	NA	NA	Tropical Japonica	H	CT	G	G	A	ATT	A
IRIS_313-10933	landrace	7.6	3.4	India	NA	NA	VI/Aromatic	A	CT	G	A	G	ATT	A
GP60	NA	8.033	2.901	India	NA	NA	Indica I	N	CT	G	A	A	A	N
IRIS_313-10851	landrace	8.4	3	India	NA	NA	VI/Aromatic	A	CT	G	A	A	ATT	AAGCTGAGCTG
IRIS_313-10852	landrace	7.2	3.5	India	NA	NA	Aus	T	CT	G	A	A	ATT	AAGCTGAGCTG
IRIS_313-11291	NA	6.7	2.9	India	NA	NA	Aus	T	CT	G	A	A	ATT	AAGCTGAGCTG
W061	landrace	9.40667	4.38	Italy	12.37	41.52	Japonica Intermediate	A	CT	T	A	G	ATT	AAGCTGAGCTG
IRIS_313-8069	landrace	NA	NA	Romania	NA	NA	Indica Intermediate	T	CT	T	G	A	A	AAGCTGAGCTG
IRIS_313-12109	landrace	6.4	2.1	Cambodia	NA	NA	Indica III	T	DEL	G	G	A	A	AAGCTGAGCTG
IRIS_313-8168	landrace	NA	NA	France	NA	NA	Japonica Intermediate	A	CT	G	G	G	ATT	AAGCTGAGCTG
IRIS_313-12148	NA	NA	NA	Cambodia	NA	NA	Indica III	T	CT	T	G	A	A	AAGCTGAGCTG
IRIS_313-12147	NA	6.2	2.3	Cambodia	NA	NA	Indica III	T	CT	G	A	A	A	AAGCTGAGCTG
GP510	landrace	8.771	3.238	Portugal	NA	NA	Temperate Japonica	N	CT	G	A	G	ATT	N
CX268	cultivar	NA	NA	Philippines	NA	NA	Indica Intermediate	T	CT	T	G	A	A	A
W192	cultivar	9.33	2.89333	India	77.2	28.6	Intermediate	A	CT	T	G	A	ATT	N
W239	cultivar	8.19	2.69333	India	77.2	28.6	Indica Intermediate	N	N	G	G	A	A	N
GP58	NA	7.386	2.806	India	NA	NA	Indica Intermediate	N	CT	G	A	A	A	N
IRIS_313-10995	NA	7.8	3.1	Indonesia	NA	NA	Indica III	T	CT	G	A	A	ATT	AAGCTGAGCTG
IRIS_313-10950	landrace	8.5	3.3	Indonesia	NA	NA	Tropical Japonica	A	CT	T	A	A	ATT	A
IRIS_313-11812	NA	10.2	2.8	Kenya	NA	NA	Indica III	T	CT	T	A	A	A	AAGCTGAGCTG
IRIS_313-9594	landrace	7.5	3	Bangladesh	NA	NA	Indica III	T	CT	G	A	A	A	AAGCTGAGCTG
IRIS_313-8850	NA	8.2	3.2	Bangladesh	NA	NA	Indica III	T	CT	G	G	A	A	AAGCTGAGCTG
IRIS_313-9572	NA	8.5	2.6	Bhutan	NA	NA	Indica Intermediate	T	CT	G	G	A	A	AAGCTGAGCTG
W330	landrace	8.21	3.03667	Bangladesh	90.24	23.51	Aus	T	CT	G	G	A	ATT	N
CX75	NA	NA	NA	Sri Lanka	NA	NA	Indica II	T	DEL	T	A	A	A	AAGCTGAGCTG
W223	cultivar	9.19333	3.17	Sri Lanka	79.52	6.55	Indica II	N	N	T	A	A	A	N
IRIS_313-10924	NA	9.2	2.8	Nepal	NA	NA	Indica III	T	CT	G	G	A	A	AAGCTGAGCTG
IRIS_313-10760	landrace	8.4	3.1	Indonesia	NA	NA	Indica III	T	DEL	G	G	A	ATT	AAGCTGAGCTG
IRIS_313-12142	NA	5.9	1.8	Cambodia	NA	NA	Indica III	T	CT	G	G	A	A	AAGCTGAGCTG
IRIS_313-8177	landrace	NA	NA	Italy	NA	NA	Japonica Intermediate	A	CT	G	G	A	ATT	A
IRIS_313-8171	landrace	NA	NA	Hungary	NA	NA	Temperate Japonica	A	CT	T	A	A	ATT	A
IRIS_313-11048	landrace	8.7	3.2	Bangladesh	NA	NA	Aus	T	CT	G	G	A	A	AAGCTGAGCTG
IRIS_313-9066	landrace	9.4	2.9	Bangladesh	NA	NA	Indica II	T	CT	T	G	A	A	AAGCTGAGCTG
IRIS_313-11049	landrace	8.2	3	Bangladesh	NA	NA	Aus	T	CT	G	G	A	ATT	AAGCTGAGCTG
IRIS_313-11050	landrace	8.2	3	Bangladesh	NA	NA	Aus	T	CT	G	G	A	A	A
IRIS_313-11051	landrace	8.2	3	Bangladesh	NA	NA	Aus	T	CT	G	G	A	ATT	AAGCTGAGCTG
IRIS_313-11052	landrace	7.5	3.2	Bangladesh	NA	NA	Aus	T	CT	G	A	G	A	A
IRIS_313-11053	landrace	7.9	3.4	Bangladesh	NA	NA	Aus	T	CT	G	A	G	ATT	AAGCTGAGCTG
IRIS_313-11054	landrace	8.1	3.2	Bangladesh	NA	NA	Aus	T	CT	G	G	A	ATT	AAGCTGAGCTG
IRIS_313-11055	landrace	7.5	3.3	Bangladesh	NA	NA	Aus	T	CT	G	A	G	ATT	AAGCTGAGCTG
IRIS_313-11056	landrace	9.6	3.2	Bangladesh	NA	NA	Aus	T	CT	G	G	G	ATT	AAGCTGAGCTG
IRIS_313-11057	landrace	8.2	3.1	Bangladesh	NA	NA	Aus	T	CT	G	G	A	ATT	AAGCTGAGCTG
IRIS_313-11058	landrace	8.6	3.2	Bangladesh	NA	NA	Aus	T	CT	G	G	G	ATT	AAGCTGAGCTG
IRIS_313-11059	landrace	9	3.3	Bangladesh	NA	NA	Aus	T	CT	G	G	G	ATT	A
IRIS_313-11060	landrace	8.3	3.1	Bangladesh	NA	NA	Aus	T	CT	G	G	A	ATT	AAGCTGAGCTG
W296	NA	8.38333	3	Bangladesh	90.24	23.51	Aus	T	CT	G	G	A	ATT	N
W297	NA	7.97667	2.67333	Bangladesh	90.24	23.51	Aus	T	CT	G	G	A	ATT	AAGCTGAGCTG
IRIS_313-8641	NA	9	2.6	Bangladesh	NA	NA	Aus	T	CT	G	G	A	ATT	AAGCTGAGCTG
IRIS_313-11061	landrace	8.6	3.1	Bangladesh	NA	NA	Aus	T	CT	G	G	G	A	AAGCTGAGCTG
W287	landrace	8.25	3.07333	Bangladesh	90.24	23.51	Aus	T	CT	G	G	N	A	N
IRIS_313-11773	NA	8.7	3.1	Gambia	NA	NA	Indica III	T	CT	G	A	A	A	AAGCTGAGCTG
IRIS_313-9294	landrace	8.6	2.5	Gambia	NA	NA	Indica III	T	CT	T	G	A	A	AAGCTGAGCTG
IRIS_313-11047	NA	NA	NA	Bangladesh	NA	NA	Aus	T	CT	G	G	A	A	AAGCTGAGCTG
IRIS_313-11348	landrace	9.3	3	India	NA	NA	Aus	T	CT	G	G	G	A	A
IRIS_313-8288	NA	NA	NA	Madagascar	NA	NA	Indica Intermediate	T	CT	G	G	A	A	AAGCTGAGCTG
C005	landrace	10.4667	3	Philippines	121	14.6	Tropical Japonica	A	CT	T	G	A	ATT	N
CX151	landrace	NA	NA	Philippines	NA	NA	Tropical Japonica	A	CT	T	G	A	ATT	A
GP118	cultivar	NA	NA	Indonesia	NA	NA	Indica II	T	N	N	A	A	ATT	N
GP679	landrace	9.737	2.26	Indonesia	NA	NA	Tropical Japonica	N	CT	T	G	A	ATT	A
CX237	NA	NA	NA	Philippines	NA	NA	Indica II	T	DEL	G	A	A	A	AAGCTGAGCTG
W078	cultivar	8.27333	3.1	Indonesia	106.45	-6.08	Indica Intermediate	T	N	T	A	A	ATT	N
IRIS_313-11656	landrace	8.7	2.5	Indonesia	NA	NA	Indica Intermediate	A	CT	T	G	A	A	AAGCTGAGCTG
IRIS_313-10332	NA	8.5	2.6	Indonesia	NA	NA	Indica Intermediate	T	CT	T	G	A	A	AAGCTGAGCTG
IRIS_313-9452	landrace	9.2	2.5	United States	NA	NA	Tropical Japonica	A	CT	T	G	A	ATT	A
IRIS_313-10333	NA	7.7	2.8	Indonesia	NA	NA	Indica II	T	CT	G	A	A	A	AAGCTGAGCTG
IRIS_313-10334	NA	7.9	2.8	Indonesia	NA	NA	Indica II	T	N	G	A	A	A	AAGCTGAGCTG
IRIS_313-10336	landrace	8.5	2.7	Laos	NA	NA	Tropical Japonica	A	CT	T	G	A	ATT	A
IRIS_313-7641	landrace	NA	NA	Indonesia	NA	NA	Indica Intermediate	T	CT	G	A	A	A	AAGCTGAGCTG
IRIS_313-10337	landrace	8.4	2.9	Indonesia	NA	NA	Indica Intermediate	T	CT	G	A	A	A	AAGCTGAGCTG
IRIS_313-10708	landrace	9.2	2.6	United States	NA	NA	Tropical Japonica	A	CT	T	G	A	ATT	A
IRIS_313-11239	landrace	NA	NA	Indonesia	NA	NA	Indica Intermediate	H	CT	T	G	A	A	AAGCTGAGCTG
IRIS_313-10221	NA	7.7	2.8	China	NA	NA	Indica Intermediate	T	CT	G	A	A	A	N
IRIS_313-9730	NA	8.2	3	China	NA	NA	Indica I	T	CT	G	A	A	A	AAGCTGAGCTG
IRIS_313-11895	NA	6.2	2.3	Vietnam	NA	NA	Indica III	T	CT	G	G	A	A	AAGCTGAGCTG
IRIS_313-10576	NA	10.3	3.1	Sierra Leone	NA	NA	Indica III	T	CT	T	G	A	A	AAGCTGAGCTG
C101	landrace	6.85	3.75	Yunnan	102.41	25.04	Temperate Japonica	N	CT	G	A	G	ATT	N
HP509	landrace	8.28	3.105	China	113.77	26.49	Indica I	N	CT	G	A	G	A	N
CX51	landrace	NA	NA	China	NA	NA	Indica Intermediate	T	CT	G	G	G	A	AAGCTGAGCTG
W198	landrace	8.72	3.30667	China	116.4	39.9	Indica Intermediate	T	CT	G	G	G	A	AAGCTGAGCTG
IRIS_313-12070	landrace	9.2	2.3	Malaysia	NA	NA	Tropical Japonica	A	CT	T	G	A	ATT	AAGCTGAGCTG
IRIS_313-11349	NA	9.8	2.8	India	NA	NA	Indica III	T	CT	G	G	A	A	AAGCTGAGCTG
IRIS_313-10837	landrace	6.9	3.4	South Korea	NA	NA	Temperate Japonica	A	CT	G	A	G	ATT	A
IRIS_313-10971	landrace	NA	NA	Bangladesh	NA	NA	Indica III	T	CT	G	G	A	A	AAGCTGAGCTG
IRIS_313-9148	landrace	7.8	3.2	Bangladesh	NA	NA	Indica III	T	CT	G	A	A	A	AAGCTGAGCTG
IRIS_313-10539	landrace	NA	NA	Bangladesh	NA	NA	Indica III	T	CT	G	G	A	A	AAGCTGAGCTG
IRIS_313-11218	landrace	6.4	2.6	Bangladesh	NA	NA	VI/Aromatic	A	CT	G	A	A	ATT	A
IRIS_313-9403	landrace	8.6	2.6	India	NA	NA	Indica III	T	CT	G	G	G	A	AAGCTGAGCTG
GP597	landrace	6.647	3.296	South Korea	NA	NA	Temperate Japonica	N	CT	G	A	G	ATT	N
IRIS_313-11704	landrace	5.9	2.5	Thailand	NA	NA	Indica III	T	CT	G	G	A	A	AAGCTGAGCTG
IRIS_313-10211	landrace	8.1	2.9	China	NA	NA	Indica I	T	CT	G	A	A	ATT	AAGCTGAGCTG
IRIS_313-11571	landrace	8.2	3.5	China	NA	NA	Temperate Japonica	A	CT	G	A	G	ATT	A
IRIS_313-11572	landrace	8.5	3.2	China	NA	NA	Indica I	T	CT	G	A	A	A	AAGCTGAGCTG
IRIS_313-11852	landrace	8.3	2.7	China	NA	NA	Indica I	T	CT	G	G	A	A	AAGCTGAGCTG
IRIS_313-11878	NA	8.3	3.1	China	NA	NA	Indica I	T	CT	G	A	A	ATT	AAGCTGAGCTG
IRIS_313-8846	landrace	8.7	3.1	Indonesia	NA	NA	Indica Intermediate	T	CT	G	A	A	A	AAGCTGAGCTG
HP107	landrace	8.141	3.283	China	106.66	26.14	Temperate Japonica	N	CT	T	A	G	ATT	N
HP116	landrace	8.028	3.34	China	122.83	42	Temperate Japonica	N	CT	G	A	G	ATT	N
HP562	cultivar	8.87	3.077	China	114.5	26.33	Indica I	N	CT	G	A	A	A	N
HP556	NA	7.664	3.097	China	114.97	27.12	Indica I	N	CT	G	A	G	A	N
B162	landrace	NA	NA	China	NA	NA	Temperate Japonica	A	CT	G	A	G	ATT	A
HP152	landrace	NA	NA	China	112.07	24.59	Temperate Japonica	N	N	G	A	G	ATT	N
HP471	landrace	9.084	3.09	China	114.17	30.35	Indica I	N	N	G	A	A	A	N
HP65	landrace	7.227	3.586	China	104.96	25.79	Temperate Japonica	N	CT	G	A	G	ATT	N
HP297	NA	8.185	3	China	112.07	24.59	Indica Intermediate	N	CT	G	G	A	A	N
HP359	NA	8.745	3.112	China	106.68	33.16	Indica I	N	CT	G	A	A	A	N
HP346	NA	8.162	2.563	China	110.78	21.43	Indica Intermediate	N	CT	G	A	A	ATT	N
HP434	landrace	7.993	2.783	China	104.19	31.32	Indica I	N	CT	G	A	A	A	N
HP47	landrace	8.617	3.266	China	106.42	26.35	Japonica Intermediate	N	CT	N	A	G	A	N
HP373	landrace	7.54	3.013	China	109.02	32.7	Indica I	N	CT	G	A	G	A	N
HP64	landrace	7.719	3.528	China	105.63	25.39	Temperate Japonica	N	CT	G	A	G	ATT	N
HP112	landrace	10.062	3.425	China	121.48	31.22	Temperate Japonica	N	CT	T	A	A	ATT	A
B147	landrace	NA	NA	China	NA	NA	Indica I	T	CT	G	A	A	A	AAGCTGAGCTG
C127	NA	8.58333	3.15	Guangdong	113.15	23.08	Indica I	N	CT	G	A	A	A	N
HP271	landrace	10.038	3.254	China	105.92	26.25	Japonica Intermediate	N	CT	N	A	A	ATT	N
HP518	landrace	8.505	3.14	China	102.15	27.4	Indica I	N	DEL	G	A	G	ATT	N
C184	landrace	8.93333	3.18333	Hunan	113	28.11	Indica I	N	CT	G	A	G	A	AAGCTGAGCTG
HP454	landrace	NA	NA	China	109.7	18.64	Japonica Intermediate	N	CT	T	A	A	ATT	N
HP377	landrace	8.914	3.252	China	109.35	32.83	Indica I	N	CT	G	A	G	A	N
HP481	NA	8.748	2.797	China	113.5	27.67	Indica Intermediate	N	CT	G	A	G	A	N
HP330	landrace	9.493	3.264	China	105.63	25.39	Japonica Intermediate	N	CT	G	A	A	ATT	N
HP542	NA	8.69	3.027	China	113.91	25.08	Indica I	N	CT	G	A	G	A	N
HP444	NA	8.853	2.971	China	112.18	27.44	Indica I	N	CT	G	A	A	A	N
HP209	landrace	7.793	3.2	China	119.53	26.2	Indica Intermediate	N	CT	G	A	G	ATT	N
HP415	NA	8.518	3.093	China	107.21	22.85	Indica I	N	CT	G	A	A	A	N
HP365	NA	8.486	3.103	China	117.7	29.86	Indica I	N	CT	G	A	A	ATT	N
HP274	NA	7.916	2.963	China	109.21	27.73	Indica I	N	CT	G	G	A	ATT	N
HP36	landrace	8.38	3.581	China	109.71	28.3	Temperate Japonica	N	N	G	A	G	ATT	N
HP538	landrace	7.982	3.242	China	109.84	29	Indica I	N	CT	G	A	G	A	N
HP432	landrace	8.294	3.048	China	104.32	30.88	Indica I	N	CT	G	A	A	ATT	N
HP181	NA	8.706	2.888	China	120.08	27.08	Indica Intermediate	N	CT	G	G	A	A	N
HP480	landrace	8.925	3.003	China	114.17	30.35	Indica I	N	CT	G	A	A	A	N
GP655	landrace	6.305	3.459	Japan	NA	NA	Temperate Japonica	N	CT	G	A	G	ATT	N
HP23	landrace	7.962	3.059	China	125.92	41.49	Temperate Japonica	N	CT	G	A	G	ATT	N
HP100	landrace	NA	NA	China	110.65	36.12	Temperate Japonica	N	CT	G	A	G	ATT	N
IRIS_313-11350	landrace	6.8	2.9	India	NA	NA	VI/Aromatic	A	CT	G	A	G	ATT	A
IRIS_313-9117	NA	8.3	2.7	Indonesia	NA	NA	Indica III	T	CT	G	G	A	A	AAGCTGAGCTG
IRIS_313-11164	landrace	10.7	3	India	NA	NA	Aus	T	CT	G	G	G	A	AAGCTGAGCTG
IRIS_313-10996	landrace	9.7	2.9	Indonesia	NA	NA	Indica Intermediate	A	CT	T	G	A	A	AAGCTGAGCTG
CX228	cultivar	NA	NA	India	NA	NA	Indica Intermediate	T	CT	G	A	A	A	AAGCTGAGCTG
GP627	NA	7.556	2.817	Indonesia	NA	NA	Intermediate	N	CT	T	A	A	ATT	N
IRIS_313-8699	NA	8.2	3.4	Sri Lanka	NA	NA	Indica III	T	CT	G	A	A	A	AAGCTGAGCTG
IRIS_313-10990	NA	7.5	3.5	Philippines	NA	NA	Indica III	T	CT	G	A	A	A	AAGCTGAGCTG
IRIS_313-10761	landrace	8.5	3.4	Indonesia	NA	NA	Tropical Japonica	A	CT	T	A	A	ATT	A
C150	landrace	7.51667	3.88333	Italy	12.37	41.52	Temperate Japonica	A	CT	G	A	G	ATT	A
IRIS_313-8637	landrace	7.2	3	Bhutan	NA	NA	Japonica Intermediate	A	CT	G	A	A	ATT	A
GP633	landrace	8.156	2.509	Philippine	NA	NA	Indica Intermediate	N	CT	N	A	A	A	N
IRIS_313-11496	landrace	9.2	3.3	Indonesia	NA	NA	Tropical Japonica	A	CT	T	A	A	ATT	A
IRIS_313-8957	NA	8.6	2.9	India	NA	NA	Indica III	T	CT	G	G	A	A	AAGCTGAGCTG
IRIS_313-11020	landrace	9.7	2.8	Pakistan	NA	NA	Aus	T	CT	G	G	A	ATT	AAGCTGAGCTG
IRIS_313-9953	cultivar	8.8	3.1	Mexico	NA	NA	Indica Intermediate	T	CT	T	G	A	A	AAGCTGAGCTG
IRIS_313-12254	landrace	10.6	3.6	Laos	NA	NA	Japonica Intermediate	A	CT	T	A	A	ATT	A
IRIS_313-12323	landrace	10.9	3.7	Laos	NA	NA	Japonica Intermediate	A	CT	T	A	A	ATT	A
HP574	landrace	6.487	3.242	China	106.95	27.06	Temperate Japonica	N	CT	G	A	G	ATT	N
HP447	landrace	8.69	2.896	China	107.53	26.72	Indica I	N	CT	G	A	G	ATT	N
IRIS_313-11351	NA	9.4	2.7	India	NA	NA	Indica III	T	CT	G	G	A	ATT	AAGCTGAGCTG
IRIS_313-10942	NA	8.9	2.9	Indonesia	NA	NA	Indica III	T	CT	G	G	A	A	AAGCTGAGCTG
IRIS_313-10525	NA	8.1	2.6	Indonesia	NA	NA	Indica III	T	CT	G	G	A	A	AAGCTGAGCTG
IRIS_313-10762	landrace	8.4	3	Indonesia	NA	NA	Indica III	T	CT	G	A	A	A	AAGCTGAGCTG
IRIS_313-11472	NA	6.7	2.4	Philippines	NA	NA	Indica III	T	CT	T	A	A	A	AAGCTGAGCTG
HP362	NA	7.702	3.443	China	106.25	32.82	Indica I	N	CT	T	A	A	A	N
IRIS_313-12246	NA	9.1	3	Cambodia	NA	NA	Indica III	T	CT	T	A	A	A	A
IRIS_313-11561	NA	9.5	2.3	Nepal	NA	NA	Indica III	T	CT	T	G	A	ATT	AAGCTGAGCTG
IRIS_313-8988	NA	8.7	3	India	NA	NA	Indica III	T	CT	G	G	A	A	AAGCTGAGCTG
IRIS_313-8626	landrace	8.2	3.9	Malaysia	NA	NA	Tropical Japonica	A	CT	G	A	A	ATT	A
B230	landrace	NA	NA	China	NA	NA	Temperate Japonica	A	CT	G	A	G	ATT	A
HP513	landrace	8.36	3.199	China	102.29	27.92	Indica I	N	CT	G	A	G	A	N
HP586	landrace	8.254	3.128	China	107.86	26	Temperate Japonica	N	CT	N	A	G	ATT	A
HP184	NA	8.253	2.867	China	120.1	30.16	Indica I	N	CT	G	G	G	A	N
IRIS_313-10045	NA	9.3	2.7	Gambia	NA	NA	Indica III	T	CT	T	G	A	ATT	AAGCTGAGCTG
IRIS_313-12186	NA	9.8	3.2	Laos	NA	NA	Indica I	T	CT	G	G	A	ATT	AAGCTGAGCTG
GP56	NA	8.931	2.16	Uganda	NA	NA	Intermediate	N	CT	N	G	A	A	N
B155	cultivar	NA	NA	China	NA	NA	Indica Intermediate	T	CT	T	G	A	A	N
C160	cultivar	9.63333	2.76667	Hunan	113	28.11	Indica Intermediate	T	CT	T	G	A	A	N
B202	cultivar	NA	NA	China	NA	NA	Indica Intermediate	T	CT	T	A	A	A	AAGCTGAGCTG
B105	NA	NA	NA	China	NA	NA	Indica Intermediate	T	CT	G	A	G	A	AAGCTGAGCTG
CX328	NA	NA	NA	China	NA	NA	Indica I	T	CT	G	A	A	A	AAGCTGAGCTG
IRIS_313-11021	landrace	10	2.4	Pakistan	NA	NA	VI/Aromatic	A	CT	T	A	A	ATT	AAGCTGAGCTG
IRIS_313-11448	NA	8.2	3.6	India	NA	NA	Indica III	T	CT	G	G	A	A	AAGCTGAGCTG
IRIS_313-11454	landrace	9.2	2.5	India	NA	NA	Aus	T	CT	G	G	G	ATT	AAGCTGAGCTG
IRIS_313-9384	NA	8	2.1	India	NA	NA	Indica III	T	CT	G	G	A	A	AAGCTGAGCTG
IRIS_313-10731	landrace	8.3	3.2	Nepal	NA	NA	Indica I	T	CT	G	A	A	A	AAGCTGAGCTG
GP611	landrace	9.711	2.401	Australia	NA	NA	Japonica Intermediate	A	CT	T	G	G	ATT	N
IRIS_313-11997	NA	7.3	2.6	Cambodia	NA	NA	Indica III	T	DEL	G	A	A	A	AAGCTGAGCTG
GP502	landrace	7.522	3.312	Japan	NA	NA	Japonica Intermediate	N	CT	T	A	A	ATT	N
CX60	cultivar	NA	NA	India	NA	NA	Indica II	H	CT	T	G	A	DEL	AAGCTGAGCTG
W211	cultivar	9.12333	2.47333	Philippines	121	14.6	Indica II	T	CT	T	G	A	ATT	AAGCTGAGCTG
IRIS_313-8656	landrace	9.7	2.4	Pakistan	NA	NA	VI/Aromatic	A	CT	T	G	A	ATT	A
CX72	cultivar	NA	NA	Pakistan	NA	NA	VI/Aromatic	T	CT	T	G	A	ATT	A
W306	cultivar	9.04333	2.37	Pakistan	73.08	33.4	VI/Aromatic	N	CT	T	G	A	ATT	A
IRIS_313-11022	landrace	9.5	2.4	Pakistan	NA	NA	VI/Aromatic	A	CT	T	G	G	ATT	A
IRIS_313-11023	landrace	9.6	2.5	Pakistan	NA	NA	VI/Aromatic	A	CT	T	A	A	ATT	AAGCTGAGCTG
GP625	NA	5.94	2.109	India	NA	NA	Aus	N	CT	G	G	G	ATT	N
IRIS_313-8341	landrace	8.8	2.6	Vietnam	NA	NA	Indica Intermediate	T	CT	G	G	A	A	AAGCTGAGCTG
IRIS_313-11407	landrace	7.9	2	India	NA	NA	Indica III	T	CT	T	G	A	A	AAGCTGAGCTG
GP538	landrace	8.409	3.373	India	NA	NA	Aus	N	CT	G	A	G	ATT	N
IRIS_313-8963	landrace	8	3.1	Bangladesh	NA	NA	Aus	T	CT	G	A	A	A	A
IRIS_313-12271	landrace	8	2	Philippines	NA	NA	Tropical Japonica	A	CT	T	G	A	ATT	A
IRIS_313-8312	landrace	8	3.3	Malaysia	NA	NA	Indica III	T	CT	G	A	A	A	AAGCTGAGCTG
C059	cultivar	7.6	3.26667	Hubei	114	30	Indica I	N	CT	G	A	A	A	N
B084	landrace	NA	NA	China	NA	NA	Intermediate	A	CT	G	A	G	A	A
B008	landrace	NA	NA	Vietnam	NA	NA	Temperate Japonica	A	CT	G	A	G	ATT	A
HP557	NA	9.538	2.775	China	104.06	30.67	Indica I	N	CT	G	A	A	ATT	N
HP187	NA	9.552	2.875	China	106.84	22.36	Indica I	N	CT	G	A	A	A	N
IRIS_313-8717	NA	8	3.2	Bangladesh	NA	NA	Indica III	T	CT	G	G	A	A	AAGCTGAGCTG
IRIS_313-11123	landrace	NA	NA	Bangladesh	NA	NA	Aus	T	CT	G	G	A	A	A
IRIS_313-11124	landrace	NA	NA	Bangladesh	NA	NA	Aus	T	CT	G	G	A	A	A
CX352	cultivar	NA	NA	China	NA	NA	Tropical Japonica	T	CT	T	G	A	ATT	A
IRIS_313-11024	landrace	9.9	3	Pakistan	NA	NA	Aus	T	CT	G	G	A	ATT	AAGCTGAGCTG
IRIS_313-9641	NA	NA	NA	India	NA	NA	Aus	T	CT	G	G	G	ATT	N
IRIS_313-11062	landrace	5.7	2.9	Bangladesh	NA	NA	VI/Aromatic	A	CT	G	A	A	ATT	A
C199	landrace	8.15	3	Yunnan	102.41	25.04	Indica I	N	CT	N	A	G	A	N
B222	landrace	NA	NA	China	NA	NA	Indica I	T	CT	G	A	G	A	AAGCTGAGCTG
IRIS_313-10542	NA	8	3.3	India	NA	NA	Indica III	T	CT	G	G	A	A	AAGCTGAGCTG
IRIS_313-10569	landrace	7.7	3.8	Japan	NA	NA	Temperate Japonica	A	CT	G	A	G	ATT	A
GP530	landrace	7.62	3.462	India	NA	NA	Aus	N	CT	G	A	G	ATT	N
IRIS_313-11165	landrace	NA	NA	India	NA	NA	Indica Intermediate	T	N	G	G	A	A	AAGCTGAGCTG
C076	NA	7.66667	3.65	Sichuan	104.05	30.39	Indica I	N	CT	G	A	A	A	AAGCTGAGCTG
C077	NA	8.1	3.13333	Yunnan	102.41	25.04	Indica I	N	CT	G	A	A	A	N
HP73	landrace	NA	NA	China	112.33	37.54	Temperate Japonica	N	CT	G	A	N	ATT	N
HP431	NA	8.989	3.053	China	115.3	30.24	Indica Intermediate	N	CT	G	A	G	A	N
IRIS_313-11756	landrace	8.7	2.9	Madagascar	NA	NA	Tropical Japonica	A	CT	T	G	A	ATT	A
IRIS_313-9551	NA	9.2	2.4	Madagascar	NA	NA	Indica III	T	C	T	G	A	A	AAGCTGAGCTG
IRIS_313-11043	NA	7.9	3.1	Malaysia	NA	NA	Indica III	T	CT	G	A	A	A	AAGCTGAGCTG
HP302	NA	7.465	2.91	China	109.2	22.69	Indica Intermediate	N	CT	G	A	A	A	N
IRIS_313-9782	landrace	7.3	3.5	Peru	NA	NA	Temperate Japonica	A	CT	G	A	G	ATT	A
IRIS_313-12324	landrace	10.6	3.8	Laos	NA	NA	Japonica Intermediate	A	CT	T	A	A	ATT	A
IRIS_313-9783	landrace	NA	NA	Afghanistan	NA	NA	Intermediate	A	CT	G	G	G	A	AAGCTGAGCTG
IRIS_313-9771	landrace	7.1	3.3	Australia	NA	NA	Temperate Japonica	A	CT	G	A	G	ATT	A
W009	landrace	9.11333	2.83	Costa Rica	-84	10	Indica III	T	CT	T	G	G	A	N
GP626	landrace	7.956	3.296	Indonesia	NA	NA	Tropical Japonica	N	CT	N	A	A	ATT	N
IRIS_313-10083	landrace	9	3.3	Spain	NA	NA	Japonica Intermediate	A	CT	T	G	A	ATT	A
IRIS_313-7646	landrace	NA	NA	Madagascar	NA	NA	Intermediate	T	CT	G	G	A	A	AAGCTGAGCTG
IRIS_313-11674	NA	8.9	2.7	Thailand	NA	NA	Indica III	T	CT	T	G	A	A	AAGCTGAGCTG
IRIS_313-8314	landrace	9.1	3.2	Indonesia	NA	NA	Tropical Japonica	A	CT	T	A	A	ATT	A
W180	cultivar	8.27667	2.98	Sri Lanka	79.52	6.55	Indica Intermediate	T	CT	G	A	A	A	AAGCTGAGCTG
CX76	cultivar	NA	NA	Sri Lanka	NA	NA	Indica II	T	CT	T	G	A	A	N
W224	cultivar	8.85	2.51667	Sri Lanka	79.52	6.55	Indica II	N	CT	T	G	A	A	N
CX21	cultivar	NA	NA	Sri Lanka	NA	NA	Indica II	T	CT	T	A	A	A	AAGCTGAGCTG
GP40	cultivar	8.605	2.413	Sri Lanka	NA	NA	Indica II	N	CT	N	A	A	A	N
W168	cultivar	9.12333	2.96333	Brazil	-47.57	-15.45	Indica II	T	CT	T	A	A	A	N
W181	cultivar	9.29333	2.72667	Sri Lanka	79.52	6.55	Indica Intermediate	T	N	T	G	A	A	AAGCTGAGCTG
GP131	cultivar	7.011	2.735	Sri Lanka	NA	NA	Indica Intermediate	N	CT	G	A	A	A	N
CX35	cultivar	NA	NA	Sri Lanka	NA	NA	Indica Intermediate	T	CT	T	G	A	A	AAGCTGAGCTG
CX34	cultivar	NA	NA	Sri Lanka	NA	NA	Indica Intermediate	T	CT	G	A	A	A	AAGCTGAGCTG
IRIS_313-8321	landrace	7.4	3.1	Bangladesh	NA	NA	Aus	T	CT	G	G	A	A	A
IRIS_313-11596	cultivar	6.2	2.8	India	NA	NA	Indica Intermediate	T	CT	G	A	A	A	AAGCTGAGCTG
IRIS_313-9360	NA	9.8	2.8	India	NA	NA	Indica III	T	CT	G	G	A	ATT	AAGCTGAGCTG
GP8	landrace	8.653	3.466	Bengal	NA	NA	Aus	N	CT	G	A	A	ATT	N
IRIS_313-11597	NA	7.5	3.1	India	NA	NA	Indica III	T	N	G	A	A	A	AAGCTGAGCTG
CX61	landrace	NA	NA	India	NA	NA	Indica Intermediate	T	CT	G	A	G	A	N
W212	landrace	7.38	3.25333	India	77.2	28.6	Indica Intermediate	T	CT	G	A	G	A	AAGCTGAGCTG
W122	landrace	8.88667	3.12333	Nepal	85.19	27.42	Japonica Intermediate	A	CT	G	A	A	ATT	A
IRIS_313-9067	landrace	9.9	3.3	Bangladesh	NA	NA	Indica III	T	CT	G	G	A	A	AAGCTGAGCTG
IRIS_313-11822	NA	9.1	3.1	India	NA	NA	Indica III	T	CT	G	G	A	A	AAGCTGAGCTG
IRIS_313-11823	NA	9.6	3	India	NA	NA	Indica III	T	CT	G	G	A	A	AAGCTGAGCTG
IRIS_313-11166	landrace	NA	NA	India	NA	NA	Aus	T	CT	G	G	A	A	A
IRIS_313-10619	landrace	9.6	3.1	None	NA	NA	Tropical Japonica	A	CT	T	G	A	ATT	A
IRIS_313-9054	NA	7.2	2.8	Indonesia	NA	NA	Indica III	T	CT	G	A	A	ATT	AAGCTGAGCTG
IRIS_313-11947	NA	8.7	3	China	NA	NA	Indica Intermediate	T	CT	G	G	A	ATT	AAGCTGAGCTG
IRIS_313-11563	NA	8.6	3.3	Nepal	NA	NA	Indica III	T	CT	G	A	A	A	AAGCTGAGCTG
IRIS_313-9897	landrace	9.3	3.5	Philippines	NA	NA	Tropical Japonica	A	CT	T	A	A	ATT	AAGCTGAGCTG
CX67	landrace	NA	NA	Iran	NA	NA	VI/Aromatic	A	CT	T	A	G	ATT	A
IRIS_313-10827	landrace	8.7	2.9	Philippines	NA	NA	Tropical Japonica	A	CT	T	G	A	ATT	A
CX113	landrace	NA	NA	None	NA	NA	Tropical Japonica	A	CT	T	G	A	ATT	AAGCTGAGCTG
IRIS_313-11481	landrace	9.5	2.8	Bangladesh	NA	NA	Aus	T	CT	G	G	G	A	AAGCTGAGCTG
IRIS_313-10448	NA	8.2	3.2	Philippines	NA	NA	Indica III	T	CT	G	A	A	A	AAGCTGAGCTG
W262	cultivar	7.35333	3.33	Philippines	121	14.6	Indica I	N	CT	G	A	A	A	AAGCTGAGCTG
IRIS_313-9503	landrace	8.7	2.8	Philippines	NA	NA	Indica Intermediate	A	CT	G	G	A	A	AAGCTGAGCTG
HP103	landrace	8.251	3.317	China	127.48	45.75	Temperate Japonica	N	CT	G	A	G	ATT	N
IRIS_313-11491	NA	8.5	2.8	India	NA	NA	Indica III	T	CT	G	G	A	A	AAGCTGAGCTG
IRIS_313-11114	NA	NA	NA	Bangladesh	NA	NA	Indica III	T	CT	G	G	A	ATT	AAGCTGAGCTG
C200	landrace	8.1	3.28333	Yunnan	102.41	25.04	Indica I	N	CT	G	A	G	ATT	N
B203	NA	NA	NA	China	NA	NA	Indica Intermediate	T	CT	G	G	G	A	AAGCTGAGCTG
GP542	landrace	7.239	2.395	Philippine	NA	NA	Aus	N	CT	G	G	A	ATT	N
IRIS_313-9348	landrace	9.6	2.8	India	NA	NA	Indica III	T	CT	G	G	A	A	AAGCTGAGCTG
IRIS_313-11515	NA	11.2	3	None	NA	NA	Indica Intermediate	T	CT	T	G	A	A	AAGCTGAGCTG
IRIS_313-11192	NA	11	2.8	Thailand	NA	NA	Indica III	T	CT	T	G	A	A	AAGCTGAGCTG
W044	cultivar	9.51667	3.08333	Thailand	100.29	13.5	Indica II	T	N	T	A	A	A	AAGCTGAGCTG
GP508	landrace	7.214	2.982	Japan	NA	NA	Temperate Japonica	N	N	G	A	G	ATT	N
IRIS_313-11219	landrace	9.9	3.3	Bangladesh	NA	NA	Indica III	T	CT	G	A	A	ATT	N
IRIS_313-11984	landrace	8.7	3.7	Vietnam	NA	NA	Temperate Japonica	A	CT	T	A	G	ATT	A
IRIS_313-8356	landrace	8.3	3.8	Philippines	NA	NA	Tropical Japonica	A	CT	T	A	A	ATT	A
IRIS_313-11325	cultivar	11	2.9	Philippines	NA	NA	Indica Intermediate	T	DEL	G	G	A	ATT	AAGCTGAGCTG
IRIS_313-9491	landrace	9.4	2.4	United States	NA	NA	Tropical Japonica	A	CT	T	G	A	ATT	A
GP544	landrace	8.95	2.021	US	NA	NA	Tropical Japonica	A	CT	G	G	A	ATT	A
IRIS_313-8102	landrace	NA	NA	United States	NA	NA	Tropical Japonica	A	CT	T	G	A	ATT	A
W038	landrace	8.02	3.32	Fiji	178.25	-18.08	Temperate Japonica	N	CT	G	A	G	ATT	A
IRIS_313-8960	landrace	10.1	2.6	United States	NA	NA	Tropical Japonica	A	CT	T	G	A	ATT	A
GP43	NA	7.744	2.808	India	NA	NA	Indica I	N	CT	G	A	A	A	N
IRIS_313-8431	landrace	8.4	4.3	Philippines	NA	NA	Tropical Japonica	A	CT	T	A	A	ATT	A
IRIS_313-7850	landrace	NA	NA	Madagascar	NA	NA	Japonica Intermediate	A	CT	G	G	A	ATT	A
HP339	landrace	7.886	3.075	China	109.57	19.52	Indica I	N	CT	G	A	A	A	N
GP59	landrace	9.217	3.388	Philippine	NA	NA	Japonica Intermediate	N	CT	T	A	A	ATT	N
IRIS_313-10016	cultivar	10	2.6	Iran	NA	NA	Indica Intermediate	T	CT	T	G	A	A	N
IRIS_313-11606	NA	7.6	3.2	India	NA	NA	Indica III	T	CT	G	A	A	A	AAGCTGAGCTG
W120	landrace	8.12333	3.89667	Spain	-3.42	40.26	Temperate Japonica	A	CT	G	A	G	ATT	A
IRIS_313-8339	landrace	9.5	2.5	United States	NA	NA	Tropical Japonica	A	CT	T	G	A	ATT	A
IRIS_313-9637	NA	NA	NA	Vietnam	NA	NA	Indica III	T	CT	G	G	A	A	AAGCTGAGCTG
IRIS_313-10554	NA	9.5	2.6	Vietnam	NA	NA	Indica III	T	CT	G	G	A	A	AAGCTGAGCTG
IRIS_313-11482	landrace	8.8	3.3	Bangladesh	NA	NA	Aus	T	CT	G	G	A	A	N
IRIS_313-10684	landrace	NA	NA	Malaysia	NA	NA	Indica III	N	CT	G	A	A	A	N
GP689	landrace	7.212	2.882	Indonesia	NA	NA	Tropical Japonica	N	CT	N	A	A	ATT	N
IRIS_313-11833	landrace	8.2	2.5	Thailand	NA	NA	Indica III	T	CT	G	A	A	A	AAGCTGAGCTG
IRIS_313-10979	landrace	8.2	3.1	Bangladesh	NA	NA	Aus	T	CT	G	G	A	A	A
IRIS_313-11757	NA	7.7	2.5	Madagascar	NA	NA	Indica III	T	DEL	G	A	A	A	AAGCTGAGCTG
IRIS_313-11064	NA	7.8	3	Bangladesh	NA	NA	Aus	T	CT	G	G	A	ATT	AAGCTGAGCTG
IRIS_313-11065	NA	NA	NA	Bangladesh	NA	NA	Aus	T	CT	G	G	A	ATT	AAGCTGAGCTG
IRIS_313-11063	NA	7.9	2.9	Bangladesh	NA	NA	Aus	T	CT	G	G	A	ATT	AAGCTGAGCTG
IRIS_313-10983	landrace	8.5	2.9	Bangladesh	NA	NA	Indica III	T	CT	G	G	A	A	AAGCTGAGCTG
HP104	landrace	NA	NA	China	106.42	26.35	Japonica Intermediate	N	CT	G	A	A	ATT	A
IRIS_313-11483	landrace	8	3.9	Bangladesh	NA	NA	Aus	T	CT	G	A	G	A	AAGCTGAGCTG
IRIS_313-11013	NA	8.3	3.5	Bangladesh	NA	NA	Aus	T	CT	G	A	G	ATT	A
IRIS_313-7650	landrace	NA	NA	Madagascar	NA	NA	Indica Intermediate	T	CT	G	A	A	ATT	H
IRIS_313-10041	landrace	9	3.6	Madagascar	NA	NA	Tropical Japonica	A	CT	T	G	A	ATT	A
IRIS_313-7651	landrace	NA	NA	Madagascar	NA	NA	Indica Intermediate	T	CT	G	A	A	A	AAGCTGAGCTG
IRIS_313-7654	landrace	NA	NA	Ivory Coast	NA	NA	Indica Intermediate	A	CT	T	G	A	A	AAGCTGAGCTG
IRIS_313-9697	NA	NA	NA	Thailand	NA	NA	Indica III	T	CT	G	G	A	A	AAGCTGAGCTG
HP46	landrace	7.888	3.55	China	109.2	26.89	Temperate Japonica	N	N	G	A	G	ATT	N
IRIS_313-8903	landrace	8.8	2.6	Philippines	NA	NA	Indica III	A	CT	G	G	A	ATT	AAGCTGAGCTG
IRIS_313-10161	cultivar	9.8	2.4	Brazil	NA	NA	Indica II	T	CT	T	G	A	A	AAGCTGAGCTG
CX2	cultivar	NA	NA	Bangladesh	NA	NA	Indica Intermediate	T	DEL	T	G	A	A	AAGCTGAGCTG
W147	cultivar	9.07333	2.65667	Bangladesh	90.24	23.51	Indica Intermediate	T	CT	T	G	A	A	N
IRIS_313-11241	NA	8.4	2.7	Bangladesh	NA	NA	Indica III	T	CT	G	G	A	ATT	AAGCTGAGCTG
CX3	NA	NA	NA	Bangladesh	NA	NA	Indica Intermediate	T	CT	G	G	A	A	AAGCTGAGCTG
W148	NA	8.03333	3.44667	India	77.2	28.6	Indica Intermediate	T	CT	G	G	G	A	N
IRIS_313-11326	NA	8.5	3	Bangladesh	NA	NA	Indica Intermediate	T	CT	G	G	A	A	AAGCTGAGCTG
IRIS_313-11200	NA	7.9	2.9	India	NA	NA	Indica Intermediate	T	CT	G	A	A	A	AAGCTGAGCTG
IRIS_313-10340	NA	8.4	2.6	Bangladesh	NA	NA	Indica III	T	CT	T	G	A	A	A
IRIS_313-10341	NA	NA	NA	Bangladesh	NA	NA	Indica Intermediate	T	CT	G	A	A	A	AAGCTGAGCTG
IRIS_313-11425	landrace	NA	NA	Brazil	NA	NA	Tropical Japonica	H	CT	T	G	A	ATT	H
CX214	landrace	NA	NA	Brazil	NA	NA	Tropical Japonica	A	CT	T	G	A	ATT	A
B176	NA	NA	NA	Bangladesh	NA	NA	Indica Intermediate	T	CT	G	A	A	A	AAGCTGAGCTG
W303	landrace	9.42333	3.23333	Belize	-88.46	17.25	Tropical Japonica	A	CT	T	G	A	ATT	A
IRIS_313-10935	landrace	9.8	2.6	Indonesia	NA	NA	Indica III	T	CT	T	G	A	A	AAGCTGAGCTG
W314	NA	9.34667	2.40667	Bangladesh	90.24	23.51	Indica II	T	CT	T	G	A	A	N
W310	NA	8.67333	2.51	Bangladesh	90.24	23.51	Indica Intermediate	N	CT	T	G	A	A	N
IRIS_313-11853	landrace	7.7	2.9	China	NA	NA	Indica I	T	CT	G	A	A	ATT	AAGCTGAGCTG
IRIS_313-11913	landrace	9.3	2.9	Philippines	NA	NA	Tropical Japonica	A	CT	G	G	A	ATT	A
IRIS_313-11127	landrace	8.5	3.2	Myanmar	NA	NA	Japonica Intermediate	A	CT	T	A	A	ATT	A
IRIS_313-8948	NA	8.7	2.9	Philippines	NA	NA	Indica III	T	CT	G	A	A	A	AAGCTGAGCTG
IRIS_313-11352	landrace	NA	NA	India	NA	NA	VI/Aromatic	T	CT	G	A	A	ATT	A
CX97	cultivar	NA	NA	India	NA	NA	Indica II	T	CT	G	A	A	A	AAGCTGAGCTG
IRIS_313-8599	landrace	5.4	2.6	Thailand	NA	NA	Japonica Intermediate	A	CT	T	A	A	ATT	A
IRIS_313-11834	landrace	10	3.1	Thailand	NA	NA	Tropical Japonica	A	CT	T	G	A	ATT	AAGCTGAGCTG
HP20	landrace	7.637	3.437	China	123.25	40.3	Japonica Intermediate	N	CT	G	A	A	ATT	N
IRIS_313-10699	landrace	8.5	3.2	Malaysia	NA	NA	Indica III	T	CT	G	G	A	A	AAGCTGAGCTG
IRIS_313-11044	landrace	8.2	3.7	Malaysia	NA	NA	Tropical Japonica	A	CT	G	A	A	ATT	A
IRIS_313-10945	landrace	7	3.5	Indonesia	NA	NA	Tropical Japonica	A	CT	T	A	A	ATT	A
B019	landrace	NA	NA	Mexico	NA	NA	Indica Intermediate	A	CT	T	G	A	A	AAGCTGAGCTG
IRIS_313-10258	landrace	10.2	2.6	Chile	NA	NA	Japonica Intermediate	A	CT	T	G	A	ATT	A
IRIS_313-11970	landrace	8.6	2.1	Indonesia	NA	NA	Tropical Japonica	A	CT	T	G	A	ATT	A
W127	landrace	8.64333	3.18	Myanmar	96.15	16.8	Japonica Intermediate	A	CT	T	A	A	ATT	A
IRIS_313-11673	landrace	7.4	2.6	Philippines	NA	NA	Tropical Japonica	A	CT	T	G	A	ATT	A
IRIS_313-10644	landrace	9	4	Philippines	NA	NA	Tropical Japonica	A	CT	T	A	A	ATT	A
IRIS_313-11917	landrace	6.3	3.4	India	NA	NA	Aus	T	CT	G	A	A	A	AAGCTGAGCTG
GP524	landrace	7.892	2.487	Philippine	NA	NA	Indica Intermediate	N	CT	G	G	A	ATT	N
IRIS_313-12045	landrace	8.8	2.6	Indonesia	NA	NA	Tropical Japonica	A	CT	T	G	A	ATT	A
IRIS_313-10002	cultivar	NA	NA	Sri Lanka	NA	NA	Indica II	T	CT	G	G	A	A	AAGCTGAGCTG
CX238	NA	NA	NA	Philippines	NA	NA	Indica II	T	DEL	G	A	A	A	AAGCTGAGCTG
B033	cultivar	NA	NA	Sri lanka	NA	NA	Indica II	T	N	G	A	A	A	AAGCTGAGCTG
IRIS_313-11946	landrace	8.1	2.8	Burkina Faso	NA	NA	Tropical Japonica	A	CT	T	G	A	ATT	A
GP32	cultivar	9.226	2.955	Philippine	NA	NA	Indica II	N	DEL	N	A	A	A	N
W090	landrace	7.81333	3.02	Japan	139.8	35.7	Aus	N	CT	G	G	A	ATT	N
B193	cultivar	NA	NA	Cuba	NA	NA	Indica Intermediate	T	CT	T	G	A	A	AAGCTGAGCTG
IRIS_313-9818	landrace	11.8	2.9	Mexico	NA	NA	Intermediate	A	CT	T	G	A	A	AAGCTGAGCTG
CX286	cultivar	NA	NA	China	NA	NA	Japonica Intermediate	A	CT	G	A	G	ATT	AAGCTGAGCTG
CX6	cultivar	NA	NA	China	NA	NA	Intermediate	A	CT	G	A	A	A	AAGCTGAGCTG
W151	cultivar	8.46667	2.82333	China	116.4	39.9	Indica II	T	CT	N	A	G	A	N
CX287	landrace	NA	NA	China	NA	NA	Temperate Japonica	A	CT	G	A	G	ATT	AAGCTGAGCTG
CX86	cultivar	NA	NA	Vietnam	NA	NA	Indica Intermediate	T	CT	G	A	A	A	AAGCTGAGCTG
W233	cultivar	8.17	2.94333	Viet Nam	105.85	21.03	Indica Intermediate	N	CT	G	A	A	A	AAGCTGAGCTG
CX85	cultivar	NA	NA	Vietnam	NA	NA	Indica II	T	CT	G	G	A	ATT	AAGCTGAGCTG
W232	landrace	8.75667	2.88333	Viet Nam	105.85	21.03	Temperate Japonica	N	CT	N	A	G	ATT	N
IRIS_313-11423	landrace	NA	NA	Philippines	NA	NA	Indica Intermediate	A	CT	G	G	A	A	N
GP4	landrace	8.419	2.264	Philippine	NA	NA	Indica Intermediate	N	CT	G	G	A	A	N
GP143	cultivar	8.929	2.131	Philippine	NA	NA	Indica II	N	CT	N	G	A	A	N
IRIS_313-11431	landrace	9.7	2.9	Philippines	NA	NA	Indica Intermediate	A	CT	T	G	A	A	AAGCTGAGCTG
IRIS_313-11410	NA	7.9	2.4	Myanmar	NA	NA	Indica III	T	CT	G	G	A	A	AAGCTGAGCTG
GP33	cultivar	NA	NA	Philippine	NA	NA	Indica II	N	CT	T	G	A	A	N
IRIS_313-10547	NA	8.7	3.5	Myanmar	NA	NA	Indica III	T	CT	G	A	A	A	AAGCTGAGCTG
GP66	NA	8.226	2.515	Vietnam	NA	NA	Indica I	N	N	G	G	A	A	N
W003	landrace	9.43667	3.58667	Thailand	100.29	13.5	Tropical Japonica	A	CT	T	G	A	ATT	N
IRIS_313-10001	NA	9.6	2.4	China	NA	NA	Indica II	T	CT	T	G	A	A	AAGCTGAGCTG
IRIS_313-11890	landrace	7.6	3.6	China	NA	NA	Temperate Japonica	A	CT	G	A	G	ATT	A
W022	landrace	8.39333	3.60333	Papua New Guinea	147.2	-9.5	Tropical Japonica	A	CT	T	A	A	ATT	A
B027	landrace	NA	NA	Philippines	NA	NA	Indica III	A	CT	G	G	A	A	AAGCTGAGCTG
IRIS_313-11380	landrace	NA	NA	Philippines	NA	NA	Tropical Japonica	H	CT	G	A	A	ATT	A
IRIS_313-9410	landrace	7.6	3.4	United States	NA	NA	Temperate Japonica	A	CT	G	A	G	ATT	A
IRIS_313-11896	NA	7.6	2.6	Vietnam	NA	NA	Indica III	T	CT	T	A	A	A	AAGCTGAGCTG
IRIS_313-11354	NA	7.1	2.6	India	NA	NA	Indica III	T	CT	G	A	A	ATT	AAGCTGAGCTG
IRIS_313-11379	landrace	8.2	2.9	Philippines	NA	NA	Tropical Japonica	A	CT	T	G	A	ATT	A
IRIS_313-11096	NA	NA	NA	Vietnam	NA	NA	Indica III	T	DEL	G	G	A	A	AAGCTGAGCTG
IRIS_313-8166	landrace	NA	NA	France	NA	NA	Japonica Intermediate	A	DEL	G	G	A	ATT	A
IRIS_313-8923	landrace	9.8	2.4	United States	NA	NA	Tropical Japonica	A	CT	T	G	A	ATT	A
GP612	landrace	7.314	3.328	US	NA	NA	Temperate Japonica	N	CT	G	A	G	ATT	N
IRIS_313-8669	landrace	8.4	3.2	United States	NA	NA	Tropical Japonica	A	CT	T	A	A	ATT	AAGCTGAGCTG
IRIS_313-11437	cultivar	10.1	2.6	Mexico	NA	NA	Indica II	T	CT	T	G	A	A	AAGCTGAGCTG
IRIS_313-10514	NA	9.6	2.7	Philippines	NA	NA	Indica Intermediate	T	CT	T	G	A	A	AAGCTGAGCTG
IRIS_313-8109	landrace	NA	NA	Portugal	NA	NA	Temperate Japonica	A	CT	G	A	G	ATT	A
IRIS_313-10325	cultivar	10.8	2.6	Suriname	NA	NA	Indica Intermediate	T	CT	T	G	A	A	AAGCTGAGCTG
IRIS_313-11788	landrace	7.9	3.7	Philippines	NA	NA	Temperate Japonica	A	CT	G	A	G	ATT	A
IRIS_313-9097	landrace	8	2.8	Indonesia	NA	NA	Indica III	T	CT	G	A	A	A	AAGCTGAGCTG
HP259	NA	7.318	3.195	China	101.62	34.75	Indica I	N	CT	G	A	A	ATT	N
CX125	cultivar	NA	NA	China	NA	NA	Indica II	T	DEL	T	G	A	A	AAGCTGAGCTG
IRIS_313-8084	landrace	NA	NA	Spain	NA	NA	Temperate Japonica	A	CT	T	A	A	ATT	A
IRIS_313-11464	landrace	9.6	3.1	Philippines	NA	NA	Tropical Japonica	A	CT	T	G	A	ATT	A
CX240	landrace	NA	NA	Brazil	NA	NA	Indica Intermediate	T	CT	G	G	A	A	AAGCTGAGCTG
W104	landrace	7.56	3.09	Chad	15.04	12.1	Aus	T	CT	G	G	G	ATT	AAGCTGAGCTG
IRIS_313-10327	landrace	NA	NA	Peru	NA	NA	Tropical Japonica	A	CT	T	A	A	ATT	A
IRIS_313-8292	NA	8.5	3.5	Philippines	NA	NA	Indica III	T	CT	G	A	A	A	AAGCTGAGCTG
IRIS_313-8111	landrace	NA	NA	Portugal	NA	NA	Temperate Japonica	A	CT	G	A	G	ATT	A
IRIS_313-10441	NA	NA	NA	Philippines	NA	NA	Indica III	T	CT	T	A	A	A	AAGCTGAGCTG
GP532	landrace	9.098	3.398	Brazil	NA	NA	Tropical Japonica	N	CT	T	G	A	ATT	A
IRIS_313-10485	landrace	10	3.2	Philippines	NA	NA	Tropical Japonica	A	CT	T	G	A	ATT	A
CX353	landrace	NA	NA	China	NA	NA	Japonica Intermediate	A	CT	T	G	A	A	AAGCTGAGCTG
CX354	landrace	NA	NA	China	NA	NA	Temperate Japonica	A	DEL	G	N	G	ATT	AAGCTGAGCTG
IRIS_313-10148	cultivar	8.7	2.9	India	NA	NA	Indica Intermediate	T	CT	G	A	A	A	AAGCTGAGCTG
W152	cultivar	9.99333	2.64667	China	116.4	39.9	Indica II	T	CT	T	G	A	A	AAGCTGAGCTG
IRIS_313-10497	NA	NA	NA	China	NA	NA	Indica I	T	N	G	A	A	ATT	AAGCTGAGCTG
IRIS_313-10260	cultivar	9	2.4	Paraguay	NA	NA	Indica Intermediate	T	DEL	T	G	A	ATT	AAGCTGAGCTG
W082	landrace	8.47	3.70667	Azerbaijan	49.53	40.22	Temperate Japonica	A	CT	G	A	G	ATT	N
IRIS_313-11182	landrace	8.4	2.9	Indonesia	NA	NA	Indica III	T	CT	G	G	A	A	AAGCTGAGCTG
IRIS_313-10997	NA	9	2.9	Indonesia	NA	NA	Indica III	T	CT	T	G	A	A	AAGCTGAGCTG
IRIS_313-11902	landrace	8	3.1	Indonesia	NA	NA	Indica III	T	CT	G	A	A	N	AAGCTGAGCTG
IRIS_313-8072	landrace	NA	NA	United States	NA	NA	Tropical Japonica	A	CT	T	G	A	ATT	A
IRIS_313-10765	landrace	8.5	3.4	Indonesia	NA	NA	Tropical Japonica	A	CT	T	A	A	ATT	A
IRIS_313-12121	NA	7.1	2.2	Laos	NA	NA	Indica III	T	CT	T	A	A	A	AAGCTGAGCTG
IRIS_313-7856	landrace	NA	NA	Thailand	NA	NA	Tropical Japonica	A	CT	G	A	A	ATT	A
IRIS_313-10923	landrace	9.8	3.6	Thailand	NA	NA	Japonica Intermediate	A	CT	T	A	A	ATT	A
W027	landrace	8.12333	3.28667	Uruguay	-56.09	-34.53	Temperate Japonica	A	CT	G	G	G	ATT	A
IRIS_313-11014	landrace	8.3	3.1	Bangladesh	NA	NA	Aus	T	CT	G	G	G	ATT	AAGCTGAGCTG
IRIS_313-8854	landrace	NA	NA	Bangladesh	NA	NA	Indica III	N	CT	G	G	A	ATT	AAGCTGAGCTG
IRIS_313-10092	landrace	7.2	3.1	South Korea	NA	NA	Temperate Japonica	A	CT	G	A	G	ATT	A
IRIS_313-12187	NA	9.9	2.6	Laos	NA	NA	Indica III	T	CT	G	A	A	A	AAGCTGAGCTG
IRIS_313-12210	NA	7	2.8	Vietnam	NA	NA	Indica III	T	CT	G	A	A	A	N
IRIS_313-10046	cultivar	8.5	2.6	Zambia	NA	NA	Indica II	T	CT	G	G	A	A	AAGCTGAGCTG
IRIS_313-11714	cultivar	9.9	2.4	Guyana	NA	NA	Indica Intermediate	T	DEL	T	G	A	ATT	AAGCTGAGCTG
IRIS_313-10450	landrace	NA	NA	China	NA	NA	Indica I	T	CT	G	A	A	A	AAGCTGAGCTG
IRIS_313-12036	NA	NA	NA	Cambodia	NA	NA	Indica III	T	CT	T	A	A	A	AAGCTGAGCTG
IRIS_313-11594	NA	7.5	2.6	Vietnam	NA	NA	Indica Intermediate	T	CT	G	A	A	A	AAGCTGAGCTG
IRIS_313-9368	landrace	8.3	3.2	Bangladesh	NA	NA	Aus	T	CT	G	A	G	ATT	AAGCTGAGCTG
IRIS_313-9917	cultivar	7.8	2.8	Sri Lanka	NA	NA	Indica II	T	CT	G	A	A	A	AAGCTGAGCTG
IRIS_313-8433	cultivar	7.7	3.1	China	NA	NA	Indica I	T	CT	G	A	A	A	A
HP250	NA	9.387	2.707	China	110.57	27.92	Indica I	N	CT	G	A	A	A	N
HP524	NA	7.798	3.202	China	117.01	25.12	Indica I	N	CT	G	A	A	ATT	N
HP45	landrace	8.837	3.105	China	105.49	25.11	Japonica Intermediate	N	CT	G	A	A	ATT	N
HP91	landrace	8.724	3.324	China	115.18	36.84	Temperate Japonica	N	CT	G	A	G	ATT	N
HP53	landrace	7.694	3.602	China	112.39	29.37	Temperate Japonica	N	CT	G	A	G	ATT	N
HP31	landrace	7.829	3.047	China	117.45	26.73	Temperate Japonica	N	CT	G	A	G	ATT	N
HP15	landrace	8.813	3.288	China	112.33	37.54	Temperate Japonica	N	CT	G	A	G	ATT	N
HP157	landrace	9.017	3.154	China	106.09	25.17	Japonica Intermediate	N	CT	N	A	A	ATT	N
HP545	landrace	8.733	2.831	China	107.22	26.58	Indica I	N	N	G	G	A	A	N
HP264	landrace	10.747	2.763	China	104.24	25.67	Indica Intermediate	N	CT	T	G	G	A	N
HP563	landrace	8.209	2.965	China	115.55	28.4	Indica I	N	CT	G	A	G	A	N
HP232	cultivar	9.815	2.405	China	115.14	27.22	Indica II	N	CT	N	G	A	A	N
B184	NA	NA	NA	Vietnam	NA	NA	Indica Intermediate	T	CT	G	A	A	ATT	AAGCTGAGCTG
IRIS_313-10700	NA	8.7	3	Malaysia	NA	NA	Indica III	T	CT	G	G	A	A	AAGCTGAGCTG
IRIS_313-12028	NA	10	3.2	Laos	NA	NA	Indica Intermediate	T	CT	G	G	A	A	AAGCTGAGCTG
IRIS_313-12188	NA	9.6	2.7	Laos	NA	NA	Indica III	T	DEL	T	A	A	A	AAGCTGAGCTG
IRIS_313-12329	landrace	8.3	3.2	Laos	NA	NA	Indica Intermediate	T	CT	G	G	A	A	AAGCTGAGCTG
IRIS_313-11071	NA	8.8	3.1	Laos	NA	NA	Indica III	T	CT	T	A	A	ATT	AAGCTGAGCTG
IRIS_313-12190	NA	10.1	2.9	Laos	NA	NA	Indica Intermediate	T	CT	G	A	A	A	AAGCTGAGCTG
IRIS_313-12220	NA	7.8	2.7	Laos	NA	NA	Indica III	T	CT	G	A	A	A	AAGCTGAGCTG
IRIS_313-11992	NA	10.4	2.8	Laos	NA	NA	Indica III	T	CT	T	A	A	A	AAGCTGAGCTG
IRIS_313-11072	NA	9	2.1	Laos	NA	NA	Indica III	T	CT	T	G	A	A	AAGCTGAGCTG
IRIS_313-12029	landrace	9.4	3.5	Laos	NA	NA	Japonica Intermediate	A	CT	T	G	A	ATT	A
IRIS_313-12330	landrace	9.6	3	Laos	NA	NA	Japonica Intermediate	A	CT	T	G	A	ATT	AAGCTGAGCTG
IRIS_313-10652	NA	9.6	2.9	Laos	NA	NA	Indica III	T	DEL	T	G	A	A	AAGCTGAGCTG
B249	cultivar	NA	NA	China	NA	NA	Indica I	T	CT	G	A	A	A	AAGCTGAGCTG
C156	cultivar	7.91667	3.13333	Hunan	113	28.11	Indica I	N	CT	G	A	A	A	N
IRIS_313-11426	landrace	7.7	3.5	Brazil	NA	NA	Tropical Japonica	A	CT	G	A	A	ATT	A
IRIS_313-11513	cultivar	8.2	3.3	Ecuador	NA	NA	Indica II	T	DEL	G	A	A	A	AAGCTGAGCTG
IRIS_313-8466	NA	9.1	2.4	Thailand	NA	NA	Indica III	T	CT	T	G	A	A	AAGCTGAGCTG
IRIS_313-9601	landrace	10.1	2.4	Pakistan	NA	NA	VI/Aromatic	A	CT	G	A	A	ATT	A
IRIS_313-12005	landrace	8.5	3.1	Malaysia	NA	NA	Indica III	T	CT	G	A	A	A	AAGCTGAGCTG
C037	cultivar	7.83333	3.23333	Sichuan	104.05	30.39	Indica I	T	N	G	A	A	A	N
B114	cultivar	NA	NA	China	NA	NA	Indica I	T	DEL	G	A	A	A	AAGCTGAGCTG
HP75	NA	8.995	3.33	China	115.55	28.4	Indica I	N	CT	G	A	A	A	N
W153	cultivar	9.71667	2.73	Sichuan	104.05	30.39	Indica II	T	CT	T	G	A	A	AAGCTGAGCTG
CX8	cultivar	NA	NA	China	NA	NA	Indica II	T	CT	T	G	A	A	AAGCTGAGCTG
CX370	cultivar	NA	NA	China	NA	NA	Indica II	T	CT	T	G	A	A	AAGCTGAGCTG
C050	cultivar	10.1	2.76667	Sichuan	104.05	30.39	Indica II	N	CT	T	G	A	A	N
B201	cultivar	NA	NA	China	NA	NA	Indica II	T	CT	T	G	A	A	AAGCTGAGCTG
CX14	landrace	NA	NA	China	NA	NA	Temperate Japonica	A	DEL	G	A	G	ATT	A
CX213	landrace	NA	NA	China	NA	NA	Temperate Japonica	H	CT	G	A	G	ATT	A
C176	cultivar	7.8	3.45	Hunan	113	28.11	Indica Intermediate	N	CT	G	A	G	A	N
B113	cultivar	NA	NA	China	NA	NA	Indica Intermediate	T	CT	G	A	G	A	AAGCTGAGCTG
IRIS_313-10093	landrace	6.6	3.1	South Korea	NA	NA	Temperate Japonica	A	CT	G	A	G	ATT	A
CX90	cultivar	NA	NA	Nepal	NA	NA	Indica II	T	CT	T	G	A	A	AAGCTGAGCTG
IRIS_313-8268	landrace	6.7	3.1	Nepal	NA	NA	VI/Aromatic	A	CT	G	A	A	ATT	N
IRIS_313-11743	landrace	9	3.1	Bhutan	NA	NA	VI/Aromatic	A	CT	G	A	G	ATT	AAGCTGAGCTG
IRIS_313-9204	NA	8.6	3.2	China	NA	NA	Indica I	T	CT	G	A	A	ATT	AAGCTGAGCTG
IRIS_313-11854	NA	7.7	3.1	China	NA	NA	Indica I	T	CT	G	A	A	A	AAGCTGAGCTG
IRIS_313-9703	landrace	6.8	3.2	China	NA	NA	Temperate Japonica	A	CT	G	A	G	ATT	A
IRIS_313-11692	NA	7.2	3.2	China	NA	NA	Indica I	T	CT	G	A	A	A	AAGCTGAGCTG
IRIS_313-11383	landrace	9.1	2.8	Vietnam	NA	NA	Indica Intermediate	T	CT	G	A	A	A	AAGCTGAGCTG
IRIS_313-11384	landrace	6.8	3	Vietnam	NA	NA	Indica Intermediate	T	CT	G	A	A	ATT	AAGCTGAGCTG
IRIS_313-9324	NA	8.3	2.8	China	NA	NA	Indica I	T	CT	G	A	G	A	AAGCTGAGCTG
B212	landrace	NA	NA	China	NA	NA	Temperate Japonica	A	CT	G	A	G	ATT	A
C083	landrace	8.86667	3.35	Fujian	119.18	26.05	Temperate Japonica	N	N	G	A	G	ATT	A
IRIS_313-11353	landrace	8.6	2.8	India	NA	NA	Aus	T	CT	G	G	A	A	AAGCTGAGCTG
HP548	landrace	8.628	3.13	China	117.92	29.93	Indica I	N	CT	G	A	G	A	N
B182	landrace	NA	NA	Japan	NA	NA	Temperate Japonica	A	CT	G	A	G	ATT	A
GP509	landrace	6.92	3.325	Japan	NA	NA	Temperate Japonica	N	CT	G	A	G	ATT	N
IRIS_313-10932	NA	8.4	3	China	NA	NA	Indica I	T	CT	G	A	A	A	AAGCTGAGCTG
IRIS_313-10618	landrace	7.6	3.7	None	NA	NA	Temperate Japonica	A	DEL	G	A	G	ATT	A
IRIS_313-11693	NA	6.9	2.7	China	NA	NA	Indica Intermediate	T	DEL	G	A	G	ATT	AAGCTGAGCTG
IRIS_313-11201	landrace	7.9	3.7	China	NA	NA	Temperate Japonica	A	CT	G	A	G	ATT	A
IRIS_313-11694	landrace	7.1	2.7	China	NA	NA	Indica Intermediate	T	CT	G	A	G	ATT	AAGCTGAGCTG
CX130	NA	NA	NA	India	NA	NA	Indica III	T	CT	G	A	A	A	N
IRIS_313-8112	landrace	NA	NA	Bulgaria	NA	NA	Temperate Japonica	A	CT	G	A	G	ATT	A
IRIS_313-9267	landrace	8.9	3	Venezuela	NA	NA	Tropical Japonica	A	CT	T	G	A	ATT	A
IRIS_313-11220	landrace	8.3	2.8	Bangladesh	NA	NA	Indica III	T	N	G	G	A	A	AAGCTGAGCTG
IRIS_313-11408	NA	8	3	India	NA	NA	Indica III	T	CT	G	A	A	A	AAGCTGAGCTG
HP5	landrace	7.788	3.239	China	111.22	38.47	Temperate Japonica	N	CT	G	A	G	ATT	N
IRIS_313-10071	landrace	8.4	3.2	Japan	NA	NA	Tropical Japonica	A	CT	G	A	A	ATT	AAGCTGAGCTG
IRIS_313-9484	NA	9.3	2.8	India	NA	NA	Indica III	T	CT	G	G	A	A	AAGCTGAGCTG
IRIS_313-11625	landrace	8.2	2.1	Nepal	NA	NA	VI/Aromatic	A	CT	G	A	A	ATT	A
IRIS_313-11991	NA	10.4	2.8	Laos	NA	NA	Indica III	T	CT	T	A	A	A	AAGCTGAGCTG
HP612	NA	NA	NA	China	110.46	19.25	Indica Intermediate	N	CT	G	A	G	A	N
HP498	landrace	8.206	3.028	China	111.63	26.22	Indica I	N	CT	G	A	A	A	N
CX150	cultivar	NA	NA	Philippines	NA	NA	Indica II	T	CT	T	G	A	A	AAGCTGAGCTG
W264	cultivar	7.98667	3.13333	Philippines	121	14.6	Indica Intermediate	N	N	G	A	A	A	N
IRIS_313-9555	landrace	9.3	3.2	China	NA	NA	Indica Intermediate	T	DEL	G	A	A	ATT	AAGCTGAGCTG
HP283	landrace	8.635	3.013	China	106.93	33	Temperate Japonica	N	CT	G	A	N	ATT	N
HP452	NA	8.785	2.909	China	104.25	30.99	Indica I	N	CT	G	G	A	ATT	N
HP549	landrace	8.181	3.001	China	107.48	27.08	Indica I	N	CT	G	A	G	A	N
IRIS_313-11875	landrace	7.3	3.3	Japan	NA	NA	Temperate Japonica	A	CT	G	A	A	ATT	A
IRIS_313-10057	landrace	7.8	3.4	Japan	NA	NA	Temperate Japonica	H	CT	G	A	G	ATT	A
W036	NA	8.14333	3.01667	China	116.4	39.9	Indica I	T	CT	G	A	G	A	N
IRIS_313-11737	landrace	6.7	3.2	India	NA	NA	Aus	T	CT	G	A	G	ATT	AAGCTGAGCTG
IRIS_313-9233	landrace	7.4	3.6	China	NA	NA	Temperate Japonica	A	CT	G	A	G	ATT	N
IRIS_313-9422	landrace	7.2	2.7	Bangladesh	NA	NA	Aus	T	CT	G	G	G	A	A
HP992	cultivar	NA	NA	China	NA	NA	Temperate Japonica	N	N	G	A	G	ATT	N
W088	landrace	7.52667	3.37667	China	116.4	39.9	Temperate Japonica	A	CT	G	A	G	ATT	A
IRIS_313-10570	landrace	7.5	3.5	Japan	NA	NA	Temperate Japonica	A	CT	G	A	A	ATT	A
IRIS_313-9463	landrace	7.6	3.6	United States	NA	NA	Temperate Japonica	A	CT	G	A	G	ATT	A
W315	cultivar	9.48	2.67667	Indonesia	106.45	-6.08	Indica II	T	N	T	A	A	A	N
IRIS_313-7664	cultivar	NA	NA	Colombia	NA	NA	Indica Intermediate	T	CT	T	G	A	ATT	AAGCTGAGCTG
IRIS_313-9966	cultivar	9.8	2.6	Colombia	NA	NA	Indica II	T	N	T	G	A	ATT	A
IRIS_313-11311	landrace	8	3.4	Indonesia	NA	NA	Tropical Japonica	A	CT	G	A	A	ATT	A
IRIS_313-8165	landrace	NA	NA	France	NA	NA	Temperate Japonica	A	CT	G	A	G	ATT	A
W312	cultivar	9.50667	2.68	Indonesia	106.45	-6.08	Indica II	T	N	G	A	A	A	AAGCTGAGCTG
W317	cultivar	9.59	2.76	Indonesia	106.45	-6.08	Indica II	T	DEL	T	A	A	A	N
IRIS_313-11455	NA	7.6	2.6	India	NA	NA	Aus	T	CT	G	G	G	ATT	AAGCTGAGCTG
IRIS_313-7859	landrace	NA	NA	Ivory Coast	NA	NA	Tropical Japonica	A	CT	T	A	A	ATT	A
IRIS_313-7863	landrace	NA	NA	None	NA	NA	Tropical Japonica	A	CT	T	G	A	ATT	AAGCTGAGCTG
CX152	NA	NA	NA	None	NA	NA	Indica Intermediate	T	N	T	A	A	A	AAGCTGAGCTG
CX25	NA	NA	NA	Indonesia	NA	NA	Indica Intermediate	T	CT	T	A	A	A	AAGCTGAGCTG
B048	NA	NA	NA	Indonesia	NA	NA	Indica Intermediate	T	CT	T	G	A	ATT	AAGCTGAGCTG
IRIS_313-9939	landrace	9.1	2.6	Suriname	NA	NA	Intermediate	A	CT	T	G	A	A	AAGCTGAGCTG
IRIS_313-8085	landrace	NA	NA	Spain	NA	NA	Temperate Japonica	A	CT	G	G	A	ATT	AAGCTGAGCTG
W137	NA	9.92667	3.30667	Vietnam	105.85	21.03	Indica Intermediate	T	CT	T	A	A	A	AAGCTGAGCTG
IRIS_313-11702	landrace	7.7	3.1	United States	NA	NA	Temperate Japonica	A	CT	G	G	A	ATT	A
IRIS_313-11355	cultivar	8.4	2.7	India	NA	NA	Indica Intermediate	T	CT	G	G	A	ATT	AAGCTGAGCTG
IRIS_313-7866	landrace	NA	NA	Colombia	NA	NA	Tropical Japonica	A	CT	T	G	A	ATT	A
IRIS_313-8161	cultivar	NA	NA	Brazil	NA	NA	Indica II	T	CT	T	G	A	A	AAGCTGAGCTG
GP659	landrace	9.402	2.612	Brazil	NA	NA	Tropical Japonica	N	CT	T	G	A	ATT	N
W083	cultivar	9.35667	2.76667	Thailand	100.29	13.5	Indica Intermediate	N	DEL	T	A	A	A	N
CX146	cultivar	NA	NA	India	NA	NA	Indica Intermediate	T	CT	G	G	A	A	AAGCTGAGCTG
IRIS_313-8657	NA	8.1	2.6	India	NA	NA	Indica III	T	DEL	G	G	A	A	AAGCTGAGCTG
IRIS_313-10526	NA	7.9	3	India	NA	NA	Indica III	T	CT	G	G	A	A	AAGCTGAGCTG
B011	landrace	NA	NA	India	NA	NA	Indica Intermediate	T	CT	G	G	A	ATT	AAGCTGAGCTG
IRIS_313-10988	NA	NA	NA	India	NA	NA	Indica Intermediate	T	CT	T	G	A	DEL	A
IRIS_313-8265	cultivar	8	3.1	India	NA	NA	Indica Intermediate	T	CT	G	G	A	A	AAGCTGAGCTG
IRIS_313-10272	landrace	8.5	2.2	Colombia	NA	NA	Tropical Japonica	A	CT	G	G	A	ATT	AAGCTGAGCTG
IRIS_313-15908	landrace	NA	NA	Colombia	NA	NA	Aus	T	CT	G	G	G	A	AAGCTGAGCTG
GP34	landrace	8.937	2.227	India	NA	NA	Aus	N	CT	G	G	A	ATT	N
IRIS_313-9839	landrace	8.3	3.6	Spain	NA	NA	Temperate Japonica	A	CT	G	A	G	ATT	A
CX365	cultivar	NA	NA	China	NA	NA	Intermediate	T	CT	T	A	G	ATT	H
IRIS_313-8658	landrace	9	2.4	United States	NA	NA	Japonica Intermediate	A	CT	T	G	A	ATT	A
W304	landrace	8.75333	2.64	United States	-77.02	38.54	Intermediate	A	CT	G	G	A	A	N
IRIS_313-11240	cultivar	9	2.9	India	NA	NA	Indica Intermediate	T	CT	G	G	A	A	AAGCTGAGCTG
W182	cultivar	8.34333	2.87	Viet Nam	105.85	21.03	Indica II	T	CT	G	G	A	ATT	N
IRIS_313-11356	landrace	8.8	2.3	India	NA	NA	VI/Aromatic	A	CT	G	A	A	ATT	A
IRIS_313-11357	cultivar	9	2.1	India	NA	NA	Indica II	T	CT	T	G	A	ATT	AAGCTGAGCTG
IRIS_313-9023	cultivar	9.2	2.9	India	NA	NA	Indica Intermediate	T	CT	T	A	A	A	AAGCTGAGCTG
GP589	cultivar	7.862	2.508	Egypt	NA	NA	Indica Intermediate	N	N	G	A	A	A	N
IRIS_313-9822	NA	8	3.3	Venezuela	NA	NA	Indica I	T	CT	G	A	A	ATT	AAGCTGAGCTG
W007	landrace	9.68333	2.86667	Venezuela	-66.58	10.3	Tropical Japonica	A	CT	T	G	A	ATT	A
CX79	cultivar	NA	NA	Vietnam	NA	NA	Indica II	T	CT	T	A	A	ATT	AAGCTGAGCTG
GP125	cultivar	8.895	3.005	Ivory Coast	NA	NA	Indica Intermediate	N	DEL	G	A	A	A	N
W064	landrace	7.78667	3.41667	Hungary	19.15	47.26	Temperate Japonica	A	CT	G	A	G	ATT	A
IRIS_313-10348	cultivar	NA	NA	India	NA	NA	Indica Intermediate	T	CT	T	A	A	A	AAGCTGAGCTG
IRIS_313-10349	NA	9.9	2.6	India	NA	NA	Indica Intermediate	T	CT	T	G	A	ATT	AAGCTGAGCTG
IRIS_313-7868	landrace	NA	NA	Colombia	NA	NA	Tropical Japonica	A	CT	T	G	A	ATT	A
IRIS_313-11153	landrace	7.1	3.4	India	NA	NA	Temperate Japonica	A	CT	G	A	A	ATT	A
IRIS_313-8158	landrace	NA	NA	Colombia	NA	NA	Japonica Intermediate	A	CT	T	G	A	ATT	A
IRIS_313-8159	landrace	NA	NA	Colombia	NA	NA	Japonica Intermediate	A	CT	T	G	A	ATT	A
IRIS_313-8160	cultivar	NA	NA	Colombia	NA	NA	Temperate Japonica	T	DEL	T	G	A	ATT	A
IRIS_313-7665	landrace	NA	NA	Colombia	NA	NA	Indica Intermediate	A	CT	G	G	A	A	AAGCTGAGCTG
IRIS_313-10300	cultivar	9.2	2.7	Colombia	NA	NA	Indica Intermediate	T	CT	T	G	A	A	AAGCTGAGCTG
IRIS_313-10352	cultivar	9.1	2.5	Colombia	NA	NA	Indica Intermediate	T	CT	T	G	A	ATT	A
IRIS_313-7870	landrace	NA	NA	Brazil	NA	NA	Tropical Japonica	A	CT	T	G	A	ATT	A
IRIS_313-11471	NA	8.7	2.5	Philippines	NA	NA	Indica Intermediate	T	CT	T	G	A	A	AAGCTGAGCTG
IRIS_313-11664	NA	9.8	2.7	China	NA	NA	Indica Intermediate	T	CT	G	G	A	A	AAGCTGAGCTG
HP358	landrace	11.83	2.868	China	107.56	33.23	Temperate Japonica	N	CT	G	A	A	ATT	N
B223	landrace	NA	NA	China	NA	NA	Temperate Japonica	A	CT	T	A	G	ATT	A
C137	landrace	10.0167	3.6	Guizhou	106.42	26.35	Temperate Japonica	N	CT	T	A	G	ATT	A
B205	landrace	NA	NA	China	NA	NA	Temperate Japonica	A	CT	T	A	A	ATT	A
C074	landrace	9.76667	3.5	Jiangsu	118.5	32.02	Temperate Japonica	N	CT	T	A	A	ATT	A
IRIS_313-11409	NA	10.2	3	India	NA	NA	Indica III	T	CT	T	G	A	ATT	AAGCTGAGCTG
IRIS_313-10263	cultivar	9.7	2.2	Mexico	NA	NA	Indica Intermediate	T	CT	T	G	A	A	AAGCTGAGCTG
IRIS_313-11221	NA	9.3	2.8	Bangladesh	NA	NA	Indica III	T	CT	T	G	A	ATT	AAGCTGAGCTG
C010	cultivar	9.6	2.63333	Philippines	121	14.6	Tropical Japonica	N	CT	T	G	A	ATT	N
IRIS_313-15910	cultivar	NA	NA	United States	NA	NA	Tropical Japonica	A	CT	T	G	A	ATT	A
CX288	NA	NA	NA	China	NA	NA	Indica Intermediate	T	CT	T	G	A	A	AAGCTGAGCTG
CX291	cultivar	NA	NA	China	NA	NA	Indica II	T	CT	T	G	A	A	AAGCTGAGCTG
IRIS_313-10534	landrace	8.1	3	India	NA	NA	Aus	T	CT	G	G	G	A	A
IRIS_313-9606	NA	8.1	2.6	Bangladesh	NA	NA	Indica III	T	CT	G	G	A	A	AAGCTGAGCTG
IRIS_313-8703	NA	8.5	3.1	Bangladesh	NA	NA	Indica III	T	CT	G	G	A	A	AAGCTGAGCTG
IRIS_313-9725	landrace	7.9	3.6	China	NA	NA	Temperate Japonica	A	CT	G	A	G	ATT	A
IRIS_313-10177	NA	7.6	3.1	China	NA	NA	Indica Intermediate	T	N	G	A	A	A	AAGCTGAGCTG
IRIS_313-11795	cultivar	8.1	3.3	China	NA	NA	Indica I	T	DEL	G	A	A	A	AAGCTGAGCTG
IRIS_313-11855	NA	7.1	3.2	China	NA	NA	Indica I	T	CT	G	A	A	A	AAGCTGAGCTG
IRIS_313-11856	NA	7.9	3.1	China	NA	NA	Indica I	T	CT	G	A	A	A	N
IRIS_313-11857	landrace	7.6	3.3	China	NA	NA	Indica I	T	CT	G	A	G	A	AAGCTGAGCTG
IRIS_313-10189	landrace	7.4	3	China	NA	NA	Indica I	T	CT	G	A	A	A	AAGCTGAGCTG
IRIS_313-11858	NA	7.9	2.9	China	NA	NA	Indica I	T	CT	G	A	A	A	AAGCTGAGCTG
IRIS_313-8514	cultivar	NA	NA	Ghana	NA	NA	Indica II	T	CT	T	A	A	A	AAGCTGAGCTG
HP267	landrace	8.093	3.204	China	104.91	25.1	Indica I	N	CT	G	A	G	A	N
HP38	landrace	7.787	3.494	China	27.37	109.16	Temperate Japonica	N	CT	G	A	G	ATT	N
HP420	landrace	8.229	3.111	China	105.18	25.44	Indica I	N	CT	G	A	G	A	N
HP221	NA	8.156	3.179	China	118.98	26.92	Indica Intermediate	N	CT	G	A	A	ATT	N
CX109	landrace	NA	NA	Philippines	NA	NA	Japonica Intermediate	A	CT	T	A	A	ATT	A
W256	landrace	8.25667	2.75	United States	-77.02	38.54	VI/Aromatic	N	CT	G	A	A	ATT	N
HP241	landrace	NA	NA	China	118.35	35.05	Temperate Japonica	N	CT	G	A	A	ATT	N
IRIS_313-10059	landrace	7.5	3.3	South Korea	NA	NA	Temperate Japonica	A	CT	G	A	G	ATT	A
IRIS_313-11358	NA	7.8	2.2	India	NA	NA	Indica III	T	C	G	G	A	A	AAGCTGAGCTG
HP1	landrace	8.664	3.056	China	119.7	27.57	Temperate Japonica	N	CT	N	A	G	ATT	N
W283	landrace	7.39333	3.70667	Republic of Korea	127.03	37.35	Temperate Japonica	A	CT	G	A	G	ATT	A
IRIS_313-9529	landrace	8	3.1	Bhutan	NA	NA	Japonica Intermediate	A	CT	G	A	A	ATT	AAGCTGAGCTG
IRIS_313-8486	landrace	8.4	3.1	Bhutan	NA	NA	Japonica Intermediate	A	CT	G	A	A	ATT	A
HP533	landrace	NA	NA	China	107.55	25.83	Indica I	N	CT	G	A	G	A	N
HP266	landrace	8.426	2.981	China	104.91	25.1	Indica I	N	DEL	G	A	A	A	N
IRIS_313-11359	NA	9.8	2.9	India	NA	NA	Indica III	T	CT	T	G	A	A	AAGCTGAGCTG
HP147	landrace	8.367	3.346	China	106.68	33.16	Temperate Japonica	N	CT	G	A	N	ATT	N
HP311	NA	8.94	3.036	China	116.57	34.79	Indica I	N	CT	G	A	A	A	N
HP590	landrace	8.463	2.858	China	109.2	26.89	Indica I	N	CT	G	A	A	A	N
HP553	landrace	8.698	2.939	China	105.18	25.44	Indica I	N	DEL	G	A	G	A	N
HP597	landrace	9.063	3.116	China	100.12	24.44	Indica Intermediate	N	DEL	G	G	A	A	N
HP51	landrace	8.255	3.43	China	109.37	36.29	Temperate Japonica	N	CT	G	A	G	ATT	N
HP156	landrace	7.907	3.6	China	106.42	26.35	Temperate Japonica	N	CT	G	A	G	ATT	N
HP351	landrace	8.196	3.134	China	111.48	23.45	Indica I	N	CT	G	A	A	A	N
IRIS_313-8643	NA	7.6	2.8	Indonesia	NA	NA	Indica III	T	CT	G	A	A	A	AAGCTGAGCTG
HP357	NA	7.987	2.534	China	113.01	23.7	Indica Intermediate	N	CT	G	G	A	A	AAGCTGAGCTG
HP168	landrace	9.141	3.68	China	106.42	26.35	Japonica Intermediate	N	CT	N	A	A	ATT	N
HP25	landrace	NA	NA	China	113.81	36.06	Temperate Japonica	N	CT	N	A	A	ATT	N
IRIS_313-10103	NA	8.4	2.8	Korea	NA	NA	Indica I	T	CT	G	G	A	ATT	AAGCTGAGCTG
IRIS_313-8580	landrace	7.7	2.9	Thailand	NA	NA	Japonica Intermediate	A	CT	T	G	A	ATT	A
HP583	landrace	NA	NA	China	107.97	26.59	Indica I	N	CT	G	A	G	A	N
HP446	landrace	NA	NA	China	107.48	27.08	Indica I	N	CT	G	A	A	A	N
GP682	landrace	7.277	3.093	Indonesia	NA	NA	Temperate Japonica	N	CT	G	A	G	ATT	N
HP470	landrace	8.808	3.22	China	117.17	31.52	Indica I	N	CT	G	A	G	A	N
IRIS_313-12152	NA	6.8	2	Cambodia	NA	NA	Indica III	H	DEL	T	G	A	A	AAGCTGAGCTG
IRIS_313-11998	NA	8	3	Cambodia	NA	NA	Indica III	T	CT	G	G	A	A	AAGCTGAGCTG
IRIS_313-10899	NA	10	2.4	Cambodia	NA	NA	Indica III	T	CT	G	G	A	A	A
IRIS_313-12151	NA	6.6	1.6	Cambodia	NA	NA	Indica III	T	DEL	T	G	A	A	AAGCTGAGCTG
IRIS_313-12247	NA	8.9	2.6	Cambodia	NA	NA	Indica III	T	DEL	T	G	A	A	AAGCTGAGCTG
IRIS_313-10900	NA	8.6	3.1	Cambodia	NA	NA	Indica III	T	CT	G	G	A	A	AAGCTGAGCTG
IRIS_313-10901	NA	NA	NA	Cambodia	NA	NA	Indica III	T	CT	G	G	A	A	AAGCTGAGCTG
IRIS_313-12249	NA	8.9	2.5	Cambodia	NA	NA	Indica III	T	CT	T	G	A	ATT	AAGCTGAGCTG
IRIS_313-10756	NA	7.6	2.9	India	NA	NA	Indica III	T	CT	G	A	A	ATT	AAGCTGAGCTG
IRIS_313-8481	landrace	7.4	3.5	China	NA	NA	Temperate Japonica	A	CT	G	A	G	ATT	A
IRIS_313-7668	landrace	NA	NA	Indonesia	NA	NA	Indica Intermediate	A	CT	G	G	A	A	AAGCTGAGCTG
C057	landrace	8.08333	3.73333	Liaoning; China	123.24	41.5	Japonica Intermediate	N	CT	G	A	G	ATT	N
HP18	landrace	8.095	3.526	China	124.37	40.13	Japonica Intermediate	N	CT	G	A	G	ATT	N
B069	landrace	NA	NA	China	NA	NA	Japonica Intermediate	A	CT	G	A	G	ATT	A
IRIS_313-9610	landrace	9.1	2.6	India	NA	NA	Aus	T	CT	G	G	A	ATT	AAGCTGAGCTG
IRIS_313-10079	landrace	9.4	3.6	Japan	NA	NA	Tropical Japonica	A	CT	G	A	A	ATT	AAGCTGAGCTG
C069	cultivar	9.48333	2.9	Anhui	117.18	37.51	Indica II	N	CT	T	G	A	A	AAGCTGAGCTG
B127	cultivar	NA	NA	China	NA	NA	Indica I	T	CT	G	A	A	A	AAGCTGAGCTG
HP42	landrace	8.158	3.462	China	102.42	23.35	Indica Intermediate	N	CT	G	G	G	A	N
HP56	landrace	9.285	3.339	China	107.94	35.17	Temperate Japonica	N	CT	G	A	G	ATT	N
HP532	landrace	7.902	3.252	China	106.66	26.14	Temperate Japonica	N	CT	G	A	G	ATT	N
HP325	NA	8.201	2.932	China	116.94	31.04	Indica I	N	CT	G	G	A	ATT	N
W134	landrace	9.70333	2.58667	Indonesia	106.45	-6.08	Aus	T	CT	G	G	G	ATT	N
IRIS_313-9101	landrace	NA	NA	Malaysia	NA	NA	Tropical Japonica	H	CT	T	G	A	ATT	H
HP417	NA	8.372	2.837	China	110.14	22.64	Indica Intermediate	N	CT	G	G	A	ATT	N
HP536	NA	8.52	3.072	China	103.69	30.63	Indica I	N	CT	G	A	A	A	N
HP239	NA	8.491	2.936	China	119.36	27.12	Indica Intermediate	N	CT	G	G	G	A	N
HP438	NA	8.257	3.395	China	117.27	31.86	Indica I	N	CT	G	A	G	A	N
IRIS_313-12078	NA	7.3	2.5	Vietnam	NA	NA	Indica Intermediate	T	CT	G	G	A	A	AAGCTGAGCTG
W106	landrace	8.42333	3.02667	Pakistan	73.08	33.4	Aus	T	CT	G	G	A	ATT	A
IRIS_313-11720	NA	9.5	3	Thailand	NA	NA	Indica III	T	DEL	T	A	A	A	AAGCTGAGCTG
IRIS_313-11957	NA	8.8	3.3	Thailand	NA	NA	Indica Intermediate	T	N	G	G	A	A	AAGCTGAGCTG
IRIS_313-11700	NA	9.5	3.1	Thailand	NA	NA	Indica III	T	CT	T	G	A	A	AAGCTGAGCTG
B107	NA	NA	NA	China	NA	NA	Indica Intermediate	T	CT	T	A	A	A	AAGCTGAGCTG
IRIS_313-11705	NA	9.2	2.9	Thailand	NA	NA	Indica III	T	CT	T	G	A	A	AAGCTGAGCTG
IRIS_313-11719	NA	10.3	3.6	Thailand	NA	NA	Indica III	T	CT	G	A	A	A	AAGCTGAGCTG
IRIS_313-8073	NA	NA	NA	United States	NA	NA	Aus	T	CT	G	A	G	ATT	AAGCTGAGCTG
HP224	NA	7.95	2.939	China	121.3	25.03	Indica Intermediate	N	CT	G	A	A	A	N
HP282	landrace	NA	NA	China	105.92	26.25	Japonica Intermediate	N	N	T	A	A	ATT	N
HP195	NA	8.762	2.994	China	120.1	30.16	Indica I	N	CT	G	G	G	ATT	N
HP261	landrace	8.883	2.853	China	104.16	31.13	Indica I	N	CT	G	A	A	A	N
HP186	NA	7.885	3.289	China	120.02	28.92	Indica I	N	CT	G	A	A	A	N
HP236	NA	8.438	2.691	China	117.15	31.7	Indica I	N	CT	G	A	A	ATT	N
HP322	NA	8.633	2.902	China	117.84	30.64	Indica I	N	CT	G	A	A	A	N
IRIS_313-11928	landrace	7.6	2.7	Philippines	NA	NA	Tropical Japonica	A	CT	G	G	A	ATT	A
HP413	NA	7.498	3.375	China	107.12	23.08	Indica I	N	CT	G	A	A	A	N
IRIS_313-10587	landrace	8.4	3.8	Bangladesh	NA	NA	Aus	T	CT	G	A	G	ATT	AAGCTGAGCTG
IRIS_313-10598	landrace	7.5	3.5	Bangladesh	NA	NA	Aus	T	CT	G	A	G	A	A
IRIS_313-11689	landrace	7.1	3.2	South Korea	NA	NA	Temperate Japonica	A	CT	G	A	G	ATT	A
IRIS_313-12030	landrace	9.8	3.3	Malaysia	NA	NA	Tropical Japonica	A	CT	T	A	A	ATT	AAGCTGAGCTG
IRIS_313-11177	NA	NA	NA	Indonesia	NA	NA	Indica III	T	CT	T	G	A	A	AAGCTGAGCTG
IRIS_313-8876	landrace	9	3.3	France	NA	NA	Tropical Japonica	A	CT	T	G	A	ATT	A
IRIS_313-8180	cultivar	NA	NA	United States	NA	NA	Tropical Japonica	T	CT	T	G	A	ATT	A
GP565	landrace	9.128	3.321	France	NA	NA	Temperate Japonica	N	CT	G	G	G	ATT	N
IRIS_313-8167	landrace	NA	NA	France	NA	NA	Japonica Intermediate	A	CT	T	G	A	ATT	AAGCTGAGCTG
IRIS_313-10190	NA	7.8	2.9	China	NA	NA	Indica I	T	CT	G	A	A	ATT	A
IRIS_313-12332	landrace	11.2	3.5	Laos	NA	NA	Japonica Intermediate	A	CT	T	A	A	ATT	A
IRIS_313-12257	landrace	9.8	4	Laos	NA	NA	Japonica Intermediate	A	CT	T	A	A	ATT	AAGCTGAGCTG
HP394	NA	8.082	2.944	China	114.17	30.35	Indica I	N	CT	G	A	A	ATT	N
IRIS_313-9928	landrace	8.4	3.4	Philippines	NA	NA	Tropical Japonica	A	CT	T	A	A	ATT	A
IRIS_313-11671	landrace	9	2.9	Nepal	NA	NA	Indica III	T	CT	G	G	G	A	AAGCTGAGCTG
GP579	landrace	10.65	3.277	Philippine	NA	NA	Japonica Intermediate	N	CT	T	A	A	ATT	N
IRIS_313-10734	landrace	8	2.7	Nepal	NA	NA	Aus	T	CT	G	G	A	ATT	AAGCTGAGCTG
IRIS_313-10677	landrace	7.4	3.3	Japan	NA	NA	Temperate Japonica	A	CT	G	A	G	ATT	A
IRIS_313-11125	NA	NA	NA	Bangladesh	NA	NA	Indica Intermediate	T	CT	G	G	A	ATT	AAGCTGAGCTG
CX45	cultivar	NA	NA	India	NA	NA	Indica II	T	CT	T	A	A	A	AAGCTGAGCTG
W190	cultivar	9.27	2.97667	India	77.2	28.6	Indica II	T	CT	T	A	A	A	AAGCTGAGCTG
IRIS_313-11025	landrace	8.3	3.1	Pakistan	NA	NA	Aus	T	CT	G	G	A	ATT	A
IRIS_313-8530	landrace	8.1	3.4	India	NA	NA	Indica III	T	CT	G	A	A	A	AAGCTGAGCTG
IRIS_313-11824	NA	8.9	3.5	India	NA	NA	Indica III	T	CT	G	A	A	A	AAGCTGAGCTG
GP89	landrace	7.673	3.51	Bengal	NA	NA	Aus	T	CT	G	A	A	A	A
IRIS_313-11154	landrace	NA	NA	Bangladesh	NA	NA	Aus	T	CT	G	G	A	A	A
IRIS_313-9156	NA	9.2	2.5	Bangladesh	NA	NA	Indica III	T	CT	T	G	A	A	AAGCTGAGCTG
IRIS_313-11525	NA	NA	NA	Guinea	NA	NA	Indica III	T	CT	T	G	A	A	N
CX52	cultivar	NA	NA	China	NA	NA	Indica Intermediate	T	CT	T	G	A	A	AAGCTGAGCTG
CX47	landrace	NA	NA	China	NA	NA	Temperate Japonica	A	CT	T	G	A	ATT	A
W193	landrace	9.13333	3.02333	Unknown	NA	NA	Temperate Japonica	A	CT	T	G	A	ATT	A
C027	cultivar	10.0833	2.85	Yunnan	102.41	25.04	Indica Intermediate	N	CT	T	G	A	A	N
B255	cultivar	NA	NA	China	NA	NA	Indica Intermediate	T	CT	T	A	A	A	AAGCTGAGCTG
W199	cultivar	9.97	2.95667	yunnan	102.41	25.04	Indica Intermediate	N	CT	T	G	A	A	N
W043	cultivar	9.44	2.68333	Kazakhstan	68	48	Indica Intermediate	T	DEL	T	G	A	A	N
IRIS_313-11196	NA	8.6	3.1	Philippines	NA	NA	Indica III	T	CT	G	A	A	A	AAGCTGAGCTG
IRIS_313-11918	NA	NA	NA	India	NA	NA	Indica III	T	CT	G	A	A	A	AAGCTGAGCTG
IRIS_313-11334	NA	8.6	2.6	Philippines	NA	NA	Indica III	T	CT	G	G	A	A	AAGCTGAGCTG
HP205	NA	9.344	2.759	China	117.15	26.92	Indica Intermediate	N	CT	G	A	A	A	N
CX266	landrace	NA	NA	Philippines	NA	NA	Tropical Japonica	A	CT	G	G	A	ATT	A
IRIS_313-11465	landrace	8.4	3.1	Philippines	NA	NA	Tropical Japonica	A	CT	G	G	A	ATT	A
IRIS_313-7876	landrace	NA	NA	Philippines	NA	NA	Tropical Japonica	A	CT	G	G	A	ATT	A
HP517	NA	NA	NA	China	107.36	29.7	Indica I	N	N	G	A	G	A	N
IRIS_313-12325	NA	7.4	2.4	Cameroon	NA	NA	Indica III	T	CT	G	G	A	ATT	N
IRIS_313-11723	NA	10.8	2.6	Guinea	NA	NA	Indica III	T	CT	T	G	A	A	AAGCTGAGCTG
IRIS_313-10594	landrace	NA	NA	Bangladesh	NA	NA	Aus	T	CT	G	G	G	ATT	AAGCTGAGCTG
IRIS_313-10593	landrace	NA	NA	Bangladesh	NA	NA	Aus	T	CT	G	G	G	ATT	AAGCTGAGCTG
IRIS_313-10592	landrace	NA	NA	Bangladesh	NA	NA	Aus	T	CT	G	A	G	ATT	AAGCTGAGCTG
GP512	landrace	8.156	3.452	Bengal	NA	NA	Aus	N	CT	G	A	G	ATT	N
W096	landrace	8.09	3.58	Bangladesh	90.24	23.51	Aus	T	CT	G	A	G	ATT	N
W095	landrace	7.38	3.06	Bangladesh	90.24	23.51	Aus	T	CT	G	A	A	ATT	N
IRIS_313-10766	landrace	7.8	3.5	Indonesia	NA	NA	Tropical Japonica	A	CT	T	A	A	ATT	A
B025	landrace	NA	NA	Indonesia	NA	NA	Tropical Japonica	A	CT	T	A	A	ATT	A
IRIS_313-10767	landrace	8	3.2	Indonesia	NA	NA	Tropical Japonica	A	CT	T	A	A	ATT	A
IRIS_313-10595	landrace	NA	NA	Bangladesh	NA	NA	Aus	T	CT	G	G	G	ATT	AAGCTGAGCTG
IRIS_313-10602	NA	8	3.4	Bangladesh	NA	NA	Aus	T	CT	G	A	A	A	AAGCTGAGCTG
W142	NA	7.61	3.13333	Bangladesh	90.24	23.51	Aus	T	CT	G	A	G	A	AAGCTGAGCTG
GP124	landrace	8.213	3.346	Bengal	NA	NA	Aus	N	CT	G	A	G	A	N
W141	NA	8.91333	3.45333	Bangladesh	90.24	23.51	Aus	T	CT	G	G	A	A	N
GP576	NA	6.911	2.941	Pakistan	NA	NA	Aus	N	CT	G	A	G	A	N
IRIS_313-12334	NA	10.7	3.6	Laos	NA	NA	Indica III	T	CT	T	A	A	A	AAGCTGAGCTG
IRIS_313-12336	landrace	9.7	4.3	Laos	NA	NA	Japonica Intermediate	A	CT	T	A	A	ATT	A
IRIS_313-12193	NA	9.9	3.6	Laos	NA	NA	Indica III	T	CT	G	A	A	A	AAGCTGAGCTG
W028	landrace	8.58667	2.70667	Uruguay	-56.09	-34.53	Aus	T	CT	G	G	G	ATT	AAGCTGAGCTG
IRIS_313-9131	NA	9.3	2.9	Vietnam	NA	NA	Indica III	T	CT	T	G	A	A	AAGCTGAGCTG
W243	cultivar	9.98667	2.75333	Unknown	NA	NA	Indica II	N	CT	T	G	A	A	N
CX98	NA	NA	NA	India	NA	NA	Indica Intermediate	T	CT	G	A	A	A	AAGCTGAGCTG
CX99	NA	NA	NA	India	NA	NA	Indica III	T	CT	G	A	A	A	AAGCTGAGCTG
IRIS_313-10543	landrace	NA	NA	India	NA	NA	Aus	T	CT	G	G	G	A	A
GP35	landrace	NA	NA	Philippine	NA	NA	Indica I	N	CT	G	A	A	ATT	N
IRIS_313-12015	NA	9.3	2.7	Nigeria	NA	NA	Indica III	T	CT	G	G	G	ATT	AAGCTGAGCTG
IRIS_313-12337	landrace	11.7	3.9	Laos	NA	NA	Japonica Intermediate	A	CT	T	A	A	ATT	AAGCTGAGCTG
IRIS_313-8747	landrace	10	2.9	Iran	NA	NA	VI/Aromatic	A	CT	T	A	G	ATT	A
C002	landrace	10.2	2.63333	Philippines	121	14.6	VI/Aromatic	A	CT	T	A	G	ATT	N
CX65	landrace	NA	NA	Iran	NA	NA	VI/Aromatic	A	CT	T	A	G	ATT	A
W219	landrace	9.77333	2.46	Netherlands	4.52	52.12	VI/Aromatic	N	CT	T	A	G	ATT	A
IRIS_313-12258	landrace	8.5	3.5	Laos	NA	NA	Japonica Intermediate	A	CT	T	A	A	ATT	AAGCTGAGCTG
IRIS_313-11859	NA	8.4	2.9	China	NA	NA	Indica I	T	CT	G	A	A	A	AAGCTGAGCTG
IRIS_313-10544	NA	7.8	3.2	India	NA	NA	Indica III	T	CT	G	A	A	ATT	AAGCTGAGCTG
B083	NA	NA	NA	China	NA	NA	Indica I	T	DEL	G	G	A	A	AAGCTGAGCTG
C060	NA	8.68333	2.71667	Hunan	113	28.11	Indica I	N	N	G	G	A	A	N
HP390	landrace	7.855	3.501	China	113.14	23.08	Temperate Japonica	N	CT	G	A	G	ATT	N
HP441	NA	8.714	2.958	China	113.5	27.67	Indica I	N	CT	G	A	A	A	N
IRIS_313-11411	NA	7.6	2.9	Brazil	NA	NA	Indica III	T	CT	G	A	A	ATT	AAGCTGAGCTG
IRIS_313-8037	landrace	NA	NA	Italy	NA	NA	Japonica Intermediate	A	CT	T	G	A	ATT	A
W288	landrace	10.37	3.05333	Brazil	-47.57	-15.45	Tropical Japonica	N	CT	T	G	A	ATT	A
IRIS_313-8183	landrace	NA	NA	United States	NA	NA	Tropical Japonica	A	CT	T	G	A	ATT	A
IRIS_313-11796	landrace	8.3	3.2	China	NA	NA	Indica I	T	CT	G	A	A	ATT	AAGCTGAGCTG
IRIS_313-11908	landrace	8	3.6	China	NA	NA	Temperate Japonica	A	CT	T	A	G	ATT	A
HP110	landrace	8.083	3.534	China	117	36.4	Temperate Japonica	N	CT	G	A	G	ATT	N
IRIS_313-11167	NA	NA	NA	India	NA	NA	Indica III	T	CT	G	G	A	A	AAGCTGAGCTG
IRIS_313-9533	NA	9.5	2.8	Indonesia	NA	NA	Indica III	T	CT	T	G	A	A	AAGCTGAGCTG
IRIS_313-10972	landrace	NA	NA	Bangladesh	NA	NA	Indica III	T	CT	G	G	A	A	AAGCTGAGCTG
IRIS_313-8796	NA	9	2.9	India	NA	NA	Indica III	T	CT	G	G	A	A	AAGCTGAGCTG
IRIS_313-10980	NA	NA	NA	Bangladesh	NA	NA	Indica Intermediate	T	CT	G	A	A	A	AAGCTGAGCTG
IRIS_313-10984	NA	8.6	3.4	Bangladesh	NA	NA	Indica III	T	CT	G	A	A	A	AAGCTGAGCTG
IRIS_313-9397	landrace	9.1	2.9	Bangladesh	NA	NA	Indica III	T	CT	G	G	A	A	N
IRIS_313-11222	landrace	9.5	2.8	Bangladesh	NA	NA	Indica III	T	CT	G	G	A	A	AAGCTGAGCTG
IRIS_313-8631	NA	8	3.5	India	NA	NA	Indica Intermediate	T	CT	G	A	A	ATT	AAGCTGAGCTG
C015	landrace	9.45	2.98333	Heilongjiang	126.41	45.45	Aus	N	CT	G	G	A	ATT	A
GP47	landrace	8.755	2.453	India	NA	NA	Aus	N	CT	G	G	A	ATT	N
B029	cultivar	NA	NA	India	NA	NA	Indica II	T	CT	T	G	A	A	N
IRIS_313-11851	landrace	9.5	4.1	Philippines	NA	NA	Tropical Japonica	A	CT	T	A	A	ATT	A
CX290	cultivar	NA	NA	China	NA	NA	Indica II	T	CT	T	G	A	A	AAGCTGAGCTG
CX431	cultivar	NA	NA	China	NA	NA	Indica II	T	CT	T	G	A	A	AAGCTGAGCTG
IRIS_313-10606	landrace	NA	NA	Bangladesh	NA	NA	Aus	T	CT	G	A	A	ATT	AAGCTGAGCTG
IRIS_313-10604	NA	NA	NA	Bangladesh	NA	NA	Aus	T	CT	G	A	G	ATT	AAGCTGAGCTG
IRIS_313-10605	landrace	8.1	3.2	Bangladesh	NA	NA	Aus	T	CT	G	G	A	ATT	AAGCTGAGCTG
GP104	landrace	8.065	2.674	Bengal	NA	NA	Aus	N	CT	G	A	A	ATT	N
GP36	landrace	NA	NA	Bengal	NA	NA	Aus	N	CT	G	G	A	ATT	N
IRIS_313-8980	NA	10.3	2.9	Thailand	NA	NA	Indica III	T	DEL	T	A	A	A	AAGCTGAGCTG
IRIS_313-9600	NA	10	3	Thailand	NA	NA	Intermediate	A	CT	T	G	A	ATT	AAGCTGAGCTG
IRIS_313-11676	NA	8.9	3.2	Thailand	NA	NA	Indica III	T	CT	T	A	A	A	AAGCTGAGCTG
IRIS_313-11677	NA	9.3	2.8	Thailand	NA	NA	Indica III	T	CT	T	G	A	ATT	AAGCTGAGCTG
IRIS_313-11835	NA	NA	NA	Thailand	NA	NA	Indica III	T	CT	T	A	A	A	AAGCTGAGCTG
IRIS_313-11678	NA	9.8	3.6	Thailand	NA	NA	Indica III	T	CT	T	A	A	A	AAGCTGAGCTG
IRIS_313-8884	landrace	9.9	3.1	Thailand	NA	NA	Tropical Japonica	A	CT	T	G	A	ATT	AAGCTGAGCTG
IRIS_313-9482	cultivar	8.9	2.2	China	NA	NA	Indica II	T	CT	T	G	A	ATT	AAGCTGAGCTG
IRIS_313-8914	cultivar	7.9	2.8	China	NA	NA	Indica Intermediate	T	DEL	G	A	A	A	AAGCTGAGCTG
IRIS_313-11746	cultivar	8.7	2.8	China	NA	NA	Indica I	T	DEL	G	A	A	A	AAGCTGAGCTG
IRIS_313-11747	NA	8.9	2.9	China	NA	NA	Indica I	T	CT	G	G	A	A	AAGCTGAGCTG
W002	landrace	9.53	3.24333	United States	-77.02	38.54	Tropical Japonica	A	CT	T	G	A	ATT	N
IRIS_313-11798	cultivar	9.1	3	China	NA	NA	Indica Intermediate	T	CT	T	A	A	A	AAGCTGAGCTG
IRIS_313-11799	cultivar	9	3.1	China	NA	NA	Indica I	T	CT	G	A	A	ATT	AAGCTGAGCTG
IRIS_313-11797	NA	10	2.5	China	NA	NA	Indica I	T	CT	T	G	A	A	AAGCTGAGCTG
IRIS_313-8859	NA	NA	NA	China	NA	NA	Indica I	T	CT	G	A	A	ATT	AAGCTGAGCTG
IRIS_313-11082	NA	NA	NA	Laos	NA	NA	Indica III	T	N	T	A	A	A	AAGCTGAGCTG
IRIS_313-10655	NA	10.1	3.5	Laos	NA	NA	Indica III	T	CT	T	A	A	ATT	AAGCTGAGCTG
IRIS_313-12260	NA	9.4	3.5	Laos	NA	NA	Indica III	T	CT	T	A	A	A	N
IRIS_313-12221	NA	8	3.4	Laos	NA	NA	Indica III	T	DEL	G	A	A	A	AAGCTGAGCTG
IRIS_313-12259	NA	9.3	3.5	Laos	NA	NA	Indica III	T	CT	G	G	A	A	AAGCTGAGCTG
IRIS_313-12194	NA	NA	NA	Laos	NA	NA	Indica III	T	CT	T	A	A	A	AAGCTGAGCTG
IRIS_313-11083	NA	8.4	3.5	Laos	NA	NA	Indica III	T	CT	G	A	A	A	AAGCTGAGCTG
IRIS_313-12261	NA	9.6	2.8	Laos	NA	NA	Indica III	T	DEL	T	G	A	A	AAGCTGAGCTG
IRIS_313-9193	landrace	9.1	3.3	Brazil	NA	NA	Japonica Intermediate	A	CT	T	A	A	ATT	AAGCTGAGCTG
IRIS_313-11400	NA	NA	NA	Bangladesh	NA	NA	Indica III	T	CT	G	G	A	A	AAGCTGAGCTG
B194	cultivar	NA	NA	Cuba	NA	NA	Indica II	T	CT	T	G	A	A	AAGCTGAGCTG
IRIS_313-10293	cultivar	9.9	2.6	Cuba	NA	NA	Indica II	T	CT	T	G	A	A	AAGCTGAGCTG
IRIS_313-10833	NA	7.7	3.2	India	NA	NA	Indica Intermediate	T	CT	G	A	A	A	AAGCTGAGCTG
GP44	NA	NA	NA	India	NA	NA	Indica Intermediate	N	CT	G	A	G	ATT	N
IRIS_313-9774	landrace	7.5	3.5	Turkey	NA	NA	Japonica Intermediate	A	CT	G	A	G	ATT	A
W089	landrace	8.55667	2.5	Turkey	32.54	40.02	Indica III	T	CT	G	G	A	A	AAGCTGAGCTG
W250	landrace	9.76	3.77667	Japan	139.8	35.7	Temperate Japonica	N	CT	T	A	G	ATT	A
IRIS_313-11484	landrace	8.6	2.8	Bangladesh	NA	NA	Aus	T	CT	G	G	A	A	AAGCTGAGCTG
IRIS_313-12286	NA	9.3	2.5	Myanmar	NA	NA	Indica III	T	CT	T	G	A	A	N
IRIS_313-10290	cultivar	8.8	2.5	Suriname	NA	NA	Indica II	T	CT	T	A	A	ATT	N
IRIS_313-12292	NA	9	3.1	Myanmar	NA	NA	Indica III	T	CT	T	A	A	A	AAGCTGAGCTG
W118	cultivar	10.37	2.69	Brazil	-47.57	-15.45	Tropical Japonica	T	CT	T	G	A	ATT	A
IRIS_313-11045	landrace	8.3	3.6	Malaysia	NA	NA	Tropical Japonica	A	CT	G	A	A	ATT	AAGCTGAGCTG
IRIS_313-10220	cultivar	9.4	2.7	Brazil	NA	NA	Indica Intermediate	T	CT	T	G	A	ATT	AAGCTGAGCTG
W274	cultivar	7.36667	3.18	China	116.4	39.9	Indica I	N	CT	G	A	A	A	N
HP206	NA	8.547	3.069	China	118.32	27.05	Indica I	N	CT	G	G	A	A	N
HP335	NA		2.7	China	113.56	29.71	Indica I	N	CT	G	A	A	ATT	N
B118	cultivar	NA	NA	China	NA	NA	Indica Intermediate	T	CT	G	A	G	A	AAGCTGAGCTG
HP96	landrace	7.541	3.52	China	129.75	43.32	Temperate Japonica	N	CT	G	A	G	ATT	N
C155	NA	7.5	3.05	Zhejiang	120.09	30.14	Indica I	T	CT	G	A	A	A	N
B058	cultivar	NA	NA	China	NA	NA	Indica II	T	CT	G	A	A	A	AAGCTGAGCTG
HP558	landrace	8.122	2.87	China	104.06	30.67	Indica I	N	CT	G	A	A	ATT	N
IRIS_313-10725	NA	8.7	3.4	Senegal	NA	NA	Indica III	T	CT	G	A	A	ATT	AAGCTGAGCTG
HP160	landrace	8.419	3.494	China	114.38	32.62	Temperate Japonica	N	CT	G	A	G	ATT	N
HP565	cultivar	10.188	2.69	China	114.17	30.35	Indica II	N	CT	G	G	A	A	N
HP455	landrace	NA	NA	China	109.7	18.64	Indica Intermediate	N	CT	G	G	A	A	N
HP61	landrace	9.003	3.17	China	102.42	25.04	Indica Intermediate	N	CT	G	A	G	ATT	N
HP217	NA	9.138	2.51	China	108.49	22.74	Indica I	N	CT	G	G	A	A	N
IRIS_313-8571	NA	10.8	3.2	Tanzania	NA	NA	Indica III	T	CT	T	G	A	A	AAGCTGAGCTG
IRIS_313-8113	landrace	NA	NA	Portugal	NA	NA	Temperate Japonica	A	CT	G	A	G	ATT	A
IRIS_313-11912	landrace	8.4	3	Brazil	NA	NA	Indica III	T	CT	G	G	A	A	AAGCTGAGCTG
C073	landrace	8.35	2.9	Guangdong	113.15	23.08	Indica I	N	CT	G	G	A	A	AAGCTGAGCTG
B079	landrace	NA	NA	China	NA	NA	Indica I	T	CT	G	G	A	A	AAGCTGAGCTG
IRIS_313-10061	landrace	12.7	3	Portugal	NA	NA	Japonica Intermediate	A	CT	T	G	A	ATT	AAGCTGAGCTG
GP588	landrace	9.294	3.242	Italy	NA	NA	Japonica Intermediate	N	CT	T	G	A	ATT	A
IRIS_313-12016	NA	9	3	Egypt	NA	NA	Indica I	T	CT	G	G	A	ATT	AAGCTGAGCTG
IRIS_313-10109	landrace	10.2	3.1	Nigeria	NA	NA	Indica III	T	CT	T	G	A	A	AAGCTGAGCTG
IRIS_313-10113	landrace	8.9	2.6	Mozambique	NA	NA	Indica Intermediate	A	N	T	G	A	A	AAGCTGAGCTG
IRIS_313-10047	cultivar	8.1	3.2	Nigeria	NA	NA	Indica I	T	CT	G	A	A	A	AAGCTGAGCTG
IRIS_313-12017	NA	7.9	3.3	Ghana	NA	NA	Indica III	T	CT	G	A	A	A	N
IRIS_313-11657	NA	8.6	2.6	Nigeria	NA	NA	Indica III	T	CT	G	G	A	ATT	AAGCTGAGCTG
W194	NA	9.42333	2.55	Japan	139.8	35.7	Indica II	T	CT	T	G	A	A	N
IRIS_313-12053	NA	7.7	2.8	Burundi	NA	NA	Indica III	T	CT	G	A	A	A	AAGCTGAGCTG
IRIS_313-10114	landrace	8.5	2.7	Burundi	NA	NA	Indica Intermediate	T	CT	G	G	A	A	AAGCTGAGCTG
IRIS_313-8114	landrace	NA	NA	Portugal	NA	NA	Japonica Intermediate	A	CT	T	G	G	ATT	AAGCTGAGCTG
IRIS_313-8115	landrace	NA	NA	Portugal	NA	NA	Japonica Intermediate	A	CT	T	G	A	ATT	AAGCTGAGCTG
IRIS_313-11800	landrace	8	3.7	China	NA	NA	Temperate Japonica	A	CT	G	A	G	ATT	A
IRIS_313-11801	cultivar	9	2.8	China	NA	NA	Indica Intermediate	T	CT	T	A	A	A	AAGCTGAGCTG
HP6	landrace	7.823	3.52	China	111.22	38.47	Temperate Japonica	N	CT	G	A	G	ATT	N
C086	NA	7.86667	2.86667	Yunnan	102.41	25.04	Aus	N	CT	G	G	A	A	N
B221	landrace	NA	NA	China	NA	NA	Indica I	T	CT	G	A	G	DEL	AAGCTGAGCTG
HP525	landrace	7.707	3.345	China	113.58	24.68	Temperate Japonica	N	CT	G	A	G	ATT	N
IRIS_313-8909	NA	9.8	2.7	Tanzania	NA	NA	Indica III	T	CT	T	G	A	A	AAGCTGAGCTG
IRIS_313-15896	cultivar	NA	NA	Colombia	NA	NA	Indica II	T	CT	T	G	A	A	AAGCTGAGCTG
IRIS_313-8412	cultivar	7.1	3.3	China	NA	NA	Indica Intermediate	T	CT	T	G	A	ATT	AAGCTGAGCTG
IRIS_313-11651	landrace	7.5	3.2	China	NA	NA	Temperate Japonica	A	CT	G	A	G	ATT	A
C181	landrace	8.06667	3.73333	Anhui	117.18	37.51	Temperate Japonica	N	CT	G	A	G	ATT	A
HP30	landrace	8.1	3.507	China	117.47	31.89	Temperate Japonica	N	CT	G	A	G	ATT	N
W323	landrace	8.61667	3.76	Guizhou	106.42	26.35	Japonica Intermediate	A	CT	T	A	A	ATT	N
HP424	landrace	8.777	2.853	China	106.09	25.17	Indica I	N	CT	G	A	G	ATT	N
IRIS_313-11551	landrace	NA	NA	Sierra Leone	NA	NA	Indica III	T	CT	G	G	A	A	A
CX9	cultivar	NA	NA	China	NA	NA	Indica II	T	CT	T	G	A	A	N
W154	cultivar	8.40333	2.85	Guangdong	113.15	23.08	Indica II	N	CT	T	G	A	A	N
HP582	landrace	NA	NA	China	109.21	27.73	Indica I	N	CT	G	A	G	A	N
HP122	landrace	8.77	3.55	China	107.94	35.17	Temperate Japonica	N	CT	G	A	G	ATT	N
HP13	landrace	8.621	3.141	China	118.13	39.82	Temperate Japonica	N	CT	G	A	G	ATT	N
HP435	landrace	8.801	2.773	China	102.21	26.67	Indica I	N	DEL	G	A	G	ATT	N
CX384	landrace	NA	NA	China	NA	NA	Temperate Japonica	A	CT	G	A	G	ATT	A
HP273	landrace	8.538	2.944	China	106.42	26.35	Indica I	N	DEL	G	G	G	A	N
IRIS_313-10559	landrace	7.6	3.3	China	NA	NA	Temperate Japonica	A	CT	G	A	G	ATT	A
IRIS_313-8172	cultivar	NA	NA	Philippines	NA	NA	Japonica Intermediate	T	CT	T	G	A	ATT	A
CX219	cultivar	NA	NA	Philippines	NA	NA	Indica Intermediate	T	CT	T	G	A	ATT	AAGCTGAGCTG
IRIS_313-8099	landrace	NA	NA	Italy	NA	NA	Temperate Japonica	A	CT	G	A	G	ATT	A
IRIS_313-11758	landrace	8	2.6	Ivory Coast	NA	NA	Indica III	T	CT	G	G	A	A	AAGCTGAGCTG
IRIS_313-10268	cultivar	10.1	2.5	Venezuela	NA	NA	Indica II	T	CT	T	G	A	A	AAGCTGAGCTG
IRIS_313-11434	landrace	9.8	3.4	Colombia	NA	NA	Tropical Japonica	A	CT	T	G	A	ATT	A
IRIS_313-10444	landrace	NA	NA	United States	NA	NA	Tropical Japonica	H	CT	T	G	A	ATT	H
IRIS_313-9980	landrace	10.4	3.5	Argentina	NA	NA	Japonica Intermediate	A	CT	T	G	A	ATT	A
IRIS_313-11526	landrace	8.8	3.2	Ivory Coast	NA	NA	Tropical Japonica	A	CT	T	G	A	ATT	A
IRIS_313-8184	cultivar	NA	NA	Italy	NA	NA	Intermediate	T	CT	T	G	A	ATT	A
IRIS_313-8087	landrace	NA	NA	Spain	NA	NA	Temperate Japonica	A	CT	G	A	G	ATT	A
IRIS_313-12018	landrace	9.2	3.5	Sierra Leone	NA	NA	Tropical Japonica	A	CT	T	G	A	ATT	AAGCTGAGCTG
IRIS_313-8387	landrace	6.9	3.5	China	NA	NA	Temperate Japonica	A	CT	G	A	G	ATT	A
IRIS_313-8940	cultivar	7.9	2.9	China	NA	NA	Indica I	T	CT	G	A	A	A	AAGCTGAGCTG
GP556	landrace	6.867	3.173	Japan	NA	NA	Temperate Japonica	N	N	G	A	G	ATT	N
IRIS_313-9884	landrace	7.4	3.5	Japan	NA	NA	Temperate Japonica	A	CT	G	A	G	ATT	A
C023	landrace	7.88333	3.58333	Hebei	114.28	38.02	Temperate Japonica	A	CT	G	A	G	ATT	A
B067	cultivar	NA	NA	China	NA	NA	Indica I	T	DEL	G	A	A	A	AAGCTGAGCTG
CX361	cultivar	NA	NA	None	NA	NA	Indica II	T	CT	T	A	A	A	AAGCTGAGCTG
IRIS_313-9259	NA	8.1	3.2	India	NA	NA	Indica III	T	CT	G	G	A	A	AAGCTGAGCTG
B156	cultivar	NA	NA	China	NA	NA	Indica I	T	CT	G	A	A	A	AAGCTGAGCTG
IRIS_313-9197	NA	8.1	3.2	India	NA	NA	Indica III	T	CT	G	A	A	A	AAGCTGAGCTG
IRIS_313-10768	NA	8.8	2.8	Indonesia	NA	NA	Indica III	T	CT	T	A	A	ATT	AAGCTGAGCTG
IRIS_313-11721	NA	8.7	3.4	Thailand	NA	NA	Indica III	T	CT	G	G	A	A	AAGCTGAGCTG
IRIS_313-11193	NA	NA	NA	Thailand	NA	NA	Indica III	T	CT	G	G	A	A	N
HP410	landrace	8.538	2.817	China	109.14	26.24	Indica I	N	CT	G	A	G	A	N
HP437	landrace	8.902	2.813	China	104.97	29.24	Indica I	N	CT	G	A	A	ATT	N
HP380	landrace	8.558	2.982	China	108.57	34.17	Indica I	N	CT	G	A	A	A	N
HP460	NA	8.307	2.842	China	114.83	31.62	Indica I	N	CT	G	A	A	A	N
IRIS_313-10769	NA	9.4	2.8	Indonesia	NA	NA	Indica Intermediate	T	CT	T	G	A	A	AAGCTGAGCTG
CX128	NA	NA	NA	Nepal	NA	NA	Indica Intermediate	T	CT	G	G	A	A	AAGCTGAGCTG
GP688	landrace	NA	NA	Indonesia	NA	NA	Tropical Japonica	N	CT	G	A	A	ATT	N
W091	landrace	7.31333	3.11667	Sri Lanka	79.52	6.55	Aus	N	CT	G	G	G	ATT	N
IRIS_313-10124	landrace	5.7	2.5	South Korea	NA	NA	Temperate Japonica	A	CT	G	A	G	ATT	A
IRIS_313-9256	NA	9.3	3.7	Sri Lanka	NA	NA	Indica Intermediate	T	CT	G	A	A	A	AAGCTGAGCTG
IRIS_313-9302	NA	9.9	3.2	Thailand	NA	NA	Indica III	T	CT	T	A	A	A	AAGCTGAGCTG
IRIS_313-11635	NA	9	3.4	Thailand	NA	NA	Indica III	T	CT	G	G	A	ATT	AAGCTGAGCTG
IRIS_313-7620	NA	NA	NA	Burkina Faso	NA	NA	Indica III	T	CT	T	G	A	A	AAGCTGAGCTG
IRIS_313-10536	NA	9.3	2.7	Tanzania	NA	NA	Indica Intermediate	T	N	G	G	G	A	AAGCTGAGCTG
IRIS_313-10770	landrace	8.3	3.1	Indonesia	NA	NA	Tropical Japonica	A	CT	T	A	A	ATT	A
IRIS_313-11321	landrace	7.8	2.6	Bangladesh	NA	NA	Indica III	T	CT	G	G	A	A	AAGCTGAGCTG
W155	cultivar	8.75333	2.79667	China	116.4	39.9	Indica Intermediate	T	CT	T	G	A	A	N
CX10	NA	NA	NA	China	NA	NA	Indica I	T	CT	G	A	A	A	AAGCTGAGCTG
HP606	landrace	8.784	2.977	China	105.76	26.66	Indica I	N	DEL	G	A	A	A	N
IRIS_313-7883	landrace	8.5	3.6	Indonesia	NA	NA	Tropical Japonica	A	CT	T	A	A	ATT	AAGCTGAGCTG
CX366	cultivar	NA	NA	China	NA	NA	Indica II	T	CT	T	G	A	A	AAGCTGAGCTG
IRIS_313-10178	NA	8.5	2.6	China	NA	NA	Indica I	T	CT	G	A	G	A	AAGCTGAGCTG
IRIS_313-12033	landrace	8	3.4	China	NA	NA	Indica I	T	DEL	G	A	G	A	AAGCTGAGCTG
IRIS_313-11748	NA	8.7	3	China	NA	NA	Indica Intermediate	T	CT	G	A	A	A	AAGCTGAGCTG
IRIS_313-11573	NA	8.2	3.2	China	NA	NA	Indica Intermediate	T	CT	G	G	G	A	AAGCTGAGCTG
HP414	landrace	8.599	2.978	China	107.68	23.18	Indica I	N	CT	G	A	A	ATT	N
HP85	landrace	NA	NA	China	109.96	33.88	Temperate Japonica	N	CT	G	A	G	ATT	N
HP371	landrace	8.343	3.231	China	109.27	35.6	Temperate Japonica	N	CT	G	A	G	ATT	A
HP33	landrace	7.588	3.163	China	113.69	31.25	Temperate Japonica	N	N	N	A	G	ATT	N
HP385	landrace	7.738	3.213	China	114.35	34.79	Temperate Japonica	N	N	G	A	G	ATT	N
B023	landrace	NA	NA	North Korea	NA	NA	Temperate Japonica	H	CT	G	A	G	ATT	A
C082	landrace	9.05	3.91667	Hebei	114.28	38.02	Temperate Japonica	N	CT	G	A	G	ATT	A
B068	landrace	NA	NA	China	NA	NA	Temperate Japonica	A	CT	G	A	G	ATT	A
CX207	cultivar	NA	NA	China	NA	NA	Indica Intermediate	T	CT	G	A	A	A	AAGCTGAGCTG
W286	landrace	8.70667	2.94	Bangladesh	90.24	23.51	Aus	T	CT	G	G	A	A	A
IRIS_313-10007	NA	9	3.3	Nepal	NA	NA	Indica III	T	CT	G	A	A	A	AAGCTGAGCTG
IRIS_313-11679	NA	10.2	2.7	Thailand	NA	NA	Indica III	T	CT	T	A	A	A	AAGCTGAGCTG
IRIS_313-11066	landrace	7.3	3.4	Bangladesh	NA	NA	Intermediate	A	CT	G	A	A	ATT	A
W081	landrace	9.16667	3.03	Azerbaijan	49.53	40.22	VI/Aromatic	A	CT	G	A	A	ATT	A
IRIS_313-10094	landrace	8.5	3.3	South Korea	NA	NA	Tropical Japonica	A	CT	G	A	A	ATT	AAGCTGAGCTG
CX28	cultivar	NA	NA	Korea	NA	NA	Indica II	T	CT	G	G	A	A	AAGCTGAGCTG
W174	cultivar	7.96333	2.84667	Korea	127.03	37.35	Indica II	T	CT	G	A	A	A	N
W068	landrace	7.99333	3.52667	Afghanistan	69	34.5	Temperate Japonica	A	CT	G	A	G	ATT	A
IRIS_313-11121	landrace	7.9	3.5	Liberia	NA	NA	Tropical Japonica	A	CT	T	G	A	ATT	A
IRIS_313-9817	landrace	12	2.9	Netherlands	NA	NA	Intermediate	T	CT	T	G	A	A	AAGCTGAGCTG
HP257	landrace	7.626	3.184	China	101.62	34.75	Indica I	N	CT	G	A	A	A	N
IRIS_313-11427	landrace	10.1	3.2	Brazil	NA	NA	Tropical Japonica	A	CT	T	G	A	ATT	A
IRIS_313-8383	NA	NA	NA	Philippines	NA	NA	Indica III	T	CT	T	A	G	A	A
C063	landrace	7.26667	3.5	Hunan	113	28.11	Temperate Japonica	N	CT	G	A	G	ATT	N
B141	cultivar	NA	NA	China	NA	NA	Intermediate	T	CT	G	G	G	ATT	N
IRIS_313-11570	NA	8.9	3	China	NA	NA	Indica Intermediate	T	CT	T	A	A	A	AAGCTGAGCTG
B124	landrace	NA	NA	China	NA	NA	Temperate Japonica	A	CT	G	A	G	ATT	A
IRIS_313-9778	NA	8	3.2	Argentina	NA	NA	Indica Intermediate	T	CT	G	A	A	A	AAGCTGAGCTG
C003	landrace	8.75	3.31667	Iran	51.3	35.45	Japonica Intermediate	A	CT	G	A	A	ATT	A
IRIS_313-8256	landrace	9.2	3.3	Iran	NA	NA	Japonica Intermediate	A	CT	G	A	A	ATT	A
IRIS_313-10737	landrace	8.2	3.1	Nepal	NA	NA	Aus	T	CT	G	G	A	ATT	AAGCTGAGCTG
IRIS_313-8066	landrace	NA	NA	Italy	NA	NA	Temperate Japonica	A	CT	G	G	A	ATT	A
IRIS_313-11920	NA	10.1	2.5	Thailand	NA	NA	Indica III	T	CT	G	G	A	ATT	AAGCTGAGCTG
IRIS_313-8154	landrace	NA	NA	Italy	NA	NA	Japonica Intermediate	A	CT	T	A	G	ATT	A
IRIS_313-11929	landrace	9	2.5	Philippines	NA	NA	Tropical Japonica	A	CT	G	G	A	ATT	AAGCTGAGCTG
IRIS_313-10991	landrace	7.9	3.6	Philippines	NA	NA	Tropical Japonica	A	CT	G	A	A	ATT	A
IRIS_313-12144	landrace	6	1.7	Philippines	NA	NA	Tropical Japonica	A	CT	T	G	A	ATT	AAGCTGAGCTG
CX112	landrace	NA	NA	Japan	NA	NA	Intermediate	A	CT	G	A	A	ATT	A
W261	landrace	7.58	3.46	Japan	139.8	35.7	Intermediate	N	CT	G	A	A	ATT	A
IRIS_313-10430	landrace	7.3	3.4	Japan	NA	NA	Temperate Japonica	A	DEL	G	A	G	ATT	A
IRIS_313-8026	landrace	NA	NA	Italy	NA	NA	Japonica Intermediate	A	CT	G	A	G	ATT	A
IRIS_313-10119	landrace	9	3	Italy	NA	NA	Japonica Intermediate	A	CT	T	A	A	ATT	A
CX111	landrace	NA	NA	Egypt	NA	NA	Tropical Japonica	A	CT	G	G	A	ATT	A
CX58	landrace	NA	NA	Egypt	NA	NA	Temperate Japonica	A	CT	G	A	G	ATT	A
GP88	landrace	7.032	3.093	Egypt	NA	NA	Temperate Japonica	N	CT	G	A	G	ATT	N
GP545	landrace	6.729	2.922	Egypt	NA	NA	Temperate Japonica	N	CT	G	A	A	ATT	N
IRIS_313-8212	cultivar	NA	NA	Egypt	NA	NA	Indica II	T	CT	G	A	A	A	AAGCTGAGCTG
W209	landrace	7.44	3.51	Unknown	NA	NA	Temperate Japonica	A	CT	G	A	G	ATT	A
IRIS_313-8185	cultivar	NA	NA	Italy	NA	NA	Japonica Intermediate	A	CT	T	G	A	ATT	A
IRIS_313-11388	NA	10	3.4	Thailand	NA	NA	Indica III	T	CT	G	G	A	ATT	AAGCTGAGCTG
IRIS_313-11938	NA	7.9	3	Burkina Faso	NA	NA	Indica III	T	CT	G	A	A	A	AAGCTGAGCTG
IRIS_313-10985	landrace	8.6	2.4	Bangladesh	NA	NA	Indica III	T	CT	G	G	A	A	AAGCTGAGCTG
IRIS_313-9929	landrace	8.3	3.2	Philippines	NA	NA	Tropical Japonica	A	CT	G	A	A	ATT	A
IRIS_313-11203	landrace	NA	NA	Bangladesh	NA	NA	Indica III	T	CT	G	G	A	ATT	N
IRIS_313-11598	NA	NA	NA	India	NA	NA	Aus	H	CT	G	A	G	A	AAGCTGAGCTG
IRIS_313-10722	landrace	6.8	3.2	Sri Lanka	NA	NA	Tropical Japonica	A	CT	G	A	A	ATT	A
IRIS_313-10739	NA	NA	NA	Indonesia	NA	NA	Intermediate	T	CT	T	A	A	A	AAGCTGAGCTG
IRIS_313-7885	landrace	9	4.4	Indonesia	NA	NA	Tropical Japonica	A	CT	G	A	A	ATT	A
IRIS_313-10771	landrace	NA	NA	Indonesia	NA	NA	Tropical Japonica	H	CT	T	A	A	ATT	H
IRIS_313-9851	landrace	7.7	3.3	Suriname	NA	NA	Tropical Japonica	A	CT	T	G	A	ATT	A
IRIS_313-9139	landrace	8.1	2.5	Bangladesh	NA	NA	Indica III	T	CT	G	G	A	A	AAGCTGAGCTG
IRIS_313-10772	NA	8.2	3.2	Indonesia	NA	NA	Indica III	T	CT	G	A	A	ATT	AAGCTGAGCTG
IRIS_313-11128	NA	NA	NA	Myanmar	NA	NA	Indica III	T	CT	G	G	A	ATT	AAGCTGAGCTG
IRIS_313-9433	landrace	8.8	3.4	India	NA	NA	Indica III	T	CT	G	G	A	A	AAGCTGAGCTG
IRIS_313-8044	cultivar	NA	NA	Italy	NA	NA	Tropical Japonica	T	CT	T	G	A	ATT	A
IRIS_313-11527	landrace	9.4	4	Ivory Coast	NA	NA	Tropical Japonica	A	CT	T	A	A	ATT	A
IRIS_313-11652	landrace	7.6	3.5	China	NA	NA	Temperate Japonica	A	CT	G	A	G	ATT	A
B045	landrace	NA	NA	Japan	NA	NA	Temperate Japonica	A	CT	G	A	G	ATT	A
C039	cultivar	8.21667	3.33333	Yunnan	102.41	25.04	Indica I	N	CT	G	A	A	A	N
B092	cultivar	NA	NA	China	NA	NA	Indica I	T	C	G	A	A	A	AAGCTGAGCTG
IRIS_313-8074	landrace	NA	NA	Australia	NA	NA	Tropical Japonica	A	CT	T	G	A	ATT	A
IRIS_313-11712	landrace	9.1	3.1	India	NA	NA	Aus	T	CT	G	G	G	A	AAGCTGAGCTG
IRIS_313-11557	landrace	8.6	3	Bangladesh	NA	NA	Aus	T	CT	G	G	G	A	A
HP299	NA	8.951	2.837	China	113.31	32.72	Indica I	N	CT	G	A	G	A	N
HP350	NA	8.727	2.657	China	112.76	21.71	Indica Intermediate	N	CT	G	A	A	ATT	N
CX91	cultivar	NA	NA	India	NA	NA	Indica II	T	CT	T	G	A	A	AAGCTGAGCTG
W237	cultivar	9.57667	2.41667	Unknown	NA	NA	Indica II	N	CT	T	G	A	A	N
W053	landrace	9.94	3.2	Guatemala	-90.22	14.38	Tropical Japonica	A	CT	G	G	A	ATT	N
W329	NA	8.45	3.44333	United States	-77.02	38.54	Tropical Japonica	T	CT	G	A	A	A	A
IRIS_313-8213	landrace	NA	NA	France	NA	NA	Japonica Intermediate	A	CT	T	G	A	ATT	A
IRIS_313-8041	landrace	NA	NA	Italy	NA	NA	Japonica Intermediate	A	CT	T	G	A	ATT	A
W057	landrace	9.39	3.28	Haiti	-72.2	18.32	Tropical Japonica	N	CT	T	G	A	ATT	A
IRIS_313-8029	landrace	NA	NA	Italy	NA	NA	Japonica Intermediate	A	CT	T	G	A	ATT	AAGCTGAGCTG
C118	NA	8.9	2.65	Unknown	NA	NA	Indica II	N	CT	T	G	A	A	N
B138	NA	NA	NA	China	NA	NA	Indica Intermediate	T	CT	T	G	A	A	AAGCTGAGCTG
IRIS_313-11860	landrace	8	3.1	China	NA	NA	Indica I	T	CT	G	A	A	A	AAGCTGAGCTG
CX396	landrace	NA	NA	Japan	NA	NA	Temperate Japonica	A	CT	G	A	G	ATT	A
CX121	cultivar	NA	NA	China	NA	NA	Indica II	T	DEL	T	G	A	ATT	AAGCTGAGCTG
CX114	cultivar	NA	NA	China	NA	NA	Indica I	T	CT	G	A	A	A	AAGCTGAGCTG
IRIS_313-11726	cultivar	7.3	3.2	China	NA	NA	Indica Intermediate	T	CT	G	A	A	A	AAGCTGAGCTG
IRIS_313-11965	cultivar	7.7	2.7	China	NA	NA	Indica I	T	N	G	G	A	A	AAGCTGAGCTG
GP558	landrace	7.143	3.194	Japan	NA	NA	Temperate Japonica	N	CT	G	A	G	ATT	N
HP611	NA	8.24	3.084	China	110.02	18.48	Indica Intermediate	N	CT	G	A	G	A	N
HP292	landrace	NA	NA	China	105.49	25.11	Indica I	N	DEL	G	A	G	A	N
B066	landrace	NA	NA	China	NA	NA	Temperate Japonica	A	CT	G	A	G	ATT	A
W319	landrace	8.3	3.58333	Guangxi	108.2	22.48	Temperate Japonica	A	CT	T	A	G	ATT	A
HP149	landrace	8.38	3.083	China	119.18	26.05	Indica I	N	CT	G	A	G	A	N
HP999	cultivar	7.902	3.373	China	NA	NA	Indica I	N	CT	G	A	A	A	N
C020	cultivar	7.53333	3.51667	Hunan	113	28.11	Indica I	T	CT	G	A	A	A	N
C158	cultivar	8.33333	3.11667	Guangxi	108.2	22.48	Indica I	N	CT	G	A	A	A	N
B119	NA	NA	NA	China	NA	NA	Indica I	T	CT	G	A	A	A	AAGCTGAGCTG
B061	cultivar	NA	NA	China	NA	NA	Indica I	T	CT	G	A	A	A	AAGCTGAGCTG
HP587	landrace	7.605	3.507	China	106.45	26.03	Temperate Japonica	N	CT	G	A	G	ATT	A
HP493	landrace	8.561	3.185	China	113.91	25.08	Indica I	N	CT	G	A	G	A	N
W325	landrace	7.19	3.61	Guizhou	106.42	26.35	Temperate Japonica	A	CT	N	A	G	ATT	A
B225	landrace	NA	NA	China	NA	NA	Temperate Japonica	A	CT	T	A	G	ATT	A
HP391	landrace	NA	NA	China	115.3	30.24	Temperate Japonica	N	CT	G	A	G	ATT	N
HP537	NA	8.64	3.127	China	104.04	30.4	Indica I	N	CT	G	A	A	ATT	N
IRIS_313-11626	landrace	6.8	3.1	Nepal	NA	NA	VI/Aromatic	A	CT	G	A	G	ATT	A
C166	cultivar	10.0833	2.95	Unknown	NA	NA	Indica Intermediate	N	CT	T	A	A	A	N
B242	cultivar	NA	NA	China	NA	NA	Indica II	T	CT	T	G	A	A	N
IRIS_313-10179	NA	8.4	2.8	China	NA	NA	Indica Intermediate	T	CT	G	A	G	A	AAGCTGAGCTG
C042	cultivar	7.65	3.46667	Guangdong	113.15	23.08	Indica Intermediate	N	CT	G	A	A	ATT	AAGCTGAGCTG
C052	landrace	7.71667	3.61667	Jiangsu	118.5	32.02	Temperate Japonica	A	CT	G	A	G	ATT	N
HP383	NA	9.312	2.762	China	114.08	32.13	Indica I	N	CT	G	A	A	ATT	N
HP488	landrace	8.733	2.962	China	111.29	27.73	Indica I	N	CT	G	G	A	A	N
HP593	NA	9.3	2.819	China	105.49	25.11	Indica Intermediate	N	CT	N	G	A	A	N
B063	cultivar	NA	NA	China	NA	NA	Indica Intermediate	T	CT	G	A	A	ATT	AAGCTGAGCTG
HP249	cultivar	10.32	2.937	China	109.42	29.64	Indica Intermediate	N	CT	G	A	A	A	N
HP401	landrace	7.607	3.511	China	112.18	27.44	Temperate Japonica	N	CT	N	A	G	ATT	N
W156	NA	7.91333	3.17	Sichuan	104.05	30.39	Indica I	T	CT	T	A	G	A	N
CX11	landrace	NA	NA	China	NA	NA	Japonica Intermediate	H	CT	T	A	G	ATT	A
IRIS_313-9409	landrace	9.6	2.7	Malaysia	NA	NA	Indica III	T	CT	T	G	A	A	AAGCTGAGCTG
IRIS_313-10196	landrace	10.2	2.8	China	NA	NA	Tropical Japonica	A	CT	T	G	A	ATT	A
IRIS_313-11120	NA	NA	NA	Bhutan	NA	NA	Indica III	T	CT	G	G	A	A	AAGCTGAGCTG
IRIS_313-10989	NA	8.6	3	India	NA	NA	Indica III	T	CT	G	G	A	A	AAGCTGAGCTG
W145	landrace	7.95333	3.13	Chad	15.04	12.1	Indica Intermediate	T	CT	G	A	A	A	AAGCTGAGCTG
IRIS_313-12003	landrace	7.3	3	South Korea	NA	NA	Temperate Japonica	A	CT	G	A	G	ATT	A
B051	cultivar	NA	NA	Egypt	NA	NA	Indica Intermediate	T	CT	G	G	A	A	AAGCTGAGCTG
C161	cultivar	8.78333	3.33333	Sichuan	104.05	30.39	Indica I	N	CT	G	A	A	A	N
IRIS_313-7681	NA	NA	NA	Mali	NA	NA	Indica III	T	CT	T	G	A	A	AAGCTGAGCTG
GP686	landrace	NA	NA	Hungary	NA	NA	Tropical Japonica	N	CT	T	G	A	ATT	N
W019	landrace	9.48667	2.98667	Argentina	-54.84	-34.62	Japonica Intermediate	A	CT	G	G	A	ATT	A
IRIS_313-10242	landrace	9.8	2.6	Hungary	NA	NA	Temperate Japonica	A	CT	T	A	A	ATT	A
GP103	landrace	7.566	2.678	Sri Lanka	NA	NA	Indica Intermediate	N	CT	G	G	A	A	N
IRIS_313-9472	landrace	8.5	3.2	Sri Lanka	NA	NA	Indica Intermediate	T	CT	G	G	A	A	AAGCTGAGCTG
IRIS_313-10503	landrace	8.8	3	China	NA	NA	Indica I	T	CT	G	A	G	A	AAGCTGAGCTG
IRIS_313-12342	landrace	9.6	3.7	Laos	NA	NA	Japonica Intermediate	A	CT	T	A	A	ATT	AAGCTGAGCTG
HP484	landrace	8.506	3.151	China	109.84	29	Indica I	N	CT	G	A	A	A	N
HP309	landrace	9.014	3.45	China	104.64	25.81	Japonica Intermediate	N	CT	G	A	N	ATT	N
HP202	landrace	7.931	3.137	China	117.16	23.73	Indica I	N	CT	G	A	G	ATT	N
IRIS_313-10694	NA	NA	NA	Malaysia	NA	NA	Indica III	T	CT	T	A	A	A	AAGCTGAGCTG
IRIS_313-10986	NA	8.2	3.3	Bangladesh	NA	NA	Indica III	T	CT	G	A	A	A	AAGCTGAGCTG
IRIS_313-11564	landrace	7.4	3.4	Nepal	NA	NA	VI/Aromatic	T	CT	G	A	A	ATT	A
IRIS_313-10721	landrace	7.7	3.2	Sri Lanka	NA	NA	Indica Intermediate	T	CT	G	G	A	A	AAGCTGAGCTG
IRIS_313-9357	NA	9.3	2.8	Thailand	NA	NA	Indica III	T	CT	T	G	A	A	AAGCTGAGCTG
IRIS_313-10614	landrace	8.5	3.2	China	NA	NA	Indica Intermediate	T	CT	G	A	G	ATT	AAGCTGAGCTG
CX284	landrace	NA	NA	China	NA	NA	Temperate Japonica	H	CT	T	A	A	ATT	H
IRIS_313-10164	landrace	7.4	3.6	China	NA	NA	Temperate Japonica	A	CT	G	A	G	ATT	A
IRIS_313-10228	landrace	6.6	3.1	China	NA	NA	Temperate Japonica	A	CT	G	A	G	ATT	A
HP192	NA	NA	NA	China	121.16	30.04	Indica Intermediate	N	CT	G	G	A	A	N
HP243	NA	9.539	2.628	China	112.4	24.77	Indica Intermediate	N	CT	G	G	A	A	N
HP16	landrace	8.456	3.188	China	112.33	37.54	Temperate Japonica	N	CT	G	A	A	ATT	N
HP19	landrace	8.45	3.348	China	124.37	40.13	Temperate Japonica	N	CT	G	A	G	ATT	N
IRIS_313-12076	landrace	8.6	3.2	Laos	NA	NA	Japonica Intermediate	A	CT	T	A	A	ATT	A
HP58	landrace	8.19	3.544	China	106.42	26.35	Temperate Japonica	N	CT	G	A	G	ATT	A
HP92	landrace	8.572	3.298	China	111.88	37.03	Temperate Japonica	N	CT	G	A	G	ATT	N
HP169	landrace	8.344	3.506	China	106.59	26.84	Japonica Intermediate	N	CT	N	A	A	ATT	N
HP108	landrace	8.391	3.858	China	105.92	26.25	Temperate Japonica	N	CT	N	A	A	ATT	N
HP70	landrace	7.79	3.778	China	121.22	41.55	Temperate Japonica	N	CT	G	A	A	ATT	A
HP308	landrace	10.517	3.125	China	106.42	26.35	Japonica Intermediate	N	CT	G	A	A	ATT	N
HP315	landrace	NA	NA	China	107.54	25.84	Temperate Japonica	N	CT	G	A	A	ATT	N
HP174	NA	8.51	2.928	China	114.02	25.85	Indica Intermediate	N	N	G	A	A	A	N
HP298	landrace	8.465	3.198	China	112.59	28.12	Indica I	N	CT	G	A	G	ATT	N
HP276	NA	9.95	2.73	China	108.13	28.27	Indica Intermediate	N	CT	G	G	A	A	N
C080	landrace	7.58333	3.25	Henan	113.42	34.48	Indica I	N	CT	G	A	G	A	N
C047	landrace	7.9	3.28333	Taiwan	121.31	25.03	Indica I	N	CT	G	A	G	A	N
B216	landrace	NA	NA	China	NA	NA	Indica I	T	CT	G	G	G	ATT	AAGCTGAGCTG
IRIS_313-11015	landrace	7.9	2.9	Bangladesh	NA	NA	Aus	T	CT	G	G	G	ATT	AAGCTGAGCTG
IRIS_313-11026	landrace	10.2	2.4	Pakistan	NA	NA	VI/Aromatic	A	CT	T	A	A	ATT	A
IRIS_313-11825	landrace	9.5	2.7	India	NA	NA	VI/Aromatic	A	CT	G	A	A	ATT	A
HP304	NA	8.45	3.088	China	105.34	24.8	Indica Intermediate	N	DEL	G	A	A	A	N
HP364	landrace	8.938	2.927	China	109.35	32.83	Indica I	N	CT	G	A	A	A	N
HP529	landrace	9.563	3.052	China	100.5	21.95	Indica Intermediate	N	CT	G	G	G	A	N
C179	landrace	8.26667	3.83333	Yunnan	102.41	25.04	Temperate Japonica	A	CT	G	A	G	ATT	AAGCTGAGCTG
B228	landrace	NA	NA	China	NA	NA	Temperate Japonica	A	CT	G	A	G	ATT	A
C084	landrace	10.3333	4.3	Yunnan	102.41	25.04	Japonica Intermediate	N	CT	T	A	A	ATT	N
HP423	NA	8.261	3.398	China	102.42	25.04	Indica III	N	CT	G	A	A	A	N
HP355	landrace	NA	NA	China	100.5	21.95	Indica Intermediate	N	CT	G	A	A	A	N
CX367	landrace	NA	NA	China	NA	NA	Tropical Japonica	H	CT	T	G	A	ATT	A
B165	landrace	NA	NA	China	NA	NA	Indica Intermediate	T	CT	G	A	A	A	AAGCTGAGCTG
B219	NA	NA	NA	China	NA	NA	Indica Intermediate	T	CT	G	A	A	A	AAGCTGAGCTG
W326	landrace	8.43667	3.82333	Guizhou	106.42	26.35	Japonica Intermediate	A	CT	T	A	A	ATT	A
C185	landrace	8.33333	3.88333	Yunnan	102.41	25.04	Japonica Intermediate	N	CT	T	A	A	ATT	N
B266	landrace	NA	NA	China	NA	NA	Japonica Intermediate	A	CT	T	A	A	ATT	A
HP607	NA	9.079	3.223	China	100.5	21.95	Indica Intermediate	N	CT	G	A	A	A	N
HP608	landrace	NA	NA	China	97.93	24.69	Indica Intermediate	N	CT	N	A	G	A	N
HP422	NA	8.473	3.327	China	100.5	21.95	Indica Intermediate	N	CT	G	A	A	A	N
IRIS_313-11129	NA	8.2	2.9	Myanmar	NA	NA	Indica III	T	CT	G	A	A	A	AAGCTGAGCTG
HP425	landrace	NA	NA	China	106.42	26.35	Japonica Intermediate	N	CT	G	A	A	ATT	N
HP594	landrace	NA	NA	China	106.42	26.35	Temperate Japonica	N	N	N	A	G	ATT	N
B149	landrace	NA	NA	China	NA	NA	Indica I	T	CT	G	A	G	A	AAGCTGAGCTG
IRIS_313-8116	landrace	NA	NA	Portugal	NA	NA	Japonica Intermediate	A	CT	T	G	A	ATT	AAGCTGAGCTG
IRIS_313-8075	landrace	NA	NA	Australia	NA	NA	Temperate Japonica	A	CT	T	A	G	ATT	A
IRIS_313-12141	landrace	6	2.1	Bangladesh	NA	NA	Aus	T	CT	G	G	G	A	A
IRIS_313-10773	landrace	9.3	3.5	Indonesia	NA	NA	Tropical Japonica	A	CT	T	A	A	ATT	N
IRIS_313-8674	NA	NA	NA	Thailand	NA	NA	Indica III	T	CT	T	G	A	A	AAGCTGAGCTG
IRIS_313-8722	NA	10.5	3.2	Thailand	NA	NA	Indica III	T	N	T	A	A	A	AAGCTGAGCTG
W052	landrace	10.2433	3.42667	Hungary	19.15	47.26	Temperate Japonica	A	CT	T	A	G	ATT	A
IRIS_313-9795	NA	7.8	3.1	Australia	NA	NA	Indica III	T	CT	G	A	A	A	AAGCTGAGCTG
IRIS_313-10154	NA	8.5	3	China	NA	NA	Indica I	T	CT	G	A	A	A	AAGCTGAGCTG
HP408	cultivar	7.927	3.152	China	108.41	27.06	Indica I	N	DEL	G	A	A	A	N
W275	landrace	6.13333	3.16667	Sri Lanka	79.52	6.55	Tropical Japonica	A	CT	G	A	A	ATT	N
IRIS_313-10720	NA	NA	NA	Sri Lanka	NA	NA	Indica III	T	CT	G	G	A	A	AAGCTGAGCTG
IRIS_313-10774	NA	NA	NA	Indonesia	NA	NA	Indica Intermediate	T	CT	T	G	A	A	AAGCTGAGCTG
CX101	NA	NA	NA	China	NA	NA	Indica I	T	CT	T	A	A	A	AAGCTGAGCTG
IRIS_313-11574	landrace	8.6	3.5	China	NA	NA	Temperate Japonica	A	CT	G	A	G	ATT	A
IRIS_313-11861	landrace	NA	NA	China	NA	NA	Indica I	T	CT	G	A	A	ATT	A
B001	landrace	NA	NA	China	NA	NA	Temperate Japonica	A	CT	G	A	G	ATT	A
C081	NA	8.41667	3.11667	Guangdong	113.15	23.08	Indica I	N	CT	G	A	A	A	A
B081	NA	NA	NA	China	NA	NA	Indica I	T	CT	G	A	A	A	AAGCTGAGCTG
C154	landrace	7.03333	3.65	Heilongjiang	126.41	45.45	Temperate Japonica	A	CT	G	A	G	ATT	A
HP233	NA	7.902	2.819	China	102.42	23.35	Indica Intermediate	N	CT	G	G	A	A	N
HP196	NA	8.417	2.66	China	120.1	30.16	Indica I	N	CT	T	G	A	A	N
HP602	landrace	7.387	3.027	China	104.04	30.4	Temperate Japonica	N	CT	N	A	G	ATT	N
HP89	landrace	7.826	3.167	China	106.25	32.82	Temperate Japonica	N	CT	G	A	A	ATT	N
W200	cultivar	9.76333	2.58333	Unknown	NA	NA	Indica Intermediate	T	CT	T	G	A	A	N
CX318	cultivar	NA	NA	China	NA	NA	Indica Intermediate	T	CT	G	A	A	A	AAGCTGAGCTG
HP516	NA	8.039	2.898	China	105.71	29.75	Indica I	N	CT	G	A	A	A	N
HP32	landrace	7.87	3.392	China	117	36.4	Temperate Japonica	N	CT	G	A	G	ATT	N
B226	landrace	NA	NA	China	NA	NA	Temperate Japonica	A	CT	G	A	G	ATT	A
HP54	landrace	9.071	3.396	China	105.18	37.51	Temperate Japonica	N	CT	G	A	G	ATT	N
W248	NA	8.86667	3.13667	Unknown	NA	NA	Indica I	N	CT	T	A	A	A	N
HP163	landrace	6.936	3.099	China	106.46	26.56	Temperate Japonica	N	CT	G	A	A	ATT	N
HP349	NA	8.161	2.966	China	111.78	22.16	Indica III	N	CT	G	A	A	A	N
HP596	landrace	7.955	3.079	China	105.75	26.08	Temperate Japonica	N	CT	T	A	A	ATT	N
HP155	landrace	NA	NA	China	106.66	26.14	Japonica Intermediate	N	CT	N	A	A	ATT	N
HP404	landrace	8.157	3.375	China	107.58	26.49	Temperate Japonica	N	CT	G	A	G	ATT	N
HP588	landrace	8.437	3.158	China	107.58	26.49	Temperate Japonica	N	CT	T	A	A	ATT	N
HP451	NA	8.277	3.199	China	110.88	21.68	Indica I	N	CT	G	A	A	A	N
HP71	NA	9.17	3.23	China	107.08	22.12	Indica Intermediate	N	CT	G	A	A	A	N
HP278	landrace	NA	NA	China	107.55	25.83	Temperate Japonica	N	CT	T	A	A	ATT	N
HP519	landrace	8.429	3.102	China	102.55	26.74	Intermediate	N	N	G	A	G	A	N
HP68	landrace	7.547	3.513	China	124.82	43.5	Temperate Japonica	N	CT	G	A	G	ATT	N
IRIS_313-11862	NA	NA	NA	China	NA	NA	Indica I	T	CT	G	A	A	A	AAGCTGAGCTG
C182	landrace	8.2	3.3	Guangxi	108.2	22.48	Indica I	T	CT	G	A	A	A	N
W114	landrace	9.06667	2.67333	Vietnam	105.85	21.03	Indica III	T	CT	T	G	A	A	AAGCTGAGCTG
IRIS_313-11741	landrace	8.6	3.1	Sri Lanka	NA	NA	Indica Intermediate	T	CT	G	G	A	A	AAGCTGAGCTG
IRIS_313-9974	landrace	7.2	3.5	South Korea	NA	NA	Temperate Japonica	A	CT	G	A	G	ATT	A
CX344	landrace	NA	NA	China	NA	NA	Temperate Japonica	A	CT	G	A	G	ATT	A
W108	landrace	7.32	2.74667	Kazakhstan	-71.3	51.1	Aus	T	CT	G	G	A	ATT	N
IRIS_313-11112	landrace	9	3.6	Bangladesh	NA	NA	Aus	T	CT	G	G	A	A	A
IRIS_313-11826	landrace	6.2	2.5	India	NA	NA	VI/Aromatic	A	CT	G	A	A	ATT	A
IRIS_313-10080	landrace	8.4	3.5	Japan	NA	NA	Tropical Japonica	A	CT	G	A	A	ATT	AAGCTGAGCTG
W105	landrace	9.03333	3.19667	Mali	-7.59	12.4	Aus	N	CT	G	G	G	ATT	N
IRIS_313-12128	NA	7.6	2	Laos	NA	NA	Indica III	T	CT	T	G	A	A	AAGCTGAGCTG
CX31	cultivar	NA	NA	Myanmar	NA	NA	Indica II	T	CT	T	A	A	ATT	N
IRIS_313-8751	NA	9.5	2.6	Myanmar	NA	NA	Indica III	T	CT	T	G	A	A	AAGCTGAGCTG
IRIS_313-11892	landrace	8.7	3.2	Thailand	NA	NA	Tropical Japonica	A	CT	T	G	A	ATT	AAGCTGAGCTG
IRIS_313-10020	landrace	7.9	2.7	Sri Lanka	NA	NA	Aus	T	CT	G	G	A	ATT	AAGCTGAGCTG
IRIS_313-11541	landrace	8.6	3.3	Myanmar	NA	NA	Indica III	T	CT	G	A	A	A	AAGCTGAGCTG
IRIS_313-10824	NA	9.3	2.7	Indonesia	NA	NA	Indica III	T	CT	T	G	A	A	AAGCTGAGCTG
IRIS_313-10056	landrace	7.5	3.3	Japan	NA	NA	Tropical Japonica	A	CT	G	A	A	ATT	AAGCTGAGCTG
IRIS_313-9228	landrace	7.3	3.3	Japan	NA	NA	Temperate Japonica	A	CT	G	A	G	ATT	A
IRIS_313-9617	landrace	8.3	3.3	Bangladesh	NA	NA	Indica III	T	CT	G	G	A	A	AAGCTGAGCTG
IRIS_313-11607	NA	8.6	2.8	India	NA	NA	Indica III	T	CT	G	G	A	A	AAGCTGAGCTG
IRIS_313-8721	landrace	8	2.8	Bangladesh	NA	NA	Aus	T	CT	G	G	A	A	A
IRIS_313-11382	NA	6.7	2.7	Sri Lanka	NA	NA	Indica III	T	CT	G	A	A	ATT	AAGCTGAGCTG
IRIS_313-11863	NA	8	3.1	China	NA	NA	Indica I	T	CT	G	A	G	A	N
IRIS_313-11909	landrace	8.1	3.1	China	NA	NA	Indica I	T	CT	G	A	A	ATT	AAGCTGAGCTG
IRIS_313-11575	landrace	8	3.3	China	NA	NA	Temperate Japonica	A	CT	G	A	G	ATT	A
IRIS_313-11727	NA	7.7	2.8	China	NA	NA	Indica I	T	CT	G	A	A	A	AAGCTGAGCTG
B129	landrace	NA	NA	China	NA	NA	Indica Intermediate	T	CT	G	A	A	A	AAGCTGAGCTG
C098	NA	8.01667	3.26667	Guangxi	108.2	22.48	Indica Intermediate	N	CT	G	A	A	A	N
HP328	NA	8.552	3.076	China	106.9	23.75	Indica Intermediate	N	CT	G	A	A	A	N
HP115	landrace	6.625	3.435	China	104.28	26.87	Temperate Japonica	N	CT	G	A	G	ATT	N
HP449	NA	8.332	3.108	China	113.31	32.72	Indica I	N	CT	G	A	G	A	N
HP86	landrace	8.522	3.114	China	109.91	33.55	Temperate Japonica	N	CT	G	A	G	ATT	N
HP197	NA	9.424	2.927	China	117.45	26.73	Indica Intermediate	N	CT	G	A	A	A	N
HP50	landrace	7.206	3.617	China	104.41	31.64	Temperate Japonica	N	CT	G	A	G	ATT	N
HP151	landrace	7.22	3.079	China	117.01	25.12	Temperate Japonica	N	CT	G	A	G	ATT	N
B135	landrace	NA	NA	China	NA	NA	Indica Intermediate	T	CT	G	G	G	A	AAGCTGAGCTG
B217	cultivar	NA	NA	China	NA	NA	Indica II	T	CT	T	G	A	A	AAGCTGAGCTG
HP44	landrace	7.511	3.233	China	99.15	24.69	Temperate Japonica	N	CT	G	A	A	ATT	N
HP182	NA	8.519	2.843	China	116.32	26.84	Indica Intermediate	N	CT	G	G	A	A	N
HP258	landrace	7.738	3.013	China	101.62	34.75	Temperate Japonica	N	CT	G	A	G	ATT	N
HP398	landrace	7.576	3.4	China	111.2	28.38	Temperate Japonica	N	CT	G	A	G	ATT	N
HP379	NA	8.901	3.018	China	108.33	33.34	Indica I	N	CT	N	A	A	ATT	N
HP83	landrace	7.572	3.424	China	108.57	34.17	Temperate Japonica	N	CT	G	A	G	ATT	A
HP319	NA	8.529	3.186	China	118.46	32.03	Indica I	N	CT	G	A	A	ATT	N
HP305	NA	8.796	2.72	China	106.41	23.15	Indica Intermediate	N	CT	G	G	A	A	N
HP445	NA	8.538	3.243	China	105.18	25.44	Indica Intermediate	N	N	G	A	A	A	N
HP95	landrace	7.307	3.536	China	129	42.52	Temperate Japonica	N	CT	G	A	G	ATT	N
HP584	NA	NA	NA	China	107.58	26.49	Indica I	N	CT	G	G	A	A	N
HP260	NA	8.329	2.786	China	104.32	30.88	Indica I	N	CT	G	A	A	A	N
HP287	landrace	8.644	2.54	China	105.46	28.96	Indica Intermediate	N	CT	G	A	A	A	N
HP418	landrace	8.41	3.024	China	110.02	25.78	Indica I	N	CT	G	A	G	A	N
HP321	NA	8.472	3.034	China	118.57	30.07	Indica I	N	CT	G	A	A	ATT	N
HP568	landrace	7.381	3.518	China	114.17	30.35	Temperate Japonica	N	CT	G	A	G	ATT	N
HP84	landrace	7.893	3.37	China	109.35	32.83	Temperate Japonica	N	CT	G	A	G	ATT	A
HP37	landrace	7.607	3.212	China	109.42	29.64	Temperate Japonica	N	CT	G	A	G	ATT	N
HP320	landrace	NA	NA	China	119.82	32.93	Indica I	N	CT	G	A	G	A	N
C106	landrace	7.48333	3.4	Guizhou	106.42	26.35	Temperate Japonica	A	CT	G	A	G	ATT	A
B100	landrace	NA	NA	China	NA	NA	Temperate Japonica	A	CT	G	A	G	ATT	A
HP462	landrace	8.883	2.917	China	115.42	31.81	Temperate Japonica	N	CT	G	A	G	ATT	N
HP48	landrace	NA	NA	China	112.39	29.37	Temperate Japonica	N	CT	G	A	G	ATT	N
HP591	landrace	8.666	3.003	China	106.71	26.57	Indica I	N	DEL	G	G	G	A	N
HP503	landrace	NA	NA	China	117.77	26.41	Indica Intermediate	N	CT	N	A	G	A	N
HP570	landrace	8.508	2.865	China	104.04	30.4	Indica I	N	CT	G	A	A	A	N
HP215	NA	8.973	2.981	China	116.82	26.85	Indica Intermediate	N	CT	G	G	A	A	N
HP491	landrace	8.21	2.843	China	110.14	25.59	Indica I	N	CT	G	A	A	N	N
HP571	landrace	9.376	2.931	China	102.29	27.92	Indica I	N	DEL	G	G	G	A	N
HP332	NA	9.046	3.137	China	112.8	28.37	Indica I	N	CT	G	A	A	ATT	N
HP148	landrace	7.731	3.621	China	113.77	26.49	Temperate Japonica	N	CT	N	A	G	ATT	N
HP560	cultivar	8.377	3.099	China	114.79	24.91	Indica I	N	CT	G	A	A	A	N
HP474	landrace	8.383	3.277	China	114.17	30.35	Indica I	N	CT	G	A	A	A	N
B199	landrace	NA	NA	China	NA	NA	Temperate Japonica	A	CT	G	A	G	ATT	A
C195	landrace	7.38333	3.61667	Jiangxi	115.52	28.41	Temperate Japonica	A	CT	G	A	G	ATT	N
HP522	NA	7.873	3.28	China	117.35	24.51	Indica I	N	CT	G	A	A	A	N
HP141	landrace	8.039	3.634	China	120.56	32.39	Temperate Japonica	N	CT	G	A	G	ATT	N
HP69	NA	8.565	2.999	China	105.62	25.94	Indica I	N	CT	G	A	A	A	N
C126	landrace	8.11667	3.63333	Hunan	113	28.11	Temperate Japonica	A	CT	G	A	G	ATT	N
B215	landrace	NA	NA	China	NA	NA	Temperate Japonica	A	CT	G	A	G	ATT	A
B170	landrace	NA	NA	Russia	NA	NA	Temperate Japonica	A	CT	G	A	G	ATT	A
HP290	NA	8.528	3.185	China	105.6	23.62	Indica Intermediate	N	DEL	G	G	A	A	N
C065	cultivar	7.98333	3.21667	Fujian	119.18	26.05	Indica Intermediate	N	CT	G	G	G	A	N
B120	cultivar	NA	NA	China	NA	NA	Indica Intermediate	T	CT	G	G	G	A	N
HP178	landrace	9.232	2.435	China	120.1	30.16	Temperate Japonica	N	CT	G	G	G	ATT	N
HP530	NA	9.748	2.856	China	99.61	24.82	Indica Intermediate	N	CT	G	G	A	A	N
CX383	landrace	NA	NA	China	NA	NA	Temperate Japonica	A	CT	G	A	G	ATT	A
HP412	NA	7.163	3.021	China	109.2	22.69	Indica Intermediate	N	DEL	G	A	A	A	N
GP110	landrace	8.099	2.762	Philippine	NA	NA	Aus	N	CT	G	G	A	A	N
IRIS_313-11948	NA	8	3.3	China	NA	NA	Indica I	T	CT	G	A	A	A	AAGCTGAGCTG
CX307	landrace	NA	NA	China	NA	NA	Temperate Japonica	H	CT	G	A	G	ATT	H
IRIS_313-10353	cultivar	8.2	3.1	Korea	NA	NA	Indica Intermediate	T	CT	T	A	A	A	AAGCTGAGCTG
IRIS_313-10531	landrace	NA	NA	India	NA	NA	VI/Aromatic	H	CT	T	G	A	ATT	H
GP37	landrace	7.954	2.579	Philippine	NA	NA	Indica Intermediate	N	CT	G	A	A	A	N
IRIS_313-10507	landrace	9.3	3.5	China	NA	NA	Tropical Japonica	A	CT	G	A	A	ATT	AAGCTGAGCTG
IRIS_313-10504	landrace	NA	NA	China	NA	NA	Indica I	T	CT	G	A	A	ATT	AAGCTGAGCTG
IRIS_313-11695	NA	8.3	3	China	NA	NA	Indica I	T	CT	G	A	A	ATT	AAGCTGAGCTG
W132	landrace	7.42667	3.07	Taiwan	121.38	25.02	Indica I	T	CT	G	A	A	ATT	N
IRIS_313-11980	NA	6.3	3.1	China	NA	NA	Indica I	T	DEL	G	A	A	A	AAGCTGAGCTG
IRIS_313-9602	landrace	10.1	3	Thailand	NA	NA	Indica Intermediate	T	CT	T	G	A	A	AAGCTGAGCTG
CX144	landrace	NA	NA	None	NA	NA	Indica Intermediate	T	DEL	T	G	A	A	AAGCTGAGCTG
IRIS_313-11130	NA	NA	NA	Myanmar	NA	NA	Indica III	T	CT	T	G	A	A	AAGCTGAGCTG
GP692	landrace	8.836	2.955	Hungary	NA	NA	Temperate Japonica	N	CT	T	A	G	ATT	N
IRIS_313-12054	landrace	7.5	3.2	China	NA	NA	Temperate Japonica	A	CT	G	A	G	ATT	AAGCTGAGCTG
CX340	cultivar	NA	NA	China	NA	NA	Indica II	T	CT	T	G	A	A	AAGCTGAGCTG
CX341	cultivar	NA	NA	China	NA	NA	Indica Intermediate	T	CT	T	G	A	ATT	AAGCTGAGCTG
IRIS_313-10224	landrace	8.6	3.1	China	NA	NA	Indica I	H	CT	G	G	G	ATT	AAGCTGAGCTG
CX12	cultivar	NA	NA	China	NA	NA	Indica II	T	CT	G	G	A	A	AAGCTGAGCTG
HP214	NA	8.747	2.956	China	116.75	25.72	Indica I	N	CT	G	G	A	A	N
HP43	landrace	8.605	3.551	China	105.18	25.44	Temperate Japonica	N	CT	G	A	G	ATT	N
W157	NA	8.00333	2.85	Guangdong	113.15	23.08	Indica Intermediate	T	CT	G	A	A	A	N
HP119	NA	8.644	3.185	China	109.83	19.05	Indica I	N	CT	G	A	A	A	N
HP526	landrace	7.526	3.164	China	113.14	23.08	Indica I	N	CT	G	G	A	A	N
HP130	landrace	7.91	3.49	China	115.04	32.13	Temperate Japonica	N	CT	N	A	G	ATT	N
HP26	NA	8.45	3.136	China	121.48	31.22	Indica I	N	CT	G	A	A	A	N
HP341	landrace	NA	NA	China	109.69	19.91	Indica III	N	CT	G	G	A	A	N
HP426	landrace	8.028	3.418	China	121.48	31.22	Temperate Japonica	N	CT	G	A	G	ATT	N
HP137	landrace	7.226	3.163	China	120.29	31.59	Temperate Japonica	N	N	G	A	G	ATT	N
HP419	landrace	8.714	2.782	China	104.91	25.1	Indica I	N	N	G	A	G	A	N
HP35	landrace	NA	NA	China	112.58	31.17	Temperate Japonica	N	CT	G	A	G	ATT	N
HP318	landrace	8.846	2.952	China	119.55	32.43	Indica I	N	CT	G	G	A	ATT	N
HP87	landrace	7.58	3.714	China	109.37	32.41	Temperate Japonica	N	CT	G	A	G	ATT	N
HP76	landrace	8.685	3.049	China	115.55	28.4	Indica I	N	CT	G	A	A	ATT	N
HP552	landrace	8.786	2.901	China	106.9	27.7	Indica I	N	CT	G	A	A	A	N
HP554	landrace	8.87	3.558	China	105.49	25.11	Temperate Japonica	N	N	T	A	A	ATT	N
C075	landrace	7.95	3.8	Jiangsu	118.5	32.02	Temperate Japonica	N	CT	G	A	G	ATT	A
B110	landrace	NA	NA	China	NA	NA	Temperate Japonica	A	CT	G	A	G	ATT	A
C144	landrace	7.63333	4.08333	Yunnan	102.41	25.04	Temperate Japonica	N	CT	G	A	G	ATT	N
B065	NA	NA	NA	China	NA	NA	Indica Intermediate	T	CT	G	G	A	A	AAGCTGAGCTG
C045	cultivar	8.03333	2.46667	Guangdong	113.15	23.08	Indica Intermediate	N	CT	G	G	A	A	N
HP421	landrace	6.814	3.287	China	117.01	25.12	Temperate Japonica	N	CT	G	A	G	ATT	N
CX393	cultivar	NA	NA	China	NA	NA	Indica Intermediate	T	CT	T	G	A	A	A
HP427	NA	8.152	3.246	China	104.37	31.13	Indica I	N	CT	G	A	G	A	N
CX88	landrace	NA	NA	China	NA	NA	Indica I	T	CT	G	A	G	A	N
HP189	landrace	8.974	3.135	China	118.39	29.15	Indica I	N	CT	G	A	G	DEL	N
HP201	NA	8.059	2.923	China	117.53	25	Indica Intermediate	N	CT	G	A	G	A	N
GP585	landrace	7.56	2.935	North Korea	NA	NA	Temperate Japonica	N	CT	G	A	G	ATT	N
CX378	cultivar	NA	NA	China	NA	NA	Indica II	T	CT	G	G	A	ATT	AAGCTGAGCTG
C029	cultivar	7.76667	4.01667	Unknown	NA	NA	Japonica Intermediate	A	CT	G	A	G	ATT	A
B144	cultivar	NA	NA	China	NA	NA	Japonica Intermediate	A	CT	G	A	G	ATT	A
B243	NA	NA	NA	China	NA	NA	Aus	T	CT	G	G	G	A	AAGCTGAGCTG
HP164	NA	9.07	2.96	China	108.48	28.57	Indica Intermediate	N	CT	G	G	A	A	N
IRIS_313-9886	landrace	6.9	3.4	South Korea	NA	NA	Temperate Japonica	A	CT	G	A	A	ATT	A
C043	cultivar	8.16667	3.2	Shanghai	121.29	31.14	Indica I	N	CT	G	A	A	A	N
HP382	landrace	8.485	3.123	China	117	36.4	Temperate Japonica	N	CT	G	A	A	ATT	A
HP497	NA	9.306	2.867	China	113.39	25.95	Indica Intermediate	N	CT	G	A	A	A	N
IRIS_313-11865	NA	7.5	2.9	China	NA	NA	Indica I	T	N	G	A	A	A	AAGCTGAGCTG
HP252	landrace	8.691	2.902	China	115.42	31.81	Indica I	N	CT	G	A	A	A	N
HP24	landrace	7.094	2.885	China	116.32	26.34	Temperate Japonica	N	CT	G	A	G	ATT	N
HP171	landrace	NA	NA	China	87.36	43.45	Temperate Japonica	N	CT	G	A	G	ATT	N
IRIS_313-10966	NA	9	3.2	Brazil	NA	NA	Indica Intermediate	T	CT	G	A	A	A	AAGCTGAGCTG
GP691	landrace	NA	NA	Hungary	NA	NA	Temperate Japonica	N	CT	G	A	G	ATT	N
IRIS_313-9379	landrace	6.7	3.4	South Korea	NA	NA	Temperate Japonica	A	CT	G	A	G	ATT	A
IRIS_313-11159	landrace	8.8	3.2	Ivory Coast	NA	NA	Tropical Japonica	A	CT	T	G	A	ATT	AAGCTGAGCTG
IRIS_313-9758	NA	6.8	3.3	China	NA	NA	Indica I	T	CT	G	A	A	A	AAGCTGAGCTG
IRIS_313-11943	landrace	NA	NA	Nepal	NA	NA	Indica I	T	CT	G	A	A	A	AAGCTGAGCTG
IRIS_313-11944	landrace	8.6	2.9	Nepal	NA	NA	Indica I	T	CT	G	A	A	A	AAGCTGAGCTG
IRIS_313-10271	cultivar	9.7	2.7	Cuba	NA	NA	Indica Intermediate	T	CT	T	G	A	ATT	AAGCTGAGCTG
IRIS_313-11238	landrace	9.2	2.9	Brazil	NA	NA	Tropical Japonica	A	CT	T	G	A	ATT	A
CX269	landrace	NA	NA	Brazil	NA	NA	Tropical Japonica	A	CT	T	G	A	ATT	A
CX262	landrace	NA	NA	China	NA	NA	Tropical Japonica	A	CT	T	G	A	ATT	A
CX241	landrace	NA	NA	Philippines	NA	NA	Tropical Japonica	A	CT	T	G	A	ATT	A
GP658	cultivar	8.385	2.733	Brazil	NA	NA	Tropical Japonica	N	CT	T	A	A	ATT	N
IRIS_313-15903	landrace	NA	NA	Brazil	NA	NA	Indica Intermediate	T	CT	G	G	A	A	AAGCTGAGCTG
GP39	landrace	9.422	2.61	Brazil	NA	NA	Tropical Japonica	N	CT	T	G	A	ATT	N
GP573	NA	NA	NA	Brazil	NA	NA	Indica III	N	CT	G	G	A	A	N
IRIS_313-10541	landrace	9.6	2.7	Guinea	NA	NA	Tropical Japonica	A	CT	T	G	A	ATT	A
IRIS_313-10834	landrace	8.9	3.2	India	NA	NA	Japonica Intermediate	A	CT	G	A	A	ATT	A
W131	NA	7.17667	2.79333	India	77.2	28.6	Aus	T	CT	G	A	A	A	N
W020	landrace	8.79667	3.15	India	77.2	28.6	Aus	N	CT	G	A	A	A	N
IRIS_313-10967	landrace	7.9	3.1	Brazil	NA	NA	Temperate Japonica	A	CT	G	G	A	ATT	A
IRIS_313-11914	NA	10.7	2.6	Burundi	NA	NA	Indica Intermediate	T	CT	T	G	A	ATT	AAGCTGAGCTG
IRIS_313-11915	landrace	8.2	3.4	Ghana	NA	NA	Tropical Japonica	A	CT	G	A	A	ATT	A
IRIS_313-8118	landrace	NA	NA	Portugal	NA	NA	Japonica Intermediate	A	CT	G	A	A	ATT	AAGCTGAGCTG
IRIS_313-11494	landrace	7.8	3.4	India	NA	NA	Tropical Japonica	A	CT	G	A	A	ATT	AAGCTGAGCTG
IRIS_313-10274	cultivar	NA	NA	Guatemala	NA	NA	Indica II	T	CT	G	G	A	A	AAGCTGAGCTG
IRIS_313-10275	cultivar	9.4	2.5	Guatemala	NA	NA	Indica Intermediate	T	DEL	T	G	A	ATT	AAGCTGAGCTG
IRIS_313-8978	NA	8.1	2.9	Indonesia	NA	NA	Indica III	T	CT	G	G	A	ATT	AAGCTGAGCTG
GP83	cultivar	9.38	2.442	India	NA	NA	Indica Intermediate	N	N	T	G	A	A	N
CX267	cultivar	NA	NA	India	NA	NA	Indica Intermediate	T	N	G	G	A	A	AAGCTGAGCTG
IRIS_313-15909	landrace	NA	NA	None	NA	NA	VI/Aromatic	A	CT	T	G	A	ATT	A
IRIS_313-10577	landrace	9.6	3.8	Philippines	NA	NA	Tropical Japonica	A	CT	T	A	A	ATT	A
IRIS_313-10968	NA	8.2	3.1	Brazil	NA	NA	Indica I	T	CT	G	A	A	A	AAGCTGAGCTG
IRIS_313-10828	landrace	7.7	3.5	Philippines	NA	NA	Tropical Japonica	A	CT	G	A	A	ATT	A
W175	landrace	9.78	2.75667	Korea	127.03	37.35	Intermediate	T	CT	T	A	A	ATT	N
IRIS_313-9366	landrace	8.9	3.5	United States	NA	NA	Japonica Intermediate	A	CT	G	G	A	ATT	A
IRIS_313-11961	NA	10.3	2.9	Thailand	NA	NA	Indica III	T	CT	T	A	A	A	AAGCTGAGCTG
IRIS_313-10829	landrace	8.2	3.1	Philippines	NA	NA	Tropical Japonica	A	CT	G	G	A	ATT	A
IRIS_313-11335	NA	8	3.7	Philippines	NA	NA	Indica Intermediate	T	CT	G	A	A	A	AAGCTGAGCTG
IRIS_313-10830	landrace	7.9	2.9	Philippines	NA	NA	Tropical Japonica	A	CT	G	G	A	ATT	A
IRIS_313-10775	NA	9.3	3.1	Indonesia	NA	NA	Indica Intermediate	T	CT	T	A	A	A	AAGCTGAGCTG
IRIS_313-10969	landrace	8.5	3.1	Brazil	NA	NA	Aus	T	CT	G	G	A	A	A
IRIS_313-9405	landrace	8.5	3.5	Indonesia	NA	NA	Tropical Japonica	A	CT	G	A	A	ATT	A
IRIS_313-15907	cultivar	NA	NA	Uruguay	NA	NA	Tropical Japonica	A	CT	T	G	A	ATT	A
IRIS_313-10314	cultivar	9	2.5	Ecuador	NA	NA	Indica II	T	CT	T	G	A	A	AAGCTGAGCTG
IRIS_313-10307	NA	9.3	2.4	Ecuador	NA	NA	Indica Intermediate	T	CT	T	G	A	A	AAGCTGAGCTG
W040	NA	9.29	2.79667	Ecuador	-89.36	-0.54	Indica II	T	CT	T	A	A	A	N
IRIS_313-9616	landrace	5.7	3.2	Philippines	NA	NA	Tropical Japonica	A	CT	G	A	A	ATT	AAGCTGAGCTG
CX71	NA	NA	NA	Malaysia	NA	NA	Indica III	T	CT	T	G	A	A	AAGCTGAGCTG
IRIS_313-12127	NA	6.7	2.7	Laos	NA	NA	Indica III	T	CT	G	G	A	A	AAGCTGAGCTG
CX226	cultivar	NA	NA	Philippines	NA	NA	Indica II	T	C	T	G	A	A	AAGCTGAGCTG
CX206	cultivar	NA	NA	Philippines	NA	NA	Indica II	T	DEL	G	G	A	A	AAGCTGAGCTG
GP139	cultivar	8.297	2.347	IRRI	NA	NA	Indica II	N	DEL	N	G	A	ATT	N
GP140	cultivar	8.666	2.156	IRRI	NA	NA	Indica II	N	CT	N	G	A	ATT	N
CX274	landrace	NA	NA	Philippines	NA	NA	Indica Intermediate	T	CT	T	G	A	A	A
GP10	cultivar	8.996	2.283	Philippine	NA	NA	Indica II	N	CT	T	G	A	A	N
GP11	NA	8.332	2.298	Philippine	NA	NA	Indica II	N	CT	G	G	A	A	N
CX275	landrace	NA	NA	Philippines	NA	NA	Indica Intermediate	T	CT	T	G	A	A	AAGCTGAGCTG
CX161	cultivar	NA	NA	Philippines	NA	NA	Indica II	T	DEL	G	G	A	A	AAGCTGAGCTG
CX242	landrace	NA	NA	Philippines	NA	NA	Intermediate	H	CT	G	G	A	DEL	AAGCTGAGCTG
CX243	landrace	NA	NA	Philippines	NA	NA	Tropical Japonica	A	CT	T	G	A	ATT	AAGCTGAGCTG
W213	landrace	8.45	2.53333	India	77.2	28.6	Indica Intermediate	T	CT	T	G	A	A	AAGCTGAGCTG
CX231	landrace	NA	NA	Philippines	NA	NA	Indica Intermediate	T	CT	T	G	A	A	AAGCTGAGCTG
CX232	landrace	NA	NA	Philippines	NA	NA	Indica Intermediate	A	CT	G	G	A	A	AAGCTGAGCTG
CX44	cultivar	NA	NA	Philippines	NA	NA	Indica II	T	CT	T	A	A	A	AAGCTGAGCTG
W189	cultivar	8.90667	2.71667	Unknown	NA	NA	Indica II	T	CT	T	G	A	A	AAGCTGAGCTG
CX233	landrace	NA	NA	Philippines	NA	NA	Indica Intermediate	T	DEL	T	G	A	A	AAGCTGAGCTG
CX73	cultivar	NA	NA	Philippines	NA	NA	Indica II	T	N	T	G	A	ATT	AAGCTGAGCTG
W222	cultivar	9.77333	2.78667	Pakistan	73.08	33.4	Indica II	N	N	T	G	A	ATT	N
CX234	NA	NA	NA	Philippines	NA	NA	Indica II	H	N	T	G	A	ATT	AAGCTGAGCTG
CX230	cultivar	NA	NA	China	NA	NA	Indica II	T	CT	T	A	A	ATT	AAGCTGAGCTG
CX403	cultivar	NA	NA	Philippines	NA	NA	Indica II	T	DEL	T	A	A	ATT	AAGCTGAGCTG
CX117	cultivar	NA	NA	Philippines	NA	NA	Indica Intermediate	T	CT	T	A	A	A	AAGCTGAGCTG
W269	cultivar	8.09667	2.99333	Philippines	121	14.6	Indica Intermediate	N	CT	T	G	A	ATT	N
GP13	cultivar	8.959	2.274	Philippine	NA	NA	Indica II	N	CT	G	G	A	A	N
C164	NA	8.51667	3.36667	Unknown	NA	NA	Indica II	N	N	G	A	A	A	N
CX43	cultivar	NA	NA	Philippines	NA	NA	Indica II	T	CT	T	G	A	A	AAGCTGAGCTG
W188	cultivar	9.94	2.51333	Unknown	NA	NA	Indica II	T	N	T	G	A	A	N
CX278	NA	NA	NA	Philippines	NA	NA	Indica Intermediate	T	CT	T	G	A	A	AAGCTGAGCTG
CX42	cultivar	NA	NA	Philippines	NA	NA	Indica Intermediate	T	CT	G	A	A	ATT	AAGCTGAGCTG
W187	cultivar	0	0	Philippines	121	14.6	Indica Intermediate	T	CT	G	A	A	ATT	N
CX281	cultivar	NA	NA	Philippines	NA	NA	Indica II	T	CT	T	G	A	A	AAGCTGAGCTG
CX205	cultivar	NA	NA	Philippines	NA	NA	Japonica Intermediate	T	CT	G	A	A	ATT	A
CX124	landrace	NA	NA	Philippines	NA	NA	Indica Intermediate	T	CT	T	G	A	ATT	A
W169	cultivar	9.11667	2.74	Unknown	NA	NA	Indica II	T	CT	T	G	A	A	N
CX296	NA	NA	NA	Philippines	NA	NA	Indica II	T	CT	T	G	A	A	AAGCTGAGCTG
CX225	cultivar	NA	NA	Philippines	NA	NA	Indica II	T	CT	T	G	A	A	H
CX276	cultivar	NA	NA	Philippines	NA	NA	Indica II	T	DEL	T	G	A	ATT	AAGCTGAGCTG
IRIS_313-11987	landrace	8.6	2.9	Philippines	NA	NA	Indica Intermediate	A	CT	G	G	A	A	AAGCTGAGCTG
GP92	cultivar	7.912	2.35	IRRI	NA	NA	Indica Intermediate	T	CT	G	G	A	ATT	N
B028	cultivar	NA	NA	Philippines	NA	NA	Indica Intermediate	T	CT	G	A	A	DEL	AAGCTGAGCTG
GP93	cultivar	8.949	2.236	IRRI	NA	NA	Indica II	N	CT	T	G	A	ATT	N
GP129	cultivar	8.623	2.177	IRRI	NA	NA	Indica II	N	CT	T	G	A	ATT	N
GP100	cultivar	8.393	2.619	IRRI	NA	NA	Indica II	N	CT	T	A	A	A	N
GP101	cultivar	9.153	2.427	IRRI	NA	NA	Indica II	N	CT	G	A	A	A	N
GP102	cultivar	8.954	2.384	IRRI	NA	NA	Indica II	N	N	N	G	A	ATT	N
GP105	cultivar	9.333	2.365	IRRI	NA	NA	Indica II	N	CT	N	G	A	ATT	N
GP119	cultivar	8.027	2.322	IRRI	NA	NA	Indica Intermediate	T	DEL	G	A	A	A	N
GP136	cultivar	8.373	2.239	IRRI	NA	NA	Indica II	N	CT	T	G	A	ATT	N
GP15	cultivar	8.924	2.084	IRRI	NA	NA	Indica II	N	CT	G	G	A	ATT	N
IRIS_313-7684	cultivar	8.9	2.4	Philippines	NA	NA	Indica II	T	DEL	T	G	A	ATT	AAGCTGAGCTG
GP138	cultivar	7.819	1.948	IRRI	NA	NA	Indica II	N	CT	G	G	A	A	AAGCTGAGCTG
GP16	cultivar	9.328	2.671	IRRI	NA	NA	Indica II	N	CT	T	A	A	A	N
GP130	cultivar	9.485	2.294	IRRI	NA	NA	Indica II	N	CT	T	G	A	N	N
IRIS_313-11122	cultivar	10	2.5	Philippines	NA	NA	Indica II	T	CT	T	G	A	ATT	AAGCTGAGCTG
IRIS_313-11887	cultivar	8.9	2.5	Philippines	NA	NA	Indica II	T	CT	G	G	A	A	AAGCTGAGCTG
IRIS_313-11979	cultivar	9.1	2.2	Philippines	NA	NA	Indica II	T	DEL	T	G	A	ATT	AAGCTGAGCTG
IRIS_313-7685	cultivar	9	2.1	Philippines	NA	NA	Indica II	T	CT	T	G	A	ATT	AAGCTGAGCTG
GP79	cultivar	8.847	2.162	IRRI	NA	NA	Indica II	N	CT	N	G	A	A	N
IRIS_313-8392	cultivar	9.4	2.7	Philippines	NA	NA	Indica II	T	CT	T	G	A	A	AAGCTGAGCTG
GP111	NA	8.746	2.144	IRRI	NA	NA	Indica II	N	DEL	N	G	A	A	N
W073	NA	9.70333	2.34	Philippines	121	14.6	Indica II	N	CT	T	G	A	A	AAGCTGAGCTG
GP17	cultivar	9.221	2.233	IRRI	NA	NA	Indica II	N	DEL	T	G	A	A	N
GP18	cultivar	NA	NA	IRRI	NA	NA	Indica II	N	N	T	G	A	A	N
GP19	cultivar	8.985	2.08	IRRI	NA	NA	Indica II	N	CT	N	G	A	A	N
GP20	cultivar	7.6	2.37	IRRI	NA	NA	Indica II	N	DEL	G	G	A	ATT	N
W291	cultivar	0	0	Philippines	121	14.6	Indica II	T	CT	G	G	A	ATT	N
GP77	landrace	6.501	2.971	IRRI	NA	NA	Tropical Japonica	A	CT	G	A	A	ATT	N
IRIS_313-10294	cultivar	8.9	2.4	Philippines	NA	NA	Indica II	T	CT	T	G	A	A	AAGCTGAGCTG
GP127	cultivar	8.938	2.215	IRRI	NA	NA	Indica II	N	N	T	G	A	ATT	N
IRIS_313-7688	cultivar	9.3	2.6	Philippines	NA	NA	Indica II	T	CT	T	G	A	ATT	AAGCTGAGCTG
IRIS_313-7689	cultivar	8.9	2.4	Philippines	NA	NA	Indica II	T	CT	T	G	A	ATT	A
GP21	cultivar	8.94	2.119	IRRI	NA	NA	Indica II	N	DEL	T	G	A	ATT	N
IRIS_313-7690	NA	10	2.8	Philippines	NA	NA	Indica Intermediate	T	CT	G	G	A	ATT	AAGCTGAGCTG
W066	NA	8.71	2.74	Philippines	121	14.6	Indica Intermediate	T	CT	G	G	A	A	AAGCTGAGCTG
GP9	cultivar	8.799	2.314	Philippine	NA	NA	Indica II	N	CT	T	G	A	A	N
GP78	cultivar	8.999	2.3	IRRI	NA	NA	Indica II	N	N	G	A	A	A	N
GP22	cultivar	9.276	2.272	IRRI	NA	NA	Indica II	N	CT	T	G	A	ATT	N
IRIS_313-7691	cultivar	9.5	2.5	Philippines	NA	NA	Indica II	T	DEL	T	G	A	A	AAGCTGAGCTG
IRIS_313-10355	cultivar	8.2	2.4	Philippines	NA	NA	Indica II	T	CT	T	G	A	A	AAGCTGAGCTG
GP23	cultivar	9.018	2.02	IRRI	NA	NA	Indica II	N	DEL	N	G	A	ATT	N
W298	NA	9.46333	2.53	Philippines	121	14.6	Indica II	T	CT	T	G	A	ATT	N
IRIS_313-11516	NA	9.5	3.1	Philippines	NA	NA	Indica Intermediate	T	CT	T	A	A	A	AAGCTGAGCTG
GP12	cultivar	8.606	2.489	IRRI	NA	NA	Indica II	N	N	N	G	A	A	N
GP24	cultivar	8.134	2.534	IRRI	NA	NA	Indica II	N	CT	T	A	A	A	N
IRIS_313-9044	cultivar	8.6	2.7	Philippines	NA	NA	Indica II	T	N	G	G	A	A	AAGCTGAGCTG
GP25	cultivar	8.743	2.416	IRRI	NA	NA	Indica II	N	CT	G	A	A	A	N
GP65	cultivar	9.513	2.233	IRRI	NA	NA	Indica II	N	CT	N	A	A	A	N
GP26	cultivar	9.413	3.548	IRRI	NA	NA	Japonica Intermediate	N	CT	T	A	G	ATT	N
GP106	cultivar	NA	NA	IRRI	NA	NA	Indica II	N	CT	G	G	A	A	N
GP27	cultivar	9.387	2.254	IRRI	NA	NA	Indica II	N	CT	T	A	A	A	N
GP28	cultivar	9.264	2.274	IRRI	NA	NA	Indica II	N	DEL	N	G	A	ATT	N
GP80	cultivar	9.843	2.22	IRRI	NA	NA	Indica II	N	CT	N	G	A	A	N
GP29	cultivar	8.36	2.018	IRRI	NA	NA	Indica II	N	CT	G	G	A	A	N
IRIS_313-11517	cultivar	10	3.4	Philippines	NA	NA	Indica II	T	CT	T	A	A	A	AAGCTGAGCTG
GP30	cultivar	7.857	2.362	IRRI	NA	NA	Indica II	N	CT	G	G	A	A	N
IRIS_313-11251	NA	8.4	3.1	Philippines	NA	NA	Indica II	T	CT	G	A	A	A	AAGCTGAGCTG
IRIS_313-11249	NA	NA	NA	Philippines	NA	NA	Indica II	T	CT	T	G	A	ATT	AAGCTGAGCTG
IRIS_313-15899	cultivar	NA	NA	Philippines	NA	NA	Indica Intermediate	T	CT	G	G	A	A	AAGCTGAGCTG
GP84	cultivar	9.481	2.593	IRRI	NA	NA	Indica II	T	N	N	G	A	A	N
GP81	cultivar	8.842	2.761	IRRI	NA	NA	Indica II	N	CT	N	A	A	A	N
IRIS_313-15898	NA	NA	NA	Philippines	NA	NA	Indica Intermediate	T	CT	G	A	A	A	N
IRIS_313-11886	cultivar	NA	NA	Philippines	NA	NA	Indica II	T	CT	T	G	A	A	AAGCTGAGCTG
GP73	cultivar	8.497	2.276	IRRI	NA	NA	Indica II	N	CT	N	A	A	A	N
IRIS_313-8003	landrace	NA	NA	Philippines	NA	NA	Tropical Japonica	A	CT	T	G	A	ATT	AAGCTGAGCTG
IRIS_313-10357	cultivar	9.6	2.6	Philippines	NA	NA	Indica Intermediate	T	CT	T	G	A	A	A
GP31	NA	8.997	2.271	IRRI	NA	NA	Indica II	N	CT	T	G	A	ATT	N
GP74	cultivar	8.247	2.172	IRRI	NA	NA	Indica II	N	N	G	G	A	A	N
IRIS_313-10359	NA	NA	NA	Philippines	NA	NA	Indica Intermediate	T	CT	T	G	A	A	A
GP116	cultivar	8.561	2.203	IRRI	NA	NA	Indica II	N	N	T	N	A	A	N
IRIS_313-8616	cultivar	8.6	2.4	Philippines	NA	NA	Indica II	T	CT	T	G	A	ATT	AAGCTGAGCTG
GP68	cultivar	9.237	2.641	IRRI	NA	NA	Indica Intermediate	N	CT	N	A	A	A	N
IRIS_313-7696	landrace	NA	NA	Philippines	NA	NA	Indica Intermediate	T	CT	T	G	A	A	AAGCTGAGCTG
IRIS_313-10167	cultivar	9.3	2.4	Philippines	NA	NA	Indica II	T	CT	T	G	A	ATT	N
GP82	cultivar	8.933	2.386	IRRI	NA	NA	Indica II	N	CT	T	G	A	A	N
IRIS_313-11978	cultivar	9.2	2.6	Philippines	NA	NA	Indica II	T	CT	T	G	A	A	AAGCTGAGCTG
IRIS_313-10360	cultivar	NA	NA	Philippines	NA	NA	Indica Intermediate	T	CT	T	G	A	A	N
IRIS_313-7698	landrace	NA	NA	Philippines	NA	NA	Indica Intermediate	T	CT	T	G	A	A	AAGCTGAGCTG
IRIS_313-7699	landrace	NA	NA	Philippines	NA	NA	Indica Intermediate	A	CT	T	A	A	A	AAGCTGAGCTG
W084	cultivar	8.46667	3.09	Philippines	121	14.6	Indica Intermediate	T	N	G	A	A	A	N
IRIS_313-8232	landrace	10	2.9	Philippines	NA	NA	Tropical Japonica	A	CT	T	G	A	ATT	A
IRIS_313-10361	NA	8	3	Philippines	NA	NA	Indica Intermediate	T	CT	G	A	A	ATT	AAGCTGAGCTG
IRIS_313-7902	landrace	NA	NA	Philippines	NA	NA	Tropical Japonica	A	CT	T	G	A	ATT	A
W301	cultivar	9.86667	2.74333	Philippines	121	14.6	Indica II	T	DEL	T	A	A	ATT	N
IRIS_313-10366	cultivar	9.1	2.4	Philippines	NA	NA	Indica II	T	CT	T	G	A	A	AAGCTGAGCTG
B139	NA	NA	NA	China	NA	NA	Indica II	T	CT	G	A	A	A	AAGCTGAGCTG
W289	cultivar	9.61333	2.72667	Philippines	121	14.6	Indica II	T	CT	T	G	A	A	N
IRIS_313-10371	cultivar	8.9	2.7	Philippines	NA	NA	Indica II	T	DEL	T	G	A	A	AAGCTGAGCTG
IRIS_313-10373	landrace	7.1	3.1	Philippines	NA	NA	Temperate Japonica	A	CT	G	A	G	ATT	A
IRIS_313-7907	landrace	NA	NA	Philippines	NA	NA	Tropical Japonica	A	CT	T	G	A	ATT	A
IRIS_313-10374	cultivar	NA	NA	Philippines	NA	NA	Indica Intermediate	T	CT	T	G	A	A	AAGCTGAGCTG
IRIS_313-10375	NA	8.4	2.7	Philippines	NA	NA	Indica Intermediate	T	CT	T	A	A	A	AAGCTGAGCTG
GP70	cultivar	7.781	2.586	IRRI	NA	NA	Indica II	N	DEL	G	A	A	A	N
GP69	cultivar	9.206	2.287	IRRI	NA	NA	Indica II	N	CT	N	G	A	A	N
IRIS_313-8010	landrace	NA	NA	Philippines	NA	NA	Tropical Japonica	A	CT	T	G	A	ATT	A
IRIS_313-7909	landrace	NA	NA	Philippines	NA	NA	Tropical Japonica	A	CT	T	G	A	ATT	AAGCTGAGCTG
IRIS_313-7911	cultivar	NA	NA	Philippines	NA	NA	Indica II	T	CT	T	A	A	A	AAGCTGAGCTG
IRIS_313-15906	cultivar	NA	NA	Philippines	NA	NA	Indica II	T	CT	T	G	A	A	AAGCTGAGCTG
IRIS_313-10379	landrace	6.9	3.1	Philippines	NA	NA	Temperate Japonica	A	CT	G	A	G	ATT	A
IRIS_313-10380	NA	7	3.2	Philippines	NA	NA	Aus	T	CT	G	A	A	ATT	A
IRIS_313-10385	cultivar	9.7	2.2	Philippines	NA	NA	Indica II	T	CT	T	G	A	ATT	AAGCTGAGCTG
IRIS_313-15902	cultivar	NA	NA	Philippines	NA	NA	Indica II	T	CT	T	G	A	A	N
IRIS_313-15901	cultivar	NA	NA	Philippines	NA	NA	Indica II	T	CT	T	G	A	ATT	AAGCTGAGCTG
IRIS_313-10392	cultivar	9.2	2.3	Philippines	NA	NA	Indica II	T	CT	T	G	A	A	AAGCTGAGCTG
GP14	cultivar	9.593	2.386	IRRI	NA	NA	Indica II	N	DEL	T	G	A	A	N
W293	cultivar	8.86333	3.15667	Philippines	121	14.6	Indica II	T	CT	T	A	A	A	AAGCTGAGCTG
IRIS_313-10394	landrace	8.7	2.9	Philippines	NA	NA	Indica Intermediate	A	CT	G	G	A	A	AAGCTGAGCTG
IRIS_313-10396	cultivar	8.8	2.6	Philippines	NA	NA	Indica Intermediate	T	CT	T	G	A	A	AAGCTGAGCTG
IRIS_313-15900	cultivar	NA	NA	Philippines	NA	NA	Indica Intermediate	T	CT	G	G	A	A	AAGCTGAGCTG
GP94	cultivar	8.095	2.334	IRRI	NA	NA	Indica II	N	CT	G	G	A	ATT	N
GP97	cultivar	8.408	2.082	IRRI	NA	NA	Indica II	N	CT	T	G	A	ATT	N
GP98	cultivar	8.033	2.212	IRRI	NA	NA	Indica II	N	CT	T	G	A	A	N
GP71	cultivar	7.516	2.211	IRRI	NA	NA	Indica II	N	DEL	G	G	A	ATT	N
GP95	cultivar	8.974	2.345	IRRI	NA	NA	Indica II	N	CT	G	G	A	A	N
GP121	cultivar	8.834	2.239	IRRI	NA	NA	Indica II	N	CT	N	G	A	ATT	N
GP72	cultivar	8.211	2.405	IRRI	NA	NA	Indica II	N	CT	G	G	A	ATT	N
GP90	cultivar	7.721	2.434	IRRI	NA	NA	Indica Intermediate	N	N	G	G	A	A	N
IRIS_313-11250	cultivar	9	3.3	Philippines	NA	NA	Indica II	T	CT	T	A	A	A	AAGCTGAGCTG
W046	cultivar	9.09667	3.01667	Philippines	121	14.6	Indica II	T	N	T	A	A	A	N
GP96	cultivar	7.709	2.048	IRRI	NA	NA	Indica II	N	CT	G	G	A	A	N
IRIS_313-11385	NA	9	2.8	Philippines	NA	NA	Indica II	T	CT	T	A	A	A	AAGCTGAGCTG
GP132	cultivar	8.168	2.393	IRRI	NA	NA	Indica II	N	CT	G	G	A	ATT	N
GP91	cultivar	8.734	2.543	IRRI	NA	NA	Indica II	N	CT	T	A	A	A	N
GP123	cultivar	8.453	2.3	IRRI	NA	NA	Indica II	N	CT	G	G	A	ATT	N
C153	landrace	9.28333	3.96667	Unknown	NA	NA	Tropical Japonica	N	CT	G	A	A	ATT	N
CX220	landrace	NA	NA	Brazil	NA	NA	Tropical Japonica	A	CT	G	A	A	ATT	AAGCTGAGCTG
CX247	cultivar	NA	NA	Indonesia	NA	NA	Indica II	T	CT	T	G	A	A	AAGCTGAGCTG
W217	landrace	7.96	3.15333	Indonesia	106.45	-6.08	Indica Intermediate	A	CT	G	A	A	A	AAGCTGAGCTG
B039	NA	NA	NA	Ivory Coast	NA	NA	Indica II	H	CT	G	G	A	A	H
GP572	cultivar	8.257	2.275	Ivory Coast	NA	NA	Indica II	N	CT	G	G	A	A	N
IRIS_313-7912	landrace	NA	NA	Ivory Coast	NA	NA	Tropical Japonica	A	CT	T	A	A	ATT	AAGCTGAGCTG
GP643	landrace	9.645	2.802	Ivory Coast	NA	NA	Tropical Japonica	A	CT	T	G	A	ATT	A
IRIS_313-7914	landrace	NA	NA	Ivory Coast	NA	NA	Tropical Japonica	A	CT	T	G	A	ATT	A
IRIS_313-9978	landrace	8.1	3.6	Madagascar	NA	NA	VI/Aromatic	A	CT	T	A	A	ATT	A
GP644	landrace	9.17	3.045	Ivory Coast	NA	NA	Tropical Japonica	A	CT	T	A	A	ATT	N
IRIS_313-7922	landrace	NA	NA	French Guiana	NA	NA	Tropical Japonica	A	CT	T	G	A	ATT	A
IRIS_313-7924	landrace	NA	NA	Bolivia	NA	NA	Tropical Japonica	A	CT	T	G	A	A	A
CX64	landrace	NA	NA	Philippines	NA	NA	Indica Intermediate	A	CT	G	A	A	A	AAGCTGAGCTG
B188	landrace	NA	NA	Ivory Coast	NA	NA	Tropical Japonica	A	CT	T	G	A	ATT	A
B189	landrace	NA	NA	Ivory Coast	NA	NA	Tropical Japonica	A	CT	T	G	A	ATT	AAGCTGAGCTG
CX126	cultivar	NA	NA	Philippines	NA	NA	Indica II	T	CT	T	G	A	A	AAGCTGAGCTG
CX369	cultivar	NA	NA	Philippines	NA	NA	Indica II	T	CT	T	G	A	A	AAGCTGAGCTG
CX134	cultivar	NA	NA	Philippines	NA	NA	Indica II	T	CT	T	G	A	A	AAGCTGAGCTG
IRIS_313-11336	landrace	8	3.6	Philippines	NA	NA	Temperate Japonica	A	CT	G	A	G	ATT	A
IRIS_313-10397	cultivar	10	2.2	Colombia	NA	NA	Indica II	T	CT	T	G	A	A	AAGCTGAGCTG
IRIS_313-10398	cultivar	9.7	2.2	Colombia	NA	NA	Indica II	T	DEL	T	G	A	A	AAGCTGAGCTG
IRIS_313-10399	NA	NA	NA	Colombia	NA	NA	Indica Intermediate	T	CT	G	A	A	A	AAGCTGAGCTG
IRIS_313-10400	cultivar	9.1	2.3	Colombia	NA	NA	Indica II	T	CT	T	G	A	A	AAGCTGAGCTG
IRIS_313-10401	cultivar	NA	NA	Colombia	NA	NA	Indica II	T	N	T	G	A	A	AAGCTGAGCTG
IRIS_313-10402	cultivar	8.8	2.3	Colombia	NA	NA	Indica Intermediate	T	DEL	T	G	A	A	N
IRIS_313-10403	cultivar	9.2	2.5	Colombia	NA	NA	Indica Intermediate	T	CT	T	G	A	A	AAGCTGAGCTG
IRIS_313-10301	cultivar	10	2.4	Brazil	NA	NA	Indica Intermediate	T	CT	T	G	A	A	AAGCTGAGCTG
IRIS_313-9922	cultivar	8	2.9	Korea	NA	NA	Indica II	T	CT	G	A	A	A	AAGCTGAGCTG
GP593	cultivar	NA	NA	North Korea	NA	NA	Indica II	N	N	G	A	A	A	N
IRIS_313-8437	landrace	7.9	3.3	Bangladesh	NA	NA	Indica III	T	CT	G	A	A	A	N
IRIS_313-11432	landrace	8.7	3.2	India	NA	NA	Indica Intermediate	T	CT	G	G	A	A	AAGCTGAGCTG
IRIS_313-11930	landrace	9.5	2.6	Nigeria	NA	NA	Indica II	A	DEL	T	G	A	A	AAGCTGAGCTG
IRIS_313-12021	landrace	9.5	3.1	Nigeria	NA	NA	Tropical Japonica	A	CT	T	G	A	ATT	AAGCTGAGCTG
B190	landrace	NA	NA	Nigeria	NA	NA	Tropical Japonica	A	CT	T	G	A	ATT	A
IRIS_313-11713	NA	9.6	2.7	Nigeria	NA	NA	Indica III	T	CT	T	G	A	A	AAGCTGAGCTG
IRIS_313-8025	landrace	NA	NA	Italy	NA	NA	Japonica Intermediate	A	CT	T	G	G	ATT	A
GP684	landrace	9.295	2.896	Italy	NA	NA	Tropical Japonica	N	CT	T	G	A	ATT	N
W140	landrace	8.49333	3.07667	Sri Lanka	79.52	6.55	Aus	T	CT	G	G	A	ATT	N
GP680	landrace	7.894	2.712	Cuba	NA	NA	Japonica Intermediate	N	CT	G	G	G	ATT	N
B052	NA	NA	NA	Madagascar	NA	NA	Indica Intermediate	T	CT	G	G	A	A	AAGCTGAGCTG
GP681	landrace	9.148	2.33	Cuba	NA	NA	Japonica Intermediate	N	CT	N	G	A	ATT	N
IRIS_313-11537	landrace	8.2	3.5	Philippines	NA	NA	Tropical Japonica	A	CT	G	G	A	ATT	A
IRIS_313-11538	NA	7.6	3.1	Philippines	NA	NA	Indica II	T	CT	G	A	G	A	AAGCTGAGCTG
GP533	landrace	8.355	2.996	Bengal	NA	NA	Aus	N	CT	G	G	G	ATT	N
IRIS_313-8410	NA	7.8	3	Bangladesh	NA	NA	Aus	T	CT	G	G	A	A	AAGCTGAGCTG
W279	NA	7.99	3.19667	Bangladesh	90.24	23.51	Aus	T	CT	G	G	A	A	N
IRIS_313-8186	cultivar	NA	NA	United States	NA	NA	Tropical Japonica	A	CT	T	G	A	ATT	A
IRIS_313-11627	landrace	7.2	3.2	Nepal	NA	NA	VI/Aromatic	A	CT	G	A	A	ATT	A
IRIS_313-10065	landrace	8.5	3.6	South Korea	NA	NA	Tropical Japonica	A	CT	G	A	A	ATT	AAGCTGAGCTG
IRIS_313-8252	NA	NA	NA	Bangladesh	NA	NA	Aus	T	CT	G	G	A	ATT	N
B030	landrace	NA	NA	India	NA	NA	Indica III	T	CT	G	A	A	A	AAGCTGAGCTG
IRIS_313-11360	landrace	8.2	3	India	NA	NA	VI/Aromatic	A	CT	G	G	G	ATT	A
CX153	landrace	NA	NA	India	NA	NA	Indica III	T	CT	G	G	A	A	AAGCTGAGCTG
IRIS_313-9449	landrace	8.9	2.8	Pakistan	NA	NA	Aus	T	CT	G	G	A	ATT	A
IRIS_313-8815	landrace	7.7	2.9	Bhutan	NA	NA	Japonica Intermediate	A	CT	G	A	A	ATT	A
IRIS_313-9251	NA	6.8	3	Indonesia	NA	NA	Indica III	T	CT	G	A	A	A	AAGCTGAGCTG
IRIS_313-11327	NA	10.6	3.1	Thailand	NA	NA	Indica III	T	CT	T	G	A	A	AAGCTGAGCTG
IRIS_313-11530	NA	10.5	3.1	Thailand	NA	NA	Indica III	T	CT	T	A	A	A	AAGCTGAGCTG
IRIS_313-8679	NA	9.6	2.9	Thailand	NA	NA	Indica III	T	CT	T	G	A	A	AAGCTGAGCTG
IRIS_313-9790	landrace	8.3	3.3	Uruguay	NA	NA	Temperate Japonica	A	CT	G	A	G	ATT	A
GP594	landrace	7.668	3.288	Argentina	NA	NA	Japonica Intermediate	N	CT	G	A	G	ATT	N
IRIS_313-10702	landrace	9.6	2.2	Malaysia	NA	NA	Indica III	T	CT	T	G	A	A	AAGCTGAGCTG
IRIS_313-11322	landrace	7.9	3.3	Bangladesh	NA	NA	Aus	T	CT	G	A	G	ATT	N
IRIS_313-11717	NA	8.8	3.2	Indonesia	NA	NA	Indica Intermediate	T	CT	T	A	A	A	AAGCTGAGCTG
GP87	cultivar	8.371	2.621	India	NA	NA	Indica II	N	N	N	A	A	A	N
W299	cultivar	7.82	2.95	India	77.2	28.6	Indica Intermediate	T	DEL	G	A	A	A	N
IRIS_313-8326	landrace	6.2	3.2	India	NA	NA	VI/Aromatic	A	CT	G	A	A	ATT	A
IRIS_313-8385	landrace	6.4	3.1	India	NA	NA	VI/Aromatic	A	CT	G	A	A	ATT	A
IRIS_313-9629	landrace	6.8	2.5	India	NA	NA	VI/Aromatic	A	CT	G	A	A	ATT	A
GP67	landrace	7.287	3.042	India	NA	NA	Aus	N	CT	G	A	G	ATT	N
GP45	NA	7.926	2.72	India	NA	NA	Indica I	N	CT	G	A	A	A	N
IRIS_313-10951	landrace	8.4	2.4	Indonesia	NA	NA	Indica III	T	CT	G	G	A	A	AAGCTGAGCTG
IRIS_313-10067	landrace	9.3	3.5	South Korea	NA	NA	Tropical Japonica	A	CT	G	A	A	ATT	AAGCTGAGCTG
IRIS_313-9887	landrace	7.1	3.3	South Korea	NA	NA	Temperate Japonica	A	CT	G	A	G	ATT	A
IRIS_313-12180	NA	9.5	2.5	Nepal	NA	NA	Indica III	T	CT	G	G	A	A	AAGCTGAGCTG
IRIS_313-9262	landrace	8.9	2.9	Bangladesh	NA	NA	Indica III	T	CT	G	G	A	A	AAGCTGAGCTG
W214	landrace	9.47333	2.61	Pakistan	73.08	33.4	Aus	T	CT	G	G	A	A	N
IRIS_313-11027	NA	7.3	2	Pakistan	NA	NA	Aus	T	CT	G	G	A	ATT	AAGCTGAGCTG
CX63	landrace	NA	NA	India	NA	NA	Aus	T	CT	G	G	A	A	AAGCTGAGCTG
IRIS_313-11323	landrace	7.8	2.9	Bangladesh	NA	NA	Aus	T	CT	G	G	A	ATT	AAGCTGAGCTG
IRIS_313-10981	landrace	7.7	3.2	Bangladesh	NA	NA	Aus	T	CT	G	G	A	A	A
IRIS_313-12007	NA	8	2.7	China	NA	NA	Indica Intermediate	T	CT	G	G	A	A	AAGCTGAGCTG
B104	cultivar	NA	NA	India	NA	NA	Indica I	T	CT	G	A	A	A	AAGCTGAGCTG
C040	cultivar	7.61667	3.05	Xizang	91.1	29.41	Indica I	N	N	G	A	A	A	N
GP619	landrace	7.368	3.233	Japan	NA	NA	Temperate Japonica	N	N	G	A	G	ATT	N
HP159	landrace	6.174	3.327	China	104.04	30.4	Temperate Japonica	N	CT	G	A	G	ATT	N
HP411	landrace	NA	NA	China	121.3	25.03	Indica Intermediate	N	CT	G	A	G	A	N
HP507	landrace	8.893	3.14	China	111.09	29.41	Indica I	N	CT	G	A	A	ATT	N
IRIS_313-11866	cultivar	7.6	3.1	China	NA	NA	Indica I	T	CT	G	A	A	A	AAGCTGAGCTG
IRIS_313-11576	NA	9	2.9	China	NA	NA	Indica Intermediate	T	CT	G	A	A	A	AAGCTGAGCTG
HP3	landrace	7.701	3.527	China	120.76	30.77	Temperate Japonica	N	CT	G	A	G	ATT	N
B166	landrace	NA	NA	North Korea	NA	NA	Temperate Japonica	A	CT	G	A	G	ATT	A
C117	NA	10.35	3.08333	Jiangxi	115.52	28.41	Indica Intermediate	N	CT	T	G	A	A	N
B253	NA	NA	NA	China	NA	NA	Indica Intermediate	T	CT	T	G	A	A	AAGCTGAGCTG
HP496	landrace	8.152	2.914	China	113	25.79	Indica I	N	CT	G	A	A	A	N
CX53	cultivar	NA	NA	China	NA	NA	Indica Intermediate	T	CT	T	G	A	A	N
W201	cultivar	10.0733	2.60333	Jiangxi	115.52	28.41	Indica Intermediate	N	CT	T	G	A	A	N
HP476	NA	8.511	3.085	China	116.1	24.55	Indica Intermediate	N	CT	G	A	G	A	N
HP501	landrace	8.531	3.188	China	113.77	26.49	Indica I	N	CT	G	A	G	A	N
HP231	NA	9.05	2.846	China	106.84	22.36	Indica Intermediate	N	CT	G	A	A	ATT	N
HP198	NA	9.426	2.907	China	117.48	27.34	Indica Intermediate	N	CT	G	A	A	A	N
[truncated: 2,732 more rows]
