# Supplementary material for: The identification of grain size genes by RapMap reveals directional selection during rice domestication
Source: Nat Commun. 2021 Sep 28;12:5673. doi: 10.1038/s41467-021-25961-1 (PMC8478914; doi:10.1038/s41467-021-25961-1)
Supplement: Supplementary file 8 — Source Data [file 41467_2021_25961_MOESM8_ESM.xls]

## Sheet: Figure 2a,b,d,f,g
Figure 2a	Cultivar	Grain length (mm)	SD
	Zhimali	5.28	0.21589	5.32173	5.34738	5.03155	5.4323	5.13072	5.32652	4.86991	5.57663	5.316	5.49586
	HX478	5.5	0.17939	5.42985	5.71364	5.59556	5.3278	5.44922	5.56251	5.7583	5.50662	5.49488	5.14359
	SYB5	5.77	0.189992	5.63648	6.16236	5.74825	5.69739	5.67906	5.67767	6.04801	5.60037	5.62392	5.82621
	Chuan7	5.86	0.173092	5.79979	5.84173	5.97593	5.65281	5.67378	6.01238	5.84521	5.76113	5.82893	6.23488
	Nipponbare	7.88	0.113846	7.89045	7.95587	7.7385	7.95315	7.72883	7.88823	7.93352	7.83495	7.7734	8.09503
	Zhenshan97	7.93	0.23159	7.85557	8.02589	8.25197	8.12702	8.1525	7.82391	7.58654	7.58207	8.06694	7.84639
	Peiai64S	9.15	0.166667	9.18484	9.0499	9.00763	9.11036	8.9623	9.17039	8.97786	9.36197	9.47537	9.17979
	9311	9.95	0.220247	9.7379	9.89763	9.69287	10.3114	9.86434	9.75323	10.0347	9.80687	10.2021	10.1843
	Chenghui3203	10.85	0.183199	10.7995	10.8338	11.0456	10.7875	10.6514	11.16	11.0255	10.8253	10.8078	10.5528
	WZ1	11.53	0.245814	11.7448	11.3727	11.6342	11.5008	11.4895	11.9021	10.9847	11.44	11.5352	11.6557
	Chuan106B	11.78	0.284522	12.2724	11.3277	11.3477	11.8403	11.7487	12.0057	11.7439	11.6905	11.9457	11.83
	SYB4	13.76	0.116227	13.9173	13.7468	13.7666	13.721	13.6055	13.819	13.5541	13.7353	13.8104	13.9091
Figure 2b, 2d	Cross 1			Cross 2			Cross 3			Cross 4			Cross 5			Cross 6			Cross 7			Cross 8
	marker	Grain length (mm)		marker	Grain length (mm)		marker	Grain length (mm)		marker	Grain length (mm)		marker	Grain length (mm)		marker	Grain length (mm)		marker	Grain length (mm)		marker	Grain length (mm)
	B	4.671		B	5.2514		B	5.844		B	8.326		B	9.468		B	9.5		B	9.95772		B	10.766
	B	4.938		B	5.50331		B	5.886		B	8.329		B	9.526		B	9.66		B	10.2598		B	10.81
	H	4.972		B	5.55767		B	5.918		B	8.384		B	9.538		B	9.7		B	10.2667		B	10.96
	B	5.208		B	5.56271		B	5.984		H	8.402		B	9.554		B	9.72		H	10.3546		B	11.102
	B	5.216		B	5.58054		B	6.006		H	8.457		B	9.556		B	9.87		B	10.3567		B	11.134
	B	5.276		B	5.62791		B	6.008		B	8.494		B	9.558		H	9.88		B	10.4412		B	11.146
	H	5.291		B	5.65802		B	6.01		B	8.504		B	9.578		B	9.9		B	10.47		B	11.17
	H	5.331		B	5.7848		B	6.144		H	8.518		B	9.588		B	9.9		B	10.473		B	11.298
	H	5.337		H	5.7956		B	6.162		B	8.587		B	9.606		B	9.94		B	10.5177		B	11.302
	H	5.338		B	5.79751		B	6.174		B	8.691		B	9.626		B	9.95		B	10.6347		B	11.306
	H	5.386		B	5.82812		B	6.204		H	8.692		B	9.662		B	9.97		B	10.6471		B	11.344
	B	5.398		H	5.85191		B	6.224		B	8.703		B	9.668		B	10.05		H	10.6518		B	11.356
	H	5.4		B	5.8758		B	6.232		H	8.718		B	9.676		B	10.05		H	10.7032		B	11.47
	H	5.412		B	5.90414		H	6.234		B	8.768		B	9.684		B	10.12		H	10.7245		B	11.516
	H	5.441		B	5.90646		B	6.244		B	8.773		B	9.684		B	10.13		H	10.7744		B	11.572
	B	5.458		H	5.94739		B	6.26		B	8.779		B	9.706		B	10.15		H	10.8148		B	11.612
	B	5.464		B	5.96261		B	6.27		B	8.8		B	9.708		B	10.15		H	10.8244		B	11.622
	H	5.474		B	5.97493		B	6.296		B	8.811		B	9.742		B	10.16		B	10.8333		B	11.634
	H	5.484		B	5.99795		B	6.31		H	8.818		B	9.75		B	10.17		A	10.8419		B	11.64
	B	5.485		B	6.02937		B	6.32		H	8.85		B	9.766		B	10.18		B	10.8461		B	11.73
	H	5.498		B	6.04837		B	6.322		H	8.858		H	9.768		B	10.2		H	10.8651		B	11.746
	B	5.501		B	6.072		B	6.346		H	8.863		H	9.776		H	10.21		H	10.8925		B	11.75
	B	5.504		H	6.10816		B	6.354		B	8.872		H	9.8		B	10.24		H	10.8952		B	11.786
	B	5.507		B	6.10991		B	6.358		H	8.873		H	9.806		B	10.28		B	10.8983		B	11.816
	H	5.509		H	6.11692		B	6.364		B	8.878		H	9.824		B	10.3		B	10.9014		B	11.834
	B	5.547		B	6.15498		B	6.382		H	8.878		H	9.828		H	10.3		B	10.9414		B	11.886
	H	5.547		H	6.16481		B	6.406		B	8.899		H	9.838		H	10.31		H	10.9463		B	11.926
	B	5.55		H	6.1654		B	6.418		B	8.9		H	9.842		H	10.32		H	10.9554		H	11.926
	H	5.555		B	6.18434		B	6.436		B	8.917		H	9.842		B	10.33		H	10.9727		B	11.928
	H	5.571		H	6.20477		B	6.436		H	8.929		H	9.844		H	10.35		A	10.9778		B	11.944
	H	5.571		B	6.20584		B	6.438		H	8.936		H	9.904		B	10.37		H	10.9824		B	11.96
	B	5.583		B	6.2121		B	6.44		H	8.978		H	9.92		A	10.41		H	10.9883		B	12.016
	H	5.605		B	6.23482		H	6.442		H	8.981		H	9.92		B	10.41		B	11.0008		B	12.018
	B	5.609		B	6.24757		H	6.456		B	8.987		H	9.926		A	10.44		B	11.0142		B	12.05
	H	5.614		H	6.24901		B	6.458		H	8.997		H	9.93		B	10.44		H	11.0151		B	12.056
	H	5.616		H	6.25389		B	6.458		B	8.999		H	9.934		H	10.44		H	11.0218		B	12.082
	H	5.625		H	6.26829		H	6.49		B	9.017		H	9.94		H	10.44		B	11.0235		B	12.092
	H	5.625		H	6.30587		B	6.506		B	9.018		H	9.944		H	10.45		H	11.0618		B	12.106
	H	5.634		H	6.33326		B	6.506		B	9.025		H	9.946		H	10.45		B	11.0858		B	12.15
	B	5.635		H	6.33537		B	6.512		H	9.029		H	9.95		B	10.47		H	11.0916		B	12.2
	H	5.638		H	6.37189		B	6.512		B	9.034		H	9.952		H	10.47		H	11.0996		B	12.304
	H	5.648		H	6.37958		B	6.52		H	9.041		H	9.956		B	10.49		H	11.1037		B	12.368
	B	5.666		B	6.41206		B	6.528		H	9.05		H	9.96		A	10.5		H	11.1148		B	12.38
	H	5.675		H	6.41877		B	6.532		B	9.056		H	9.96		H	10.5		H	11.1442		B	12.4
	H	5.677		H	6.44026		B	6.562		B	9.066		H	10		A	10.52		B	11.1454		B	12.424
	B	5.679		H	6.44253		B	6.564		B	9.087		H	10		H	10.52		H	11.1593		B	12.448
	H	5.696		H	6.44963		H	6.564		B	9.093		H	10.002		H	10.55		H	11.1863		B	12.462
	B	5.697		H	6.45339		H	6.566		B	9.107		H	10.012		H	10.55		H	11.2052		B	12.484
	B	5.708		H	6.47478		B	6.58		B	9.116		H	10.014		H	10.55		B	11.2059		B	12.518
	H	5.709		H	6.48339		H	6.584		B	9.131		H	10.016		A	10.56		H	11.212		B	12.52
	B	5.721		H	6.49374		H	6.586		B	9.165		H	10.018		A	10.57		H	11.2139		H	12.524
	A	5.726		H	6.49455		B	6.604		B	9.174		H	10.02		A	10.58		H	11.2356		B	12.554
	H	5.726		H	6.49597		H	6.61		H	9.182		H	10.02		A	10.58		H	11.2494		B	12.782
	H	5.727		H	6.49896		H	6.61		H	9.21		H	10.026		A	10.6		H	11.2632		B	12.786
	H	5.73		H	6.51419		B	6.616		B	9.232		H	10.026		B	10.6		B	11.2685		H	12.97
	H	5.756		H	6.52902		H	6.622		H	9.233		H	10.026		H	10.6		B	11.2766		H	13.036
	A	5.759		H	6.56712		B	6.63		H	9.247		H	10.028		H	10.6		H	11.278		B	13.062
	H	5.759		H	6.59488		H	6.638		H	9.267		H	10.03		H	10.6		A	11.2788		H	13.1
	H	5.76		H	6.6045		H	6.638		B	9.27		H	10.03		H	10.62		H	11.2876		H	13.36
	H	5.781		H	6.60749		B	6.652		B	9.272		H	10.032		H	10.63		H	11.3173		H	13.374
	A	5.793		H	6.6099		H	6.654		B	9.283		H	10.032		H	10.63		H	11.3226		H	13.424
	H	5.801		H	6.61938		B	6.656		B	9.291		H	10.048		H	10.63		B	11.3471		H	13.432
	A	5.803		H	6.63793		B	6.662		H	9.292		H	10.102		H	10.64		H	11.3782		H	13.44
	H	5.808		H	6.65709		B	6.666		B	9.301		H	10.102		A	10.65		B	11.3899		B	13.442
	H	5.814		H	6.71395		H	6.668		H	9.351		H	10.11		H	10.65		H	11.3905		H	13.446
	H	5.824		A	6.72082		H	6.676		H	9.381		H	10.112		H	10.65		B	11.3916		H	13.47
	H	5.826		H	6.73323		B	6.68		H	9.391		H	10.124		H	10.66		H	11.4055		A	13.494
	A	5.877		H	6.74196		B	6.688		B	9.394		H	10.124		A	10.67		H	11.4137		H	13.642
	H	5.877		H	6.80922		H	6.69		B	9.396		H	10.126		H	10.68		H	11.4156		H	13.704
	H	5.882		H	6.83705		H	6.69		B	9.408		H	10.128		H	10.68		H	11.418		A	13.726
	H	5.886		A	6.84064		H	6.692		B	9.419		H	10.138		H	10.69		H	11.4361		A	13.748
	H	5.886		H	6.84064		H	6.694		H	9.422		H	10.148		H	10.69		H	11.4397		H	13.76
	H	5.888		A	6.85856		H	6.7		H	9.427		H	10.152		H	10.72		A	11.4532		H	13.782
	H	5.911		A	6.88871		H	6.71		H	9.477		H	10.152		A	10.74		H	11.4684		A	13.822
	H	5.937		A	6.91114		H	6.712		H	9.494		H	10.158		H	10.74		H	11.4877		A	13.828
	H	5.938		H	6.91785		H	6.712		H	9.507		H	10.16		H	10.75		H	11.4918		A	13.84
	H	5.943		A	6.95799		H	6.734		H	9.525		H	10.2		H	10.75		H	11.4935		A	13.846
	A	5.953		H	7.01199		B	6.74		H	9.529		H	10.202		A	10.8		H	11.4966		H	13.848
	H	5.961		A	7.01494		H	6.746		H	9.534		H	10.212		H	10.8		H	11.5193		H	13.852
	H	5.962		H	7.03454		H	6.756		H	9.595		H	10.212		H	10.8		H	11.5208		H	13.858
	H	5.967		H	7.05297		H	6.782		A	9.621		H	10.22		H	10.83		H	11.5407		A	13.86
	B	5.977		A	7.05857		H	6.786		H	9.685		H	10.224		H	10.84		H	11.5533		H	13.92
	H	5.979		H	7.0937		H	6.794		A	9.694		H	10.226		A	10.85		A	11.5608		A	13.94
	A	5.988		H	7.09689		H	6.804		A	9.705		H	10.228		A	10.85		H	11.5643		A	14.02
	A	5.994		A	7.09824		H	6.804		A	9.802		A	10.31		H	10.85		H	11.5709		H	14.05
	H	6.002		A	7.10198		H	6.818		A	9.812		A	10.314		H	10.86		A	11.5718		A	14.06
	A	6.003		A	7.11005		H	6.82		H	9.83		A	10.318		A	10.87		A	11.6026		H	14.16
	H	6.02		H	7.22323		H	6.832		A	9.858		A	10.32		H	10.87		A	11.6028		A	14.182
	H	6.025		H	7.26912		H	6.838		A	9.863		A	10.328		A	10.88		H	11.6142		H	14.186
	H	6.033		A	7.2807		H	6.84		H	9.877		A	10.328		A	10.88		H	11.6268		H	14.2
	H	6.038		A	7.2854		H	6.846		A	9.894		A	10.364		H	10.89		H	11.6327		A	14.216
	A	6.049		A	7.32193		H	6.852		A	9.904		A	10.402		H	11		A	11.6434		H	14.236
	H	6.053		A	7.3239		H	6.882		A	9.935		A	10.418		H	11.02		H	11.6719		H	14.24
	H	6.053		A	7.37293		H	6.898		A	9.953		A	10.436		A	11.05		H	11.6974		A	14.272
	A	6.07		A	7.40294		H	6.912		A	10.016		A	10.438		H	11.06		H	11.7015		H	14.296
	A	6.101		A	7.41179		H	6.916		A	10.036		A	10.446		A	11.07		H	11.7054		A	14.322
	A	6.116		A	7.41961		H	6.92		A	10.039		A	10.458		A	11.11		H	11.7077		A	14.34
	A	6.121		A	7.42196		H	6.932		A	10.052		A	10.472		H	11.12		H	11.7141		A	14.352
	A	6.128		A	7.44111		H	6.934		A	10.091		A	10.482		H	11.18		H	11.7208		A	14.384
	H	6.152		A	7.46868		H	6.94		A	10.104		A	10.5		A	11.28		H	11.7233		A	14.404
	H	6.156		A	7.46957		H	6.942		A	10.114		A	10.572		A	11.29		H	11.75		H	14.408
	A	6.159		A	7.58801		H	6.946		A	10.136		A	10.6		A	11.33		H	11.754		A	14.412
	H	6.161		A	7.66341		H	6.946		H	10.139		A	10.672		H	11.35		H	11.7571		A	14.428
	A	6.162		A	7.70097		H	6.948		A	10.168		A	10.71		H	11.48		H	11.7766		A	14.456
	A	6.167		A	7.76169		H	6.952		A	10.17					A	11.5		H	11.783		A	14.502
	H	6.178		A	7.88662		H	6.972		A	10.187					A	11.55		H	11.7916		A	14.516
	A	6.191					H	6.974		A	10.192								A	11.7963		A	14.55
	H	6.2					H	6.974		A	10.2								A	11.7996		A	14.618
	H	6.203					H	6.978		A	10.226								H	11.8		A	14.63
	H	6.313					H	6.986		A	10.261								H	11.8089		A	14.666
	A	6.461					H	6.986		A	10.298								H	11.818		A	14.676
	H	6.507					B	6.996		A	10.309								A	11.8195		H	14.722
	A	6.567					H	6.998		A	10.348								H	11.8346		H	14.76
	H	6.919					H	7.006		A	10.376								A	11.8429		A	14.8
							H	7.038		A	10.388								H	11.8459		A	14.852
							H	7.038		A	10.403								H	11.8606		A	14.87
							H	7.04		A	10.45								H	11.8611		H	14.87
							H	7.042		A	10.497								H	11.8632		H	14.88
							H	7.052		A	10.561								H	11.8727		A	15
							H	7.066		A	10.575								A	11.8821		A	15.166
							H	7.072		A	10.576								H	11.8912		A	15.31
							H	7.074		A	10.714								H	11.902		A	15.32
							H	7.106											A	11.9201		A	15.326
							H	7.11											A	11.9314		A	15.43
							H	7.128											A	11.9443		A	15.484
							H	7.168											H	11.951		A	15.558
							H	7.232											B	11.9537		A	15.696
							H	7.246											H	11.9633		A	16.11
							H	7.3											H	11.9691		A	16.14
							H	7.302											B	11.9972
							H	7.35											A	12.0149
							A	7.362											H	12.0244
							H	7.37											A	12.0263
							H	7.43											H	12.0284
							A	7.508											A	12.0289
							A	7.55											A	12.0498
							A	7.576											A	12.0518
							A	7.626											A	12.091
							A	7.71											H	12.0946
							A	7.72											A	12.1254
							A	7.73											A	12.166
							A	7.75											A	12.1706
							A	7.79											A	12.2399
							A	7.794											A	12.2404
							A	7.798											H	12.2521
							A	7.836											H	12.2773
							A	7.852											A	12.2937
							A	7.866											A	12.3022
							A	7.87											A	12.3368
							A	7.9											H	12.3541
							A	7.926											H	12.426
							A	7.944											A	12.4347
							A	7.966											A	12.5007
							A	7.966											A	12.5618
							A	7.978											A	12.5677
							A	7.986
							A	8.026
							A	8.038
							A	8.04
							A	8.044
							A	8.094
							A	8.108
							A	8.126
							A	8.134
							A	8.224
							A	8.302
							A	8.358
							A	8.444
							A	8.496
							A	8.75
Figure 2f	Cross 1			Cross 2			Cross 3			Cross 4			Cross 5			Cross 6			Cross 7			Cross 8
	GS3-5	GS3-4		GS3-5	GS3-2		GS3-6	GS3-1		GS3-1	gs3		gl7	GL7		gl1	GL1		gl7	GL7		gs2	GS2
	4.671	5.726		5.2514	6.72082		5.844	7.362		8.326	9.621		9.468	10.31		9.5	10.41		9.95772	10.8419		10.766	13.494
	4.938	5.759		5.50331	6.84064		5.886	7.508		8.329	9.694		9.526	10.314		9.66	10.44		10.2598	10.9778		10.81	13.726
	5.208	5.793		5.55767	6.85856		5.918	7.55		8.384	9.705		9.538	10.318		9.7	10.5		10.2667	11.2788		10.96	13.748
	5.216	5.803		5.56271	6.88871		5.984	7.576		8.494	9.802		9.554	10.32		9.72	10.52		10.3567	11.4532		11.102	13.822
	5.276	5.877		5.58054	6.91114		6.006	7.626		8.504	9.812		9.556	10.328		9.87	10.56		10.4412	11.5608		11.134	13.828
	5.398	5.953		5.62791	6.95799		6.008	7.71		8.587	9.858		9.558	10.328		9.9	10.57		10.47	11.5718		11.146	13.84
	5.458	5.988		5.65802	7.01494		6.01	7.72		8.691	9.863		9.578	10.364		9.9	10.58		10.473	11.6026		11.17	13.846
	5.464	5.994		5.7848	7.05857		6.144	7.73		8.703	9.894		9.588	10.402		9.94	10.58		10.5177	11.6028		11.298	13.86
	5.485	6.003		5.79751	7.09824		6.162	7.75		8.768	9.904		9.606	10.418		9.95	10.6		10.6347	11.6434		11.302	13.94
	5.501	6.049		5.82812	7.10198		6.174	7.79		8.773	9.935		9.626	10.436		9.97	10.65		10.6471	11.7963		11.306	14.02
	5.504	6.07		5.8758	7.11005		6.204	7.794		8.779	9.953		9.662	10.438		10.05	10.67		10.8333	11.7996		11.344	14.06
	5.507	6.101		5.90414	7.2807		6.224	7.798		8.8	10.016		9.668	10.446		10.05	10.74		10.8461	11.8195		11.356	14.182
	5.547	6.116		5.90646	7.2854		6.232	7.836		8.811	10.036		9.676	10.458		10.12	10.8		10.8983	11.8429		11.47	14.216
	5.55	6.121		5.96261	7.32193		6.244	7.852		8.872	10.039		9.684	10.472		10.13	10.85		10.9014	11.8821		11.516	14.272
	5.583	6.128		5.97493	7.3239		6.26	7.866		8.878	10.052		9.684	10.482		10.15	10.85		10.9414	11.9201		11.572	14.322
	5.609	6.159		5.99795	7.37293		6.27	7.87		8.899	10.091		9.706	10.5		10.15	10.87		11.0008	11.9314		11.612	14.34
	5.635	6.162		6.02937	7.40294		6.296	7.9		8.9	10.104		9.708	10.572		10.16	10.88		11.0142	11.9443		11.622	14.352
	5.666	6.167		6.04837	7.41179		6.31	7.926		8.917	10.114		9.742	10.6		10.17	10.88		11.0235	12.0149		11.634	14.384
	5.679	6.191		6.072	7.41961		6.32	7.944		8.987	10.136		9.75	10.672		10.18	11.05		11.0858	12.0263		11.64	14.404
	5.697	6.461		6.10991	7.42196		6.322	7.966		8.999	10.168		9.766	10.71		10.2	11.07		11.1454	12.0289		11.73	14.412
	5.708	6.567		6.15498	7.44111		6.346	7.966		9.017	10.17					10.24	11.11		11.2059	12.0498		11.746	14.428
	5.721			6.18434	7.46868		6.354	7.978		9.018	10.187					10.28	11.28		11.2685	12.0518		11.75	14.456
	5.977			6.20584	7.46957		6.358	7.986		9.025	10.192					10.3	11.29		11.2766	12.091		11.786	14.502
				6.2121	7.58801		6.364	8.026		9.034	10.2					10.33	11.33		11.3471	12.1254		11.816	14.516
				6.23482	7.66341		6.382	8.038		9.056	10.226					10.37	11.5		11.3899	12.166		11.834	14.55
				6.24757	7.70097		6.406	8.04		9.066	10.261					10.41	11.55		11.3916	12.1706		11.886	14.618
				6.41206	7.76169		6.418	8.044		9.087	10.298					10.44			11.9537	12.2399		11.926	14.63
					7.88662		6.436	8.094		9.093	10.309					10.47			11.9972	12.2404		11.928	14.666
							6.436	8.108		9.107	10.348					10.49				12.2937		11.944	14.676
							6.438	8.126		9.116	10.376					10.6				12.3022		11.96	14.8
							6.44	8.134		9.131	10.388									12.3368		12.016	14.852
							6.458	8.224		9.165	10.403									12.4347		12.018	14.87
							6.458	8.302		9.174	10.45									12.5007		12.05	15
							6.506	8.358		9.232	10.497									12.5618		12.056	15.166
							6.506	8.444		9.27	10.561									12.5677		12.082	15.31
							6.512	8.496		9.272	10.575											12.092	15.32
							6.512	8.75		9.283	10.576											12.106	15.326
							6.52			9.291	10.714											12.15	15.43
							6.528			9.301												12.2	15.484
							6.532			9.394												12.304	15.558
							6.562			9.396												12.368	15.696
							6.564			9.408												12.38	16.11
							6.58			9.419												12.4	16.14
							6.604															12.424
							6.616															12.448
							6.63															12.462
							6.652															12.484
							6.656															12.518
							6.662															12.52
							6.666															12.554
							6.68															12.782
							6.688															12.786
							6.74															13.062
							6.996															13.442
Figure 2g	NIL (gl1)	NIL (GL1)
	31.2	33
	31.15	31.9
	28.25	33.65
	30.95	30.75
	31.45	30.45
	30.9	29.05
	30.8	31.25
	29.35	32.75
	27.85	33
	30	34.05
	28	31.95
	29.05	31
	30.15	33.1
	32.05	33.6
	29.05	35
	30.7	33.65
		33.7
		32.35
		30.9
		35.75

## Sheet: Figure 3a,b,d,f,g,i
Figure 3a	Cultivar	Grain width (mm)	SD
	Chuan106B	2.01	0.0748628	1.96	1.83	2.07	2	2.07	2.02	2	2.1	2.01	2
	Domsiah	2.39	0.0605163	2.43	2.38	2.36	2.49	2.29	2.4	2.36	2.48	2.37	2.36
	ZIRI	2.55	0.10875	2.54	2.54	2.66	2.31	2.62	2.66	2.61	2.59	2.46	2.47
	Peiai64S	2.64	0.10675	2.64	2.73	2.68	2.71	2.73	2.73	2.71	2.51	2.44	2.54
	Iksan438	2.76	0.0890443	2.62	2.86	2.62	2.76	2.81	2.78	2.68	2.81	2.78	2.86
	Chenghui3203	2.82	0.0968619	2.73	2.72	2.75	2.97	2.97	2.79	2.74	2.87	2.9	2.8
	9311	2.89	0.141012	2.88	2.84	3.07	2.8	2.78	2.83	3.21	2.77	2.86	2.84
	Minghui63	2.95	0.178092	3.15	2.67	3.13	2.83	2.91	2.85	2.77	3.03	3.21	2.9
	B805D	3.12	0.223579	3.29	3.16	3.09	3.41	2.83	2.85	3.4	3.3	2.97	2.91
	Zhenshan97	3.36	0.125963	3.39	3.36	3.34	3.05	3.28	3.49	3.44	3.48	3.38	3.39
Figure 3b,3d	Cross 1			Cross 2			Cross 3			Cross 4			Cross 5			Cross 6			Cross 7
	marker	Grain width (mm)		marker	Grain width (mm)		marker	Grain width (mm)		marker	Grain width (mm)		marker	Grain width (mm)		marker	Grain width (mm)		marker	Grain width (mm)
	B	2.1		H	2.14884		B	2.182		B	2.474		B	2.52		B	2.46224		B	2.814
	B	2.196		H	2.20916		B	2.24		B	2.526		H	2.56		B	2.59232		B	2.832
	B	2.196		B	2.2459		B	2.25		B	2.538		H	2.564		H	2.62599		B	2.834
	H	2.22		B	2.26949		B	2.28		B	2.54		H	2.564		B	2.62822		B	2.836
	B	2.232		B	2.29605		B	2.3		B	2.584		B	2.578		B	2.67646		B	2.836
	B	2.246		B	2.29837		B	2.31		B	2.59		B	2.588		H	2.67748		B	2.848
	B	2.25		H	2.33168		B	2.322		B	2.59		B	2.592		B	2.68079		H	2.848
	H	2.256		H	2.33372		H	2.328		B	2.596		B	2.6		B	2.68933		B	2.848
	B	2.258		H	2.3379		B	2.33		B	2.596		H	2.612		H	2.71241		B	2.85
	B	2.272		B	2.3656		B	2.34		B	2.598		B	2.622		H	2.71418		B	2.854
	B	2.276		H	2.36596		B	2.34		B	2.598		B	2.624		H	2.72886		B	2.856
	B	2.2775		H	2.3796		B	2.342		B	2.602		B	2.63		H	2.72889		B	2.858
	H	2.296		B	2.38774		H	2.344		B	2.604		H	2.64		B	2.73022		H	2.858
	H	2.298		H	2.40613		H	2.356		B	2.612		H	2.66		B	2.73094		B	2.862
	B	2.3025		B	2.41668		B	2.36		H	2.612		B	2.664		H	2.73266		B	2.866
	H	2.304		H	2.42021		A	2.366		B	2.616		B	2.668		H	2.74218		B	2.87
	B	2.31		B	2.42952		B	2.39		B	2.618		H	2.668		B	2.74454		H	2.872
	B	2.314		B	2.43519		H	2.39		H	2.618		B	2.676		H	2.74724		H	2.872
	H	2.315		H	2.44039		H	2.4		B	2.62		H	2.682		H	2.74852		B	2.872
	B	2.325		B	2.4411		H	2.404		H	2.62		B	2.688		B	2.74917		H	2.872
	B	2.33		B	2.45954		H	2.408		B	2.624		B	2.692		H	2.75805		B	2.872
	H	2.335		B	2.46332		H	2.414		H	2.624		H	2.692		H	2.75933		B	2.874
	H	2.338		H	2.46429		H	2.416		B	2.626		H	2.692		H	2.75967		B	2.874
	B	2.342		H	2.46984		H	2.42		H	2.636		A	2.698		H	2.76082		B	2.874
	B	2.344		B	2.47675		H	2.42		H	2.64		H	2.704		H	2.76092		B	2.874
	H	2.346		B	2.49762		H	2.424		H	2.64		H	2.714		B	2.76382		B	2.876
	B	2.348		B	2.49883		H	2.426		H	2.642		H	2.716		B	2.77329		B	2.876
	H	2.354		H	2.5014		A	2.428		H	2.642		B	2.718		B	2.77769		B	2.876
	H	2.36		H	2.50854		B	2.436		H	2.642		B	2.72		H	2.78093		H	2.876
	B	2.362		H	2.51557		B	2.45		H	2.646		H	2.722		H	2.7854		B	2.876
	H	2.372		A	2.52294		B	2.458		H	2.646		H	2.732		H	2.78707		H	2.876
	B	2.374		H	2.52846		H	2.466		H	2.648		B	2.738		H	2.78721		B	2.878
	H	2.3775		H	2.5302		H	2.466		H	2.65		H	2.74		H	2.79164		B	2.878
	H	2.378		H	2.53271		H	2.466		H	2.652		H	2.744		B	2.79232		H	2.878
	B	2.382		H	2.5338		H	2.476		H	2.652		H	2.75		H	2.80655		B	2.886
	H	2.384		A	2.53738		H	2.476		H	2.656		A	2.752		A	2.80842		B	2.89
	B	2.388		H	2.54053		H	2.478		H	2.658		A	2.756		B	2.80885		H	2.89
	B	2.39		H	2.54359		B	2.48		H	2.66		H	2.758		H	2.81807		B	2.892
	H	2.39		A	2.54426		H	2.484		H	2.66		H	2.76		H	2.82129		B	2.892
	H	2.392		A	2.54638		B	2.488		H	2.66		B	2.762		B	2.82172		B	2.894
	B	2.4		A	2.55275		H	2.488		H	2.662		H	2.762		B	2.82199		B	2.896
	B	2.404		H	2.56321		H	2.492		H	2.664		H	2.762		B	2.83165		B	2.896
	B	2.41		H	2.56666		H	2.494		H	2.666		H	2.77		H	2.83607		B	2.896
	H	2.41		H	2.57674		H	2.496		H	2.668		B	2.772		H	2.83699		H	2.896
	H	2.414		H	2.57883		A	2.504		H	2.672		H	2.772		H	2.83707		B	2.896
	H	2.415		H	2.5967		B	2.504		H	2.672		A	2.802		H	2.83993		H	2.896
	H	2.4175		H	2.59709		A	2.506		H	2.674		A	2.802		H	2.8402		B	2.898
	H	2.418		H	2.59767		H	2.506		H	2.674		B	2.802		H	2.84537		B	2.898
	H	2.42		H	2.59961		H	2.508		H	2.674		H	2.804		H	2.84713		B	2.898
	H	2.42		H	2.60603		H	2.51		H	2.674		H	2.812		H	2.85337		B	2.898
	A	2.422		H	2.60902		H	2.51		H	2.678		H	2.82		H	2.8536		H	2.898
	H	2.4275		H	2.60909		H	2.54		H	2.678		H	2.826		B	2.85773		B	2.902
	H	2.43		H	2.60939		H	2.54		H	2.678		H	2.828		H	2.8581		H	2.906
	B	2.436		H	2.61189		H	2.544		H	2.682		B	2.834		B	2.85953		B	2.906
	H	2.436		A	2.61458		H	2.548		H	2.682		H	2.834		H	2.86046		B	2.906
	A	2.438		H	2.61575		H	2.558		H	2.684		H	2.836		B	2.86691		B	2.908
	B	2.44		A	2.61855		H	2.568		H	2.684		A	2.838		H	2.86703		H	2.91
	H	2.4425		H	2.63082		H	2.568		H	2.684		A	2.838		H	2.86724		B	2.91
	A	2.444		H	2.63358		H	2.57		H	2.686		H	2.846		H	2.87304		H	2.91
	H	2.45		H	2.6361		H	2.57		H	2.686		H	2.85		H	2.87388		B	2.912
	H	2.45		A	2.63716		H	2.574		H	2.688		B	2.852		B	2.87882		B	2.912
	H	2.452		A	2.64023		H	2.574		H	2.688		H	2.854		H	2.87897		B	2.914
	H	2.454		B	2.64335		A	2.58		H	2.692		H	2.858		H	2.87914		H	2.914
	H	2.462		H	2.64363		A	2.586		H	2.694		H	2.86		H	2.87949		B	2.916
	H	2.465		H	2.64368		B	2.586		H	2.694		H	2.87		H	2.88579		B	2.916
	H	2.466		A	2.64786		H	2.588		H	2.694		H	2.876		H	2.88703		B	2.918
	H	2.4675		H	2.65879		A	2.592		H	2.696		H	2.878		H	2.88706		B	2.918
	H	2.468		A	2.65913		H	2.596		H	2.696		H	2.888		H	2.88707		B	2.918
	H	2.475		A	2.66098		A	2.6		H	2.698		A	2.9		H	2.88847		H	2.918
	A	2.476		A	2.66305		H	2.6		H	2.698		H	2.912		H	2.89624		B	2.918
	A	2.478		H	2.66431		A	2.606		H	2.7		A	2.914		H	2.89707		H	2.922
	H	2.48		H	2.67431		H	2.606		H	2.702		H	2.92		A	2.89767		H	2.922
	H	2.48		A	2.6771		H	2.614		H	2.704		H	2.922		H	2.89788		B	2.924
	B	2.482		H	2.68449		H	2.618		H	2.708		H	2.926		B	2.90242		B	2.926
	B	2.482		H	2.68677		A	2.624		H	2.708		H	2.926		H	2.90375		B	2.926
	H	2.488		H	2.6945		H	2.632		H	2.71		H	2.93		H	2.90861		B	2.928
	H	2.49		B	2.69869		H	2.636		H	2.712		H	2.94		A	2.91262		B	2.93
	H	2.49		B	2.69958		A	2.644		H	2.714		A	2.944		B	2.9147		H	2.93
	H	2.492		H	2.70183		B	2.644		H	2.714		A	2.948		B	2.91514		H	2.93
	H	2.492		A	2.70618		H	2.644		H	2.714		H	2.948		H	2.917		B	2.934
	H	2.492		A	2.71003		A	2.646		H	2.716		H	2.95		H	2.91842		B	2.934
	H	2.505		H	2.71118		A	2.648		H	2.716		H	2.954		H	2.91892		B	2.934
	H	2.506		A	2.71211		A	2.65		H	2.716		H	2.954		H	2.9202		B	2.934
	H	2.5075		A	2.71341		H	2.652		H	2.716		A	2.958		H	2.92177		B	2.934
	H	2.508		A	2.71755		H	2.654		H	2.718		A	2.964		H	2.92198		H	2.934
	H	2.51		A	2.71865		A	2.66		H	2.72		H	2.982		H	2.92444		B	2.934
	H	2.51		H	2.72017		H	2.66		H	2.72		H	2.992		H	2.92575		B	2.934
	A	2.515		B	2.72293		A	2.662		H	2.72		A	2.996		H	2.92687		H	2.934
	H	2.5175		A	2.72743		A	2.662		H	2.722		A	3.016		H	2.92727		B	2.936
	B	2.518		A	2.72773		A	2.672		H	2.722		H	3.018		B	2.944		B	2.936
	H	2.52		A	2.72807		H	2.672		H	2.722		A	3.02		H	2.95036		H	2.936
	H	2.522		A	2.7366		H	2.68		H	2.722		A	3.02		A	2.95117		H	2.938
	B	2.5225		H	2.74306		A	2.69		H	2.728		H	3.02		A	2.95282		H	2.938
	H	2.526		H	2.75302		A	2.696		H	2.728		H	3.034		H	2.95527		H	2.938
	H	2.528		A	2.7547		A	2.7		H	2.728		A	3.058		H	2.959		H	2.938
	A	2.53		A	2.75499		H	2.706		H	2.728		A	3.062		H	2.96714		H	2.942
	A	2.53		A	2.75677		A	2.71		H	2.73		H	3.068		H	2.96745		B	2.942
	H	2.53		H	2.75934		H	2.716		H	2.73		A	3.07		B	2.96942		B	2.944
	H	2.532		H	2.76261		H	2.716		H	2.73		A	3.074		A	2.98277		H	2.944
	H	2.5325		H	2.76366		A	2.72		H	2.732		H	3.076		H	2.98846		B	2.946
	H	2.5325		A	2.77103		A	2.722		H	2.738		A	3.078		H	2.98892		H	2.946
	H	2.535		H	2.77362		A	2.724		H	2.742		H	3.088		H	2.98976		B	2.946
	H	2.5375		A	2.77723		H	2.724		H	2.742		H	3.108		A	2.99109		B	2.946
	A	2.538		H	2.78588		A	2.726		H	2.746		A	3.112		H	2.99228		B	2.946
	H	2.54		A	2.78903		A	2.728		H	2.748		A	3.128		H	2.99309		B	2.946
	H	2.542		A	2.79934		A	2.728		H	2.748		A	3.132		A	2.99941		B	2.95
	H	2.545		A	2.80448		A	2.734		H	2.748		A	3.16		H	3.00138		B	2.95
	H	2.548		A	2.80448		A	2.736		H	2.75		A	3.188		H	3.00613		B	2.952
	A	2.55		A	2.80711		H	2.74		H	2.752		A	3.208		H	3.01332		B	2.952
	H	2.55		A	2.81772		A	2.744		H	2.752		A	3.21		H	3.01376		H	2.952
	H	2.5525		H	2.81781		H	2.76		H	2.752					A	3.01609		H	2.952
	H	2.554		A	2.82061		A	2.766		H	2.754					H	3.01775		H	2.952
	H	2.556		A	2.82142		A	2.766		H	2.758					A	3.01937		B	2.952
	H	2.556		A	2.82174		H	2.766		A	2.762					H	3.02244		B	2.952
	H	2.5575		A	2.82174		H	2.772		A	2.762					H	3.02531		B	2.952
	H	2.558		H	2.82636		H	2.778		H	2.762					H	3.02857		B	2.954
	A	2.56		A	2.8265		A	2.78		A	2.764					B	3.03308		B	2.956
	A	2.56		A	2.83154		A	2.814		H	2.766					H	3.03365		H	2.956
	H	2.562		A	2.83317		A	2.822		H	2.768					A	3.03426		B	2.956
	H	2.562		A	2.83821		A	2.832		H	2.768					A	3.03541		H	2.956
	H	2.564		A	2.84233		H	2.842		H	2.77					B	3.03594		B	2.956
	H	2.564		A	2.84384		A	2.896		H	2.77					H	3.04194		H	2.958
	H	2.566		A	2.84487		A	2.905		A	2.772					H	3.0425		H	2.958
	H	2.566		A	2.86014		A	2.95		H	2.772					H	3.04753		B	2.958
	H	2.5725		A	2.90044		A	2.994		H	2.776					H	3.04833		B	2.958
	H	2.5725		A	2.90475		A	3.016		H	2.776					H	3.06449		H	2.958
	H	2.574		A	2.90545					H	2.778					H	3.06891		H	2.962
	A	2.578		A	2.91777					H	2.778					H	3.07001		B	2.962
	A	2.58		A	2.94131					A	2.784					H	3.07356		B	2.962
	H	2.58		A	2.97842					A	2.788					A	3.0833		B	2.962
	H	2.58		A	2.98559					H	2.794					A	3.0859		B	2.964
	H	2.584		A	3.01207					A	2.798					H	3.0873		B	2.966
	H	2.5875		A	3.01919					A	2.804					H	3.08776		B	2.966
	H	2.588		A	3.07141					H	2.804					A	3.08939		B	2.97
	A	2.59								A	2.808					H	3.0895		H	2.972
	H	2.592								H	2.808					H	3.09716		H	2.974
	H	2.5925								A	2.81					H	3.10733		B	2.974
	A	2.6								H	2.81					A	3.10943		B	2.974
	H	2.606								A	2.814					H	3.11337		B	2.974
	H	2.606								A	2.818					H	3.1179		B	2.978
	H	2.61								A	2.826					A	3.11834		B	2.978
	H	2.6125								A	2.826					H	3.1198		H	2.982
	H	2.6175								A	2.828					H	3.14257		B	2.982
	H	2.622								A	2.83					H	3.14588		B	2.982
	H	2.622								H	2.832					A	3.15253		B	2.982
	H	2.625								A	2.834					H	3.15786		B	2.982
	H	2.63								A	2.836					A	3.16286		B	2.982
	H	2.64								A	2.84					A	3.17089		B	2.982
	A	2.648								A	2.84					H	3.17095		B	2.984
	H	2.648								A	2.842					H	3.18363		B	2.986
	A	2.664								A	2.858					A	3.18551		B	2.986
	H	2.664								A	2.87					A	3.19776		B	2.986
	A	2.6675								A	2.876					H	3.20798		B	2.988
	H	2.675								A	2.918					A	3.21728		H	2.994
	H	2.698														H	3.22611		B	2.994
	A	2.7														A	3.23191		H	2.998
	H	2.7														A	3.28611		B	3.006
	A	2.706														H	3.29443		B	3.012
	H	2.708														A	3.42677		A	3.232
	A	2.715																	A	3.252
	A	2.718																	A	3.266
	H	2.726																	A	3.27
	A	2.73																	A	3.29
	A	2.7575																	A	3.292
	H	2.7675																	A	3.308
	A	2.776																	A	3.308
	A	2.8275																	A	3.312
	A	2.862																	A	3.314
	H	2.888																	A	3.316
																			A	3.324
																			A	3.332
																			A	3.336
																			A	3.336
																			A	3.336
																			A	3.34
																			A	3.342
																			A	3.344
																			A	3.348
																			A	3.35
																			A	3.37
																			A	3.37
																			A	3.372
																			A	3.372
																			A	3.376
																			A	3.388
																			A	3.39
																			A	3.39
																			A	3.392
																			A	3.426
																			A	3.43
																			A	3.456
																			A	3.478
Figure 3f	Cross 1			Cross 2			Cross 3			Cross 4			Cross 5			Cross 6			Cross 7
	gw8	GW8		gw8	GW8		gw8	GW8		GW7	gw7		GW5.1	gw5.1		GW5	gw5		GW5	gw5
	2.1	2.422		2.2459	2.52294		2.182	2.366		2.474	2.762		2.52	2.698		2.46224	2.80842		2.814	3.232
	2.196	2.438		2.26949	2.53738		2.24	2.428		2.526	2.762		2.578	2.752		2.59232	2.89767		2.832	3.252
	2.196	2.444		2.29605	2.54426		2.25	2.504		2.538	2.764		2.588	2.756		2.62822	2.91262		2.834	3.266
	2.232	2.476		2.29837	2.54638		2.28	2.506		2.54	2.772		2.592	2.802		2.67646	2.95117		2.836	3.27
	2.246	2.478		2.3656	2.55275		2.3	2.58		2.584	2.784		2.6	2.802		2.68079	2.95282		2.836	3.29
	2.25	2.515		2.38774	2.61458		2.31	2.586		2.59	2.788		2.622	2.838		2.68933	2.98277		2.848	3.292
	2.258	2.53		2.41668	2.61855		2.322	2.592		2.59	2.798		2.624	2.838		2.73022	2.99109		2.848	3.308
	2.272	2.53		2.42952	2.63716		2.33	2.6		2.596	2.804		2.63	2.9		2.73094	2.99941		2.85	3.308
	2.276	2.538		2.43519	2.64023		2.34	2.606		2.596	2.808		2.664	2.914		2.74454	3.01609		2.854	3.312
	2.2775	2.55		2.4411	2.64786		2.34	2.624		2.598	2.81		2.668	2.944		2.74917	3.01937		2.856	3.314
	2.3025	2.56		2.45954	2.65913		2.342	2.644		2.598	2.814		2.676	2.948		2.76382	3.03426		2.858	3.316
	2.31	2.56		2.46332	2.66098		2.36	2.646		2.602	2.818		2.688	2.958		2.77329	3.03541		2.862	3.324
	2.314	2.578		2.47675	2.66305		2.39	2.648		2.604	2.826		2.692	2.964		2.77769	3.0833		2.866	3.332
	2.325	2.58		2.49762	2.6771		2.436	2.65		2.612	2.826		2.718	2.996		2.79232	3.0859		2.87	3.336
	2.33	2.59		2.49883	2.70618		2.45	2.66		2.616	2.828		2.72	3.016		2.80885	3.08939		2.872	3.336
	2.342	2.6		2.64335	2.71003		2.458	2.662		2.618	2.83		2.738	3.02		2.82172	3.10943		2.872	3.336
	2.344	2.648		2.69869	2.71211		2.48	2.662		2.62	2.834		2.762	3.02		2.82199	3.11834		2.874	3.34
	2.348	2.664		2.69958	2.71341		2.488	2.672		2.624	2.836		2.772	3.058		2.83165	3.15253		2.874	3.342
	2.362	2.6675		2.72293	2.71755		2.504	2.69		2.626	2.84		2.802	3.062		2.85773	3.16286		2.874	3.344
	2.374	2.7			2.71865		2.586	2.696			2.84		2.834	3.07		2.85953	3.17089		2.874	3.348
	2.382	2.706			2.72743		2.644	2.7			2.842		2.852	3.074		2.86691	3.18551		2.876	3.35
	2.388	2.715			2.72773			2.71			2.858			3.078		2.87882	3.19776		2.876	3.37
	2.39	2.718			2.72807			2.72			2.87			3.112		2.90242	3.21728		2.876	3.37
	2.4	2.73			2.7366			2.722			2.876			3.128		2.9147	3.23191		2.876	3.372
	2.404	2.7575			2.7547			2.724			2.918			3.132		2.91514	3.28611		2.878	3.372
	2.41	2.776			2.75499			2.726						3.16		2.944	3.42677		2.878	3.376
	2.436	2.8275			2.75677			2.728						3.188		2.96942			2.886	3.388
	2.44	2.862			2.77103			2.728						3.208		3.03308			2.89	3.39
	2.482				2.77723			2.734						3.21		3.03594			2.892	3.39
	2.482				2.78903			2.736											2.892	3.392
	2.518				2.79934			2.744											2.894	3.426
	2.5225				2.80448			2.766											2.896	3.43
					2.80448			2.766											2.896	3.456
					2.80711			2.78											2.896	3.478
					2.81772			2.814											2.896
					2.82061			2.822											2.898
					2.82142			2.832											2.898
					2.82174			2.896											2.898
					2.82174			2.905											2.898
					2.8265			2.95											2.902
					2.83154			2.994											2.906
					2.83317			3.016											2.906
					2.83821														2.908
					2.84233														2.91
					2.84384														2.912
					2.84487														2.912
					2.86014														2.914
					2.90044														2.916
					2.90475														2.916
					2.90545														2.918
					2.91777														2.918
					2.94131														2.918
					2.97842														2.918
					2.98559														2.924
					3.01207														2.926
					3.01919														2.926
					3.07141														2.928
																			2.93
																			2.934
																			2.934
																			2.934
																			2.934
																			2.934
																			2.934
																			2.934
																			2.936
																			2.936
																			2.942
																			2.944
																			2.946
																			2.946
																			2.946
																			2.946
																			2.946
																			2.95
																			2.95
																			2.952
																			2.952
																			2.952
																			2.952
																			2.952
																			2.954
																			2.956
																			2.956
																			2.956
																			2.958
																			2.958
																			2.962
																			2.962
																			2.962
																			2.964
																			2.966
																			2.966
																			2.97
																			2.974
																			2.974
																			2.974
																			2.978
																			2.978
																			2.982
																			2.982
																			2.982
																			2.982
																			2.982
																			2.982
																			2.984
																			2.986
																			2.986
																			2.986
																			2.988
																			2.994
																			3.006
																			3.012
Figure 3g
Figure 3i
	Lines	Mean	SD	SE	P value
	ZH11	3.3596	0.0337843	0.0106835		3.36	3.396	3.336	3.404	3.388	3.323	3.348	3.298	3.377	3.366
	CR4-4	3.634	0.0249266	0.00788247	1.74848e-13	3.6	3.631	3.681	3.657	3.611	3.659	3.625	3.632	3.631	3.613
	CR4-8	3.6416	0.0409395	0.0129462	5.05932e-12	3.642	3.576	3.728	3.646	3.664	3.621	3.648	3.608	3.617	3.666
	CR9-3	3.6777	0.04379	0.0138476	1.40488e-12	3.64	3.759	3.648	3.734	3.699	3.65	3.669	3.676	3.686	3.616
	AA-CK	3.2594	0.0264163	0.00835358		3.286	3.238	3.236	3.314	3.242	3.244	3.238	3.278	3.27	3.248
	Hu-350-Flag	3.0236	0.0558633	0.0176655	1.95491e-08	2.954	3.066	3.074	3.08	3.008	3.014	2.992	2.92	3.05	3.078

## Sheet: Figure 4a-f,i-k
Figure 4a,4b,4c	Trait	Dummy variable	Estimate	Significance		Figure 4d,4e,4f	Grain length		Grain width		Length-width ratio			Figure 4i		Long allele	Slender allele		Figure 4k	Genes	π-wild	π-landrace	π-cultivar
	Grain length	(Intercept)	5.79	< 2.00e-16 ***			Predicted value	Observed value	Predicted value	Observed value	Predicted value	Observed value			Wild	18.05	18.23			GL1	19.39	16.66	5.4
		GL1+	0.28	3.08e-8 ***			6.06079	6.38	2.29012	2.49	2.61142	2.57			Landrace	31.07	40.39			GS2	21.43	15.95	11.21
		GS2+	0.05	0.406			6.93329	7.44	2.65848	2.07	2.85521	3.59			Cultivar	63.19	78.32			GS3	29.8	23.5	13.97
		GS3+	1.15	< 2e-16 ***			5.78502	6.83	2.37104	2.76	2.58509	2.47								GL7	20.48	18.09	11.47
		GL7+	0.54	2.26e-12 ***			5.78502	6.1	3.0209	2.75	1.8797	2.22								GW5	29.32	19.08	13.68
		Adjusted R2	0.674				7.47297	8.1	2.94078	2.51	2.7128	3.22								GW5.1	28.87	16.63	10.24
		p-value	< 2.2e-16				6.06079	5.87	2.29012	2.45	2.61142	2.4								GW7	20.48	18.09	11.47
	Grain width	(Intercept)	2.29	< 2.00e-16 ***			6.06079	5.98	2.29012	2.51	2.61142	2.5								GW8	24.96	20	17.44
		GW5+	0.36	< 2.00e-16 ***			6.06079	6.27	2.94078	3.17	1.90288	1.64
		GW5.1+	0.08	7.10e-4***			5.78502	5.2	3.0209	2.97	1.8797	1.75
		GW7+	0.08	1.32e-3***			5.78502	5.19	3.0209	3.19	1.8797	1.61		Figure 4j
		GW8+	0.21	4.66e-13***			5.78502	5.13	2.65254	2.72	2.23241	2.15				GL	GW	LWR	SD_GL	SD_GW	SD_LWR
		Adjusted R2	0.668				6.06079	5.86	2.65254	2.93	2.23241	1.88			Landrace	8.56	3.16	2.74	1.02	0.43	0.52
		p-value	< 2.2e-16				6.06079	5.5	2.65254	2.73	2.30191	2.11			Cultivar	8.9	2.79	3.28	1	0.37	0.64
	Grain shape	(Intercept)	2.6	< 2.00e-16 ***			6.11205	5.78	2.29012	2.32	2.61142	2.75
		GL1+	0.01	0.89			6.06079	6.39	2.65254	2.79	2.30191	2.19
		GS2+	0.07	0.08.			6.11205	6.11	2.65254	2.54	2.23241	2.27
		GS3+	0.6	< 2.00e-16 ***			6.06079	5.76	3.0209	3.04	1.8797	1.78
		GL7+	0.21	6.95e-5***			5.78502	5.43	2.94078	2.98	1.90288	1.83
		GW5+	-0.38	< 2.00e-16 ***			5.78502	5.46	2.29012	2.24	3.20791	3.02
		GW5.1+	-0.02	0.61			5.78502	5.49	2.29012	2.3	3.20791	3.17
		GW7+	-0.02	0.53			7.20905	6.76	3.0209	3.12	1.8797	2.1
		GW8+	-0.3	4.55e-7***			7.20905	7.3	2.65254	2.92	2.23241	1.85
		Adjusted R2	0.772				5.78502	6.55	2.65254	2.51	2.82891	3
		p-value	< 2.2e-16				6.06079	5.4	2.65254	2.7	2.30191	2.13
							7.20905	7.53	2.29012	2.23	2.61142	3.15
		Grain length					6.11205	5.75	2.65254	2.76	2.30191	2.19
		Adjusted R2 (%)	P-value				6.06079	7.04	2.65254	2.72	2.30191	2.12
	GL1	0.9142	5.6e-2				6.11205	6.04	2.65254	2.77	2.30191	2.09
	GS2	1.013	4.5e-2				6.11205	5.76	2.73346	2.93	2.21436	1.91
	GS3	62.52	< 2.2e-16				6.11205	5.78	2.65254	2.49	2.82891	2.99
	GL7	5.851	3.8e-7				6.06079	5.61	2.29012	2.09	2.61142	2.88
							6.06079	6.27	2.73267	2.76	2.20924	2.09
		Grain width					7.20905	7.46	3.0209	3.04	1.8797	1.85
		Adjusted R2 (%)	P-value				6.06079	6.02	2.29012	2.39	3.27742	3.21
	GW5	44.26	< 2.2e-16				6.06079	5.78	2.29012	2.25	3.20791	3.32
	GW5.1	12.33	9.9e-12				5.78502	5.62	2.29012	2.4	3.27742	3.23
	GW7	26.12	< 2.2e-16				7.26032	7.67	2.81359	3.03	2.18291	1.86
	GW8	24.11	< 2.2e-16				7.20905	7.49	2.65254	2.75	2.23241	2.25
							5.78502	5.65	3.0209	3.13	1.8797	1.85
		Length-width ratio					5.78502	5.75	2.65254	2.88	2.23241	1.92
		Adjusted R2 (%)	P-value				7.26032	7.75	2.29012	2.29	2.68092	2.86
	GL1	5.349	4.6e-6				5.78502	5.65	2.29012	2.4	3.20791	2.93
	GS2	1.68	1.1e-2				6.06079	6.2	2.65254	2.87	2.23241	2.1
	GS3	54.96	< 2.2e-16				5.78502	5.79	3.0209	3.11	1.8797	1.77
	GL7	9.817	4.2e-11				5.78502	5.52	2.94078	3.02	1.90288	1.78
	GW5	47.45	< 2.2e-16				6.11205	5.9	2.29012	2.6	2.61142	2.36
	GW5.1	5.237	1.8e-5				6.06079	5.53	2.73346	2.74	2.21436	2.1
	GW7	15.68	< 2.2e-16				6.11205	6.54	3.0209	3.19	1.8797	1.65
	GW8	9.036	5.6e-9				7.20905	7.01	3.0209	3.25	1.8797	1.72
							6.06079	6.02	2.65254	2.71	2.23241	2.21
							5.78502	5.52	2.29012	2.3	2.61142	2.7
							5.78502	5.37	3.0209	3.13	1.8797	1.73
							6.06079	6.13	2.65254	2.67	2.23241	2.26
							6.06079	5.74	2.65254	2.65	2.23241	2.27
							5.78502	5.49	2.65254	2.91	2.23241	2.08
							5.78502	5.26	2.81359	2.76	2.19118	2.1
							5.78502	5.58	2.65254	2.8	2.23241	2.16
							6.06079	5.98	3.0209	2.93	1.8797	2.06
							6.06079	6.2	2.65848	2.6	2.25871	2.38
							5.78502	5.44	2.94078	3.25	2.1163	1.75
							6.06079	6.04	2.29012	2.55	2.61142	2.22
							6.06079	6.02	3.0209	3.22	1.8797	1.96
							6.06079	6.05	2.73346	2.74	2.21436	2.35
							5.78502	5.34	2.65254	2.75	2.82891	2.64
							6.06079	5.8	2.73346	2.46	2.21436	2.59
							6.06079	6.03	2.73346	2.45	2.21436	2.61
							5.78502	6.05	2.94078	2.98	1.90288	1.9
							5.78502	6.19	2.65254	2.7	2.30191	2.11
							6.32471	5.7	2.73346	2.81	2.21436	2.07
							6.06079	5.68	2.65254	2.54	2.23241	2.55
							5.78502	6.32	2.65254	2.62	2.23241	2.63
							6.06079	6.44	2.65254	2.72	2.23241	2.21
							7.20905	7.26	2.65254	2.51	2.23241	2.46
							6.06079	6.38	2.65254	2.66	2.23241	2.47
							6.06079	6.41	3.0209	3.13	1.8797	1.59
							5.78502	5.66	2.94078	3.35	1.90288	1.73
							6.11205	5.71	2.73267	2.79	2.20924	2.1
							6.06079	5.82	2.65254	2.45	2.82891	2.76
							6.06079	6.49	3.0209	2.87	1.8797	1.82
							6.06079	6.87	2.65254	2.89	2.23241	2.04
							6.06079	6	2.73267	2.76	2.20924	2.14
							6.06079	6.18	2.73267	2.59	2.20924	2.31
							6.06079	6.56	2.73267	2.76	2.27874	2.22
							5.78502	4.98	2.94078	3	1.90288	1.85
							5.78502	5.81	2.29012	2.3	2.61142	2.78
							6.06079	5.85	2.37104	2.38	2.59337	2.48
							7.20905	6.78	2.29012	2.27	3.27742	3.16
							5.78502	5.23	2.29012	2.3	3.27742	3.25
							6.06079	5.9	2.29012	2.48	3.20791	2.93
							6.06079	5.92	2.93998	2.98	1.89775	1.92
							6.06079	6	2.94078	3.09	1.90288	1.69
							6.11205	6.13	2.65254	2.89	2.30191	1.89
							5.78502	5.56	2.73346	2.5	2.81085	2.67
							6.06079	6.38	2.73346	2.82	2.21436	2.31
							6.06079	5.9	2.73346	2.91	2.20608	2.08
							7.26032	7.17	2.65254	2.58	2.23241	2.37
							7.26032	7.45	2.73346	2.47	2.21436	2.87
							7.20905	7.28	2.94078	2.98	1.90288	1.9
							5.78502	5.71	2.73267	2.62	2.20924	2.28
							5.78502	5.24	2.65254	3.04	2.30191	2.01
							6.11205	5.48	2.94078	3.12	1.90288	1.72
							6.32471	6.4	2.65254	2.59	2.23241	2.37
							7.20905	6.66	2.73346	2.61	2.21436	2.48
							6.06079	6.53	2.94078	2.96	2.49937	2.54
							5.78502	6.05	3.0209	3.02	1.8797	2.13
							6.06079	6.13	2.73346	2.68	2.21436	2.33
							6.06079	7.09	2.65254	2.7	2.30191	2.16
							6.06079	6.49	2.73346	2.79	2.21436	2.33
							5.78502	5.65	2.65254	2.86	2.23241	2.08
							6.06079	5.98	2.73267	2.78	2.27874	2.35
							6.11205	6.11	2.65254	2.79	2.30191	2.15
							5.78502	5.38	2.37104	2.58	2.59337	2.41
							6.06079	6.13	3.0209	3.12	1.8797	1.61
							6.06079	6.49	2.94078	3.12	2.1163	2.12
							6.93329	7.5	2.65254	2.6	2.23241	2.17
							5.78502	6.45	2.65254	2.7	2.23241	2.06
							6.06079	6.23	2.29012	2.16	3.20791	3.23
							6.11205	5.84	2.65254	2.62	2.23241	2.31
							6.06079	6.49	2.65254	2.79	2.23241	2.29
							6.06079	5.93	2.29012	2.21	3.20791	3.12
							6.11205	6.56	2.65254	2.84	2.23241	2.24
							6.11205	6.01	2.37104	2.61	2.59337	2.35
							5.78502	5.55	2.29012	2.37	2.61142	2.62
							6.06079	6.2	2.65254	2.81	2.23241	2.23
							5.78502	5.03	2.73346	2.9	2.21436	1.95
							6.32471	6.62	2.73346	2.88	2.21436	1.98
							5.78502	4.76	2.29012	2.57	2.68092	2.35
							6.06079	5.64	2.65254	2.73	2.23241	2.08
							6.06079	5.57	3.0209	3.01	1.8797	1.94
							7.20905	6.98	2.94078	3.01	1.90288	1.85
							6.06079	6.05	2.73267	2.68	2.27874	2.29
							6.06079	6.39	2.29012	2.43	3.20791	3
							7.20905	6.89	2.65254	2.83	2.23241	2.05
							6.06079	6.34	3.0209	2.72	1.8797	2.18
							6.06079	6.12	2.65254	2.61	2.23241	2.31
							6.06079	6.22	2.81359	3.22	2.18291	1.73
							6.06079	6.27	2.65254	2.61	2.23241	2.39
							6.06079	5.94	3.0209	3.06	1.8797	1.89
							6.06079	5.64	2.65254	2.97	2.23241	2.07
							6.06079	5.69	2.73346	2.51	2.21436	2.84
							6.11205	6.03	2.94078	2.96	1.90288	1.94
							6.06079	5.68	3.0209	2.93	1.8797	1.82
							5.78502	5.84	3.0209	3.12	1.8797	1.94
							5.78502	5.56	2.73267	2.53	2.20924	2.38
							6.11205	6.12	2.65254	2.79	2.23241	2.06
							7.20905	7.27	2.65254	2.67	2.23241	2.45
							6.06079	5.79	2.65254	2.66	2.23241	2.12
							5.78502	5.93	2.65254	2.71	2.23241	2.38
							6.06079	6.01	2.94078	3.24	1.90288	1.81
							5.78502	5.58	2.73267	2.65	2.20924	2.18
							6.06079	6.24	2.73346	2.73	2.21436	2.31
							5.78502	5.79	2.65254	2.66	2.23241	2.21
							6.06079	6.16	2.73267	2.65	2.20924	2.19
							6.06079	7.13	2.65254	2.63	2.23241	2.12
							6.06079	6.54	2.73267	2.83	2.27874	1.92
							5.78502	5.73	2.57835	2.58	3.09181	2.95
							5.78502	5.33	2.94078	3.03	2.1163	2.15
							5.78502	6.07	2.57835	2.44	3.09181	3.2
							6.06079	6.02	2.29012	2.52	3.20791	2.73
							6.06079	5.74	2.57835	2.76	2.49531	2.34
							6.06079	6.53	3.0209	3.06	1.8797	1.8
							6.06079	5.63	2.81359	3.37	2.18291	1.58
							6.06079	6.44	2.73346	2.9	2.21436	2.37
							5.78502	5.86	3.0209	3	1.8797	1.68
							6.06079	5.77	2.65848	2.86	2.25871	2.22
							6.06079	6.26	2.57835	2.68	2.49531	2.78
							6.06079	6.3	2.65254	2.58	2.23241	2.02
							6.06079	5.9	2.29012	2.64	2.61142	2.45
							6.06079	5.8	2.37104	2.38	3.39501	3.01
							6.06079	5.58	2.45116	2.24	2.57019	2.7
							6.11205	5.43	2.73346	2.81	2.21436	2.06
							7.47297	7.62	2.65848	2.73	2.25871	2.32
							6.32471	6.5	2.65254	2.6	2.23241	2.34
							7.47297	7.8	2.65254	2.66	2.23241	2.31
							7.20905	6.87	2.65254	2.58	2.23241	2.51
							6.32471	6.44	2.73267	2.64	2.20924	2.32
							5.78502	5.52	2.37104	2.68	2.59337	2.71
							5.78502	5.66	2.73267	2.74	2.20924	2.37
							5.78502	5.35	2.73267	2.73	2.20924	2.28
							6.06079	6.86	2.29012	2.37	3.27742	3.11
							5.78502	5.04	2.65254	2.52	2.89841	2.91
							5.78502	6.34	3.0209	3.18	1.8797	2.02
							6.32471	7.45	2.65254	2.64	2.89841	2.59
							6.06079	5.23	3.0209	2.94	1.8797	2.2
							6.06079	6.48	2.73346	2.82	2.21436	2.1
							7.47297	7.16	2.45116	2.84	2.57019	2.34
							6.06079	6.05	2.29012	2.4	3.27742	3.17
							6.06079	5.79	3.0209	2.68	2.4762	2.9
							5.78502	6.32	2.57835	2.81	3.09181	2.72
							6.06079	6.09	2.29012	2.42	2.61142	2.89
							6.06079	6.13	2.29012	2.82	2.61142	2.1
							6.06079	6.48	2.57835	2.83	3.09181	2.57
							6.06079	6.14	2.65254	2.71	2.23241	2.07
							6.06079	7.27	3.0209	2.92	1.8797	1.89
							6.06079	6.51	3.0209	3.17	1.8797	1.75
							6.06079	6.23	2.94078	2.68	2.7128	2.54
							7.26032	7.35	3.0209	2.85	1.8797	2.01
							7.26032	7.34	2.57835	2.41	3.09181	3.14
							5.78502	6.42	2.29012	2.1	2.61142	3.08
							7.26032	6.84	2.57835	2.49	3.09181	3.12
							5.78502	6.48	3.0209	2.86	1.8797	1.98
							6.06079	5.9	2.29012	2.01	3.27742	3.47
							6.06079	6.66	2.73346	2.68	2.21436	2.27
							7.26032	7.6	2.65254	2.73	2.23241	2.35
							6.93329	7.77	2.65254	2.58	2.23241	2.29
							7.47297	7.62	2.73346	2.73	2.21436	2.08
							6.06079	7.01	2.45116	2.1	3.15841	3.91
							6.06079	5.93	2.37104	2.4	3.18159	3.06
							7.47297	7.26	2.65254	2.5	2.23241	2.61
							6.06079	5.61	2.57835	2.46	2.28189	2.86
							5.78502	5.52	3.0209	3.17	1.8797	1.92
							5.78502	5.55	2.29012	2.34	3.27742	3.02
							7.47297	6.81	2.65254	2.54	2.30191	2.41
							5.78502	5.73	2.73346	2.89	2.21436	1.93
							7.47297	7.57	2.29012	2.4	3.20791	2.54
							6.06079	6.47	2.65848	2.88	2.25871	1.95
							7.47297	7.77	2.29012	2.22	2.61142	2.87
							5.78502	5.67	2.37104	2.5	2.59337	2.39
							7.26032	6.99	2.65848	2.47	2.26698	2.13
							6.06079	6.08	2.37104	2.52	2.59337	2.3
							6.06079	6.4	2.29012	2.18	2.61142	3.05
							6.06079	5.91	2.81359	2.87	2.19118	2.24
							6.06079	5.68	2.73346	2.67	2.21436	2.14
							6.93329	8.23	2.81359	2.7	2.19118	2.12
							6.93329	7.34	2.37104	2.42	2.59337	2.44
							6.06079	6.51	2.37104	2.59	2.59337	2.26
							5.78502	7.03	2.37104	2.33	2.59337	2.4
							5.78502	6.09	2.73346	2.69	2.21436	2.31
							7.26032	7.07	2.37104	2.69	2.59337	2.33
							6.11205	6.14	2.45116	2.55	2.57019	2.23
							6.06079	5.58	2.45116	2.56	2.57019	2.46
							7.20905	6.1	2.57835	2.48	2.29016	2.44
							5.78502	5.61	2.37104	2.83	2.59337	2.32
							6.06079	6.36	2.37104	2.49	2.59337	2.27
							6.06079	5.97	2.29012	2.53	3.20791	2.74
							6.06079	5.26	2.29012	2.61	2.61142	2.29
							6.06079	5.78	2.37104	2.65	2.59337	2.37
							6.06079	6.64	3.0209	3.25	1.8797	1.71
							6.06079	6.44	2.57835	2.26	3.09181	3.33
							6.06079	5.7	2.81359	2.75	2.19118	2.28
							6.06079	5.72	2.57835	2.61	2.49531	2.51
							6.06079	5.91	2.57835	2.74	3.09181	2.58
							6.06079	5.85	2.37104	2.31	2.59337	2.5
							6.06079	5.59	2.65254	2.39	2.23241	2.5
							6.06079	6.22	2.57835	2.37	2.50358	2.98
							7.47297	7.02	2.37104	2.14	3.18159	3.43
							6.06079	6.26	2.73346	2.38	2.21436	2.42
							6.06079	5.68	2.29012	2.41	2.68092	2.57
							6.06079	6.31	2.65254	2.48	2.23241	2.51
							6.06079	6.04	2.65254	2.71	2.89841	2.75
							6.06079	6.58	2.37024	2.25	2.58824	2.88
							6.06079	5.64	2.37104	2.44	2.59337	2.6
							5.78502	5.45	2.29012	2.58	2.61142	2.63
							7.20905	6.94	2.73267	2.69	2.20924	2.1
							6.06079	5.97	2.57835	2.63	2.49531	2.3
							7.20905	7.35	2.73267	2.69	2.20924	2.34
							6.06079	6.28	2.65254	2.65	2.23241	2.23
							7.47297	7.29	2.81359	2.81	2.19118	2.08
							5.78502	5.57	2.29012	2.31	3.27742	3
							7.47297	7.52	2.65254	2.8	2.23241	2.12
							5.78502	5.91	2.65254	2.52	2.82891	2.99
							6.06079	6.28	2.65254	2.58	2.23241	2.58
							6.32471	6.55	3.0209	2.95	1.8797	1.7
							7.47297	7.08	2.37104	2.44	3.18986	2.81
							6.06079	5.77	2.94078	2.9	1.90288	1.77
							6.32471	6.09	2.29012	2.08	2.61142	2.86
							6.06079	5.97	2.29012	2.23	3.20791	3.06
							6.60047	7.04	2.73346	2.5	2.21436	2.27
							6.93329	7.34	2.65254	2.74	2.23241	2.11
							5.78502	6.8	2.65254	2.4	2.23241	2.66
							6.06079	5.76	2.65254	2.39	2.82891	2.84
							6.11205	6.19	2.29012	2.35	3.20791	3
							6.06079	6.22	2.29012	2.12	3.20791	3.35
							7.26032	7.45	2.65254	2.48	2.23241	2.42
							6.06079	6.49	2.29012	2.06	3.27742	3.76
							5.78502	5.54	2.29012	2.16	2.61142	2.79
							6.06079	6.35	2.29012	2.1	3.27742	3.2
							6.06079	6.79	2.29012	2.39	3.20791	2.93
							6.06079	5.63	2.37104	2.52	2.59337	2.49
							6.32471	6.06	2.37104	2.2	3.25937	3.28
							6.06079	6.29	2.29012	2.28	3.27742	3.1
							6.06079	5.91	2.29012	2.01	3.49084	3.79
							6.06079	5.85	2.65254	2.51	2.82891	2.85
							7.26032	6.94	2.37104	1.92	3.39501	4.36
							6.06079	5.93	2.37104	1.91	3.39501	4.38
							7.20905	7.54	2.29012	2.03	3.20791	3.57
							7.20905	7.59	2.37104	2.16	2.66287	2.97
							6.06079	6.66	2.73267	2.84	2.20924	2.26
							6.06079	6.07	2.29012	2.5	3.20791	3.11
							5.78502	5.01	2.29012	2.12	3.20791	3.42
							7.20905	6.86	2.29012	2.13	3.20791	3.43
							5.78502	5.13	2.29012	2.14	3.20791	3.43
							6.06079	5.95	2.73267	2.51	2.20924	2.37
							7.20905	6.82	2.73267	2.55	2.20924	2.36
							6.06079	5.67	2.29012	2.56	3.20791	3.1
							6.06079	5.78	3.0209	2.89	1.8797	2.1
							6.06079	6.39	3.0209	3.32	1.8797	1.78
							7.20905	6.79	3.0209	3	1.8797	1.92
							7.20905	7.04	2.65254	2.59	2.23241	2.38
							7.20905	7.13	2.65254	2.76	2.23241	2.01
							6.06079	6	2.29012	2.29	2.61142	3.01
							7.26032	7.74	2.37024	2.28	3.18474	3.14
							6.06079	6.03	2.65254	2.45	2.22414	2.45
							7.26032	6.71	2.65254	2.54	2.22414	2.43
							6.06079	6.14	2.29012	2.18	3.20791	3.19
							7.20905	7.01	2.37104	2.25	3.47279	3.39
							6.06079	6.27	2.65254	2.66	2.89841	2.57
							7.26032	7.22	2.37104	2.2	3.18986	3.5
							7.26032	7.07	2.29012	2.21	3.27742	3.23
							7.8	7.62	2.29012	2.35	2.68092	2.84
							7.20905	7.15	2.65254	2.39	2.23241	2.55
							7.47297	8.36	2.65254	2.4	2.23241	2.56
							7.47297	8.37	2.73267	2.53	2.20924	2.24
							7.20905	7.23	2.29012	2.24	3.42134	3.28
							6.11205	6.4	2.29012	2.09	3.27742	3.51
							6.06079	6.43	2.29012	2.17	3.20791	3.33
							7.20905	7.77	2.29012	2.24	2.68092	2.74
							7.20905	7.25	2.29012	2.37	3.20791	3.15
							7.20905	7.29	2.65254	2.51	2.30191	2.61
							7.20905	7.34	2.29012	2.38	3.27742	3.25
							6.06079	5.96	2.29012	2.29	3.42134	3.27
							6.06079	6.01	2.29012	2.23	3.42134	3.3
							7.20905	7.94	2.65254	2.53	2.23241	2.4
							5.78502	6.08	2.65254	2.4	2.82891	2.7
							5.78502	5.91	3.0209	3.08	2.4762	2.34
							5.78502	5.74	2.57835	2.71	3.09181	2.83
							6.06079	6.17	2.57835	2.63	3.09181	2.94
							6.06079	5.54	2.57835	2.34	2.28189	2.64
							6.06079	6.91	2.49743	2.79	3.11813	2.73
							7.20905	7.17	2.29012	2.25	3.42134	3.31
							5.78502	6.02	2.57835	2.63	2.49531	2.65
							5.78502	6.17	2.94078	2.94	1.90288	1.9
							7.20905	6.94	2.65254	2.78	2.23241	1.99
							7.8	7.64	2.65254	2.36	2.30191	2.77
							7.26032	6.83	2.65254	2.55	2.30191	2.39
							7.20905	6.72	2.65254	2.34	2.30191	2.75
							7.20905	7.7	2.29012	2.07	2.61142	2.4
							7.26032	7.15	2.29012	2.14	3.20791	3.15
							6.11205	6.66	2.65254	2.69	2.23241	2.1
							5.78502	6.3	2.65254	2.53	2.23241	2.65
							6.06079	6.1	2.65254	2.65	2.23241	2.48
							6.06079	6.15	2.57835	2.27	2.49531	2.65
							6.06079	5.67	2.65254	2.66	2.30191	2.13
							7.74874	7.35	2.73346	2.6	2.21436	2.34
							7.26032	7.35	2.45116	2.73	2.57019	2.32
							7.20905	7.23	2.45116	2.51	2.57019	2.56
							6.11205	6.15	2.29012	2.65	2.61142	2.18
							7.20905	7.45	2.65848	2.74	2.26698	2.39
							6.11205	6.55	3.0209	2.55	1.8797	2.42
							7.26032	7.71	2.37104	1.99	2.79852	3.13
							7.74874	7.48	2.57835	2.4	3.09181	3.02
							7.74874	7.35	2.49743	2.43	2.30821	2.56
							6.06079	6.07	2.37024	2.46	2.58824	2.42
							7.20905	6.47	2.57835	2.48	3.09181	3.28
							6.93329	7.08	2.94078	2.91	1.90288	1.95
							6.93329	7.22	2.37104	2.43	2.59337	2.32
							7.47297	7.66	2.65254	2.64	2.89841	2.65
							7.47297	7.72	2.37104	2.13	3.25937	3.5
							5.78502	6.19	2.37104	2.49	2.59337	2.42
							7.74874	7.63	2.37104	2.44	2.59337	2.46
							7.74874	7.46	2.37104	2.1	3.18986	3.3
							6.32471	6.97	2.65254	2.38	2.30191	2.38
							5.78502	5.57	2.37104	2.16	3.25937	3.65
							6.06079	5.51	2.94078	2.79	2.1163	2.26
							6.11205	6.52	2.57835	2.62	3.09181	2.82
							6.11205	6.1	3.0209	2.84	1.8797	1.98
							6.11205	6.41	2.57835	1.88	2.88665	3.86
							6.06079	4.97	2.29012	2.07	3.27742	3.36
							7.20905	6.76	2.73346	2.15	2.88036	3.6
							6.06079	5.64	2.29012	2.15	3.20791	3.13
							6.06079	6.72	2.29012	2.3	3.20791	3.18
							6.06079	6.56	2.29012	2.29	2.68092	3.14
							6.32471	6.01	2.37104	2.06	3.25937	3.56
							6.11205	5.65	2.29012	1.99	3.20791	3.43
							6.06079	6.09	2.29012	2.06	3.42134	3.98
							6.06079	6.34	2.65254	2.99	2.23241	1.99
							6.06079	6.43	2.65254	2.7	2.23241	1.96
							6.06079	5.77	2.94078	2.9	2.7128	2.24
							6.06079	6.53	2.94078	3.1	2.7128	2.1
							5.78502	6.18	3.0209	3.13	1.8797	1.69
							5.78502	5.38	2.85985	2.78	2.14263	2.28
							6.32471	6.22	2.37104	2.59	2.59337	2.32
							7.47297	7.26	r	0.79	r	0.87
							6.06079	6.21
							6.06079	5.97
							7.47297	8.15
							5.78502	5.67
							6.06079	5.63
							7.26032	7.01
							7.26032	7.45
							6.06079	6.04
							6.06079	6.01
							7.20905	6.93
							6.11205	5.68
							7.26032	7.87
							6.32471	6.28
							7.47297	7.39
							5.78502	5.61
							7.20905	7.27
							7.26032	6.96
							7.26032	7.76
							7.20905	6.74
							7.20905	7.31
							6.11205	7.17
							7.26032	7.32
							7.20905	6.83
							7.74874	8.2
							6.06079	5.94
							6.06079	5.29
							7.47297	6.47
							7.47297	6.52
							5.78502	5.29
							6.60047	6.34
							6.06079	6.02
							r	0.82

## Sheet: Figure 5i,j
Figure 5i,5j		DNA variations	Selection pressure	Phenotypic variation explained	Phenotype association significance
	GL1	0.00508	2.7	5.49155	0.8
	GS2	0.000272	3	0.963985	0.3
	GS3	0.0034	5.9	36.0303	25
	GL7	0.00331	2.6	16.7986	2
	GW5	0.0563	8.5	23.8066	15
	GW5.1	0.0001963	1.8	4.35904	0.3
	GW8	0.00224	2.7	5.95217	1
	r	DNA variations	Selection pressure	Phenotypic variation explained	Phenotype association significance
	DNA variations	1	0.85	0.59	0.51
	Selection pressure		1	0.74	0.8
	Phenotypic variation explained			1	0.94
	Phenotype association significance				1

## Sheet: Supplementary Figure 3c,f
Supplementary Figure 3b	WZ1-Hap	9311-Hap	ZH11-Hap		WZ1-Hap	9311-Hap	ZH11-Hap		Supplementary Figure 3d	NIL(9311)	NIL(WZ1)		NIL(9311)	NIL(WZ1)			Supplementary Figure 3c	A	B	ZH11		Supplementary Figure 3f	Cri	Negative
	1.883	0.819	2.835		7.63333	8.12667	7.95			10.3	10.7		31.2	33				10.9857	4.86515	6.50396			7.914	7.836
	2.123	0.879	3.344		8.06667	7.63667	7.56667			10.406	11.064		31.15	31.9				8.26477	5.41217	6.96154			8.05	8.068
	2.157	0.905	3.345		7.58333	7.31333	7.76667			10.15	11.146		28.25	33.65				8.50826	4.41792	6.73275			7.7	7.856
	2.195	0.917	3.709		7.23333	8.05	9.03333			10.06	11.2		30.95	30.75									7.732	7.902
	2.412	0.936	4.004		8.21667	9.47333	8.15			10.12	10.812		31.45	30.45									7.842	7.6
	2.438	0.964	4.412		7.68333	8.66667	8.08333			10.218	10.816		30.9	29.05									7.752	7.87
	2.474	0.992	4.638		7.11667	8.58667	7.26667			10.034	11.062		30.8	31.25										7.906
	2.497	0.996	NA		7.88333	7.40333	7.88333			10.08	10.866		29.35	32.75										8.132
	2.811	1.033	NA		6.85333	7.81333	7.01667			10.208	10.948		27.85	33										7.94
	2.856	1.052	NA		9.13333	7.92333	8.4			10.07	11.16		30	34.05
	2.872	1.077	NA		7.80333	7.49667	7.13333			10.306	10.83		28	31.95
	2.955	1.086	NA		10.2	7.17667	7.03333			10.16	10.914		29.05	31
	3.091	1.118	NA		8.75	7.61	7.7			10.05	10.94		30.15	33.1
	3.129	1.127	NA		7.83333	7.58333	7.74667			10.442	10.776		32.05	33.6
	3.249	1.203	NA		10.4667	8.38333	7.84333			10.042	10.812		29.05	35
	3.261	1.219	NA		9.6	7.91667	7.25			10.3	10.89		30.7	33.65
	3.518	1.234	NA		7.88333	9.45	6.58			10.274	10.85		NA	33.7
	3.526	1.237	NA		8.13333	7.86667	7.59			10.084	10.946		NA	32.35
	3.681	1.239	NA		8.45	7.93667	7.78667			10.02	10.942		NA	30.9
	3.802	1.243	NA		8.6	8.91667	7.75			NA	10.84		NA	35.75
	3.853	1.271	NA		7.71667	8.22	7.62
	4.049	1.384	NA		7.43333	9.06667	7.33333
	4.103	1.396	NA		7.91667	7.75333	6.91
	4.11	1.411	NA		7.73333	8.77333	7.57
	4.132	1.417	NA		9.76667	7.38	7.44
	4.195	1.472	NA		7.95	8.09	7.39333
	4.286	1.475	NA		7.36667	7.82	7.22
	4.29	1.49	NA		9.05	7.56	NA
	4.405	1.491	NA		8.86667	9.03333	NA
	4.46	1.498	NA		10.3333	8.42333	NA
	4.477	1.537	NA		8.4	7.32	NA
	4.516	1.591	NA		8.33333	8.38667	NA
	4.596	1.633	NA		7.41667	8.32667	NA
	4.645	1.66	NA		7.96667	9.70333	NA
	4.679	1.664	NA		6.85	8.91333	NA
	4.805	1.668	NA		8.05	8.71667	NA
	4.925	1.675	NA		7.48333	7.99	NA
	5.076	1.686	NA		7.51667	8.38333	NA
	5.132	1.69	NA		9.3	8.70667	NA
	5.138	1.725	NA		8.11667	8.25	NA
	5.302	1.728	NA		7.73333	7.97667	NA
	5.845	1.761	NA		7.53333	8.21	NA
	5.859	1.763	NA		7.3	8.79667	NA
	5.882	1.826	NA		10.0167	9.06667	NA
	5.908	1.827	NA		8.63333	8.49333	NA
	5.92	1.83	NA		7.63333	9.35667	NA
	6.589	1.832	NA		7.51667	NA	NA
	6.773	1.858	NA		9.28333	NA	NA
	6.786	1.862	NA		8.11667	NA	NA
	6.808	1.876	NA		8.45	NA	NA
	7.098	1.895	NA		8.26667	NA	NA
	7.221	1.958	NA		8.06667	NA	NA
	7.662	1.963	NA		8.33333	NA	NA
	7.846	1.969	NA		9.46667	NA	NA
	7.872	2.036	NA		7.9	NA	NA
	7.886	2.07	NA		7.36667	NA	NA
	8.032	2.086	NA		8.8	NA	NA
	8.206	2.098	NA		7.38333	NA	NA
	9.845	2.136	NA		8.23333	NA	NA
	10.657	2.181	NA		9.53	NA	NA
	12.517	2.276	NA		9.43667	NA	NA
	NA	2.288	NA		8.34333	NA	NA
	NA	2.38	NA		7.79	NA	NA
	NA	2.419	NA		9.68	NA	NA
	NA	2.431	NA		9.68333	NA	NA
	NA	2.518	NA		9.24667	NA	NA
	NA	2.569	NA		8.49667	NA	NA
	NA	2.693	NA		7.13333	NA	NA
	NA	2.694	NA		9.09	NA	NA
	NA	2.785	NA		9.46333	NA	NA
	NA	2.818	NA		8.55667	NA	NA
	NA	2.82	NA		9.48667	NA	NA
	NA	2.849	NA		9.34	NA	NA
	NA	2.859	NA		8.39333	NA	NA
	NA	2.86	NA		8.53333	NA	NA
	NA	2.906	NA		8.12333	NA	NA
	NA	2.922	NA		8.02	NA	NA
	NA	2.968	NA		9.81333	NA	NA
	NA	2.97	NA		8.57	NA	NA
	NA	2.971	NA		8.47	NA	NA
	NA	3.048	NA		8.92	NA	NA
	NA	3.05	NA		10.2433	NA	NA
	NA	3.074	NA		9.94	NA	NA
	NA	3.107	NA		9.39	NA	NA
	NA	3.154	NA		7.58333	NA	NA
	NA	3.177	NA		9.40667	NA	NA
	NA	3.239	NA		8.71667	NA	NA
	NA	3.274	NA		10.37	NA	NA
	NA	3.38	NA		9.66333	NA	NA
	NA	3.411	NA		10.19	NA	NA
	NA	3.45	NA		7.99333	NA	NA
	NA	3.475	NA		10.14	NA	NA
	NA	3.5	NA		9.39667	NA	NA
	NA	3.533	NA		9.16667	NA	NA
	NA	3.568	NA		8.47	NA	NA
	NA	3.58	NA		7.52667	NA	NA
	NA	3.607	NA		9.42667	NA	NA
	NA	3.637	NA		8.47667	NA	NA
	NA	3.7	NA		8.78333	NA	NA
	NA	3.768	NA		9.2	NA	NA
	NA	3.83	NA		9.20333	NA	NA
	NA	4.022	NA		8.12333	NA	NA
	NA	4.284	NA		8.88667	NA	NA
	NA	4.381	NA		9.18333	NA	NA
	NA	4.678	NA		8.05	NA	NA
	NA	4.752	NA		8.64333	NA	NA
	NA	4.853	NA		9.45667	NA	NA
	NA	4.933	NA		9.28333	NA	NA
	NA	5.004	NA		8.41333	NA	NA
	NA	5.181	NA		8.02667	NA	NA
	NA	5.586	NA		10.4467	NA	NA
	NA	5.701	NA		10.9733	NA	NA
	NA	5.728	NA		9.33	NA	NA
	NA	5.738	NA		7.78	NA	NA
	NA	5.824	NA		8.07	NA	NA
	NA	5.827	NA		7.96	NA	NA
	NA	6.012	NA		8.08	NA	NA
	NA	6.221	NA		9.77333	NA	NA
	NA	7.209	NA		9.51667	NA	NA
	NA	7.568	NA		8.86667	NA	NA
	NA	8.208	NA		8.75667	NA	NA
	NA	8.418	NA		9.7	NA	NA
	NA	9.456	NA		9.76	NA	NA
	NA	10.172	NA		8.5	NA	NA
	NA	10.433	NA		9.29667	NA	NA
	NA	11.826	NA		10.0367	NA	NA
	NA	11.851	NA		9.77333	NA	NA
	NA	12.103	NA		10.0267	NA	NA
	NA	12.985	NA		8.25667	NA	NA
	NA	14.548	NA		8.15	NA	NA
	NA	15.143	NA		9.04667	NA	NA
	NA	39.598	NA		7.58	NA	NA
					7.45	NA	NA
					6.13333	NA	NA
					7.93333	NA	NA
					7.86667	NA	NA
					8.96667	NA	NA
					10.37	NA	NA
					7.53333	NA	NA
					8.44333	NA	NA
					8.91	NA	NA
					8.07333	NA	NA
					9.42333	NA	NA
					8.75333	NA	NA
					8.3	NA	NA
					8.61667	NA	NA
					8.82667	NA	NA
					7.19	NA	NA
					8.43667	NA	NA
					9.51667	NA	NA

## Sheet: Supplementary Figure 5b,c,e
Supplementary Figure 5b		Grain weight (g)	SD
	NIL(GW5.1)	23.6927	0.37	23.65	23.92	23.32	23.74	23.18	23.76	23.83	24.4	24.42	23.33	23.35	23.72	23.83	23.58	23.36
	NIL(gw5.1)	26.7407	0.66	27.56	28.03	26.09	25.79	25.87	26.79	26.77	27.28	26.74	26.2	26.26	27.59	26.92	26.37	26.85
Supplementary Figure 5c		CR(+)	CR(-)
	3.0-3.1	0	0
	3.1-3.2	0	3
	3.3-3.4	0	2
	3.4-3.5	2	2
	3.5-3.6	9	0
	3.6-3.7	11	0
Supplementary Figure 5e		Grain width (mm)	T1 plants
	3-5	2.8	Positive
	3-9	2.804	Positive
	1-6	2.812	Positive
	2-10	2.817	Positive
	1-3	2.954	Positive
	1-11	2.966	Positive
	2-5	2.994	Positive
	1-7	3.009	Positive
	2-4	3.038	Positive
	2-3	3.044	Positive
	3-6	3.047	Positive
	3-8	3.049	Positive
	1-10	3.087	Positive
	1-9	3.099	Positive
	3-10	3.133	Positive
	3-4	3.135	Positive
	2-7	3.136	Positive
	3-11	3.137	Positive
	3-2	3.148	Positive
	2-6	3.149	Positive
	1-8	3.17	Positive
	2-8	3.175	Positive
	3-7	3.176	Positive
	3-3	3.225	Negative
	2-9	3.228	Negative
	1-5	3.239	Negative
	1-4	3.246	Negative
	1-2	3.253	Negative

## Sheet: Supplementary Figure 6c,d
Supplementary Figure 6c		Long allele	Slender allele
	Wild	18.1	18.2
	Landrace	43.1	71.2
	Cultivar	65.6	81.7
Supplementary Figure 6d		Long allele	Slender allele
	Wild	18.1	18.2
	Landrace	24.9	25.4
	Cultivar	36.5	32.4

## Sheet: Supplementary Figure 7
																			Supplementary Figure 7a	GL									LWR											Supplementary Figure 7b	GW
Supplementary Figure 7a	Haplotype	Mean_GL	SD_GL	Mean_LWR	SD_LWR	Cultivar	Landrace	indica	japonica	Intermidiate	n									-+--	-++-	----	--+-	+---	++--	+++-	+-+-	++++	-+--	-++-	----	--+-	+---	++--	+++-	+-+-	++++				-++-	+-++	++++	++-+	+++-	+-+-	+--+	++--	-+-+
	-+--	8.1	0.77	2.5	0.4	0.015873	0.984127	0.105263	0.842105	0.0526316	190									NA	NA	7.13333	8.9	7.76	8.7	NA	NA	NA	NA	NA	1.84483	2.61765	2.36105	2.80645	NA	NA	NA				NA	NA	NA	NA	NA	NA	NA	NA	NA
	-++-	9.23	0.92	2.92	0.51	0.0270833	0.972917	0.0248963	0.943983	0.0311203	482									7.5	NA	NA	9.40667	8.25333	7.1	NA	9.37	9.2	2.08333	NA	NA	2.14764	3.0306	2.15152	NA	3.29157	3.83333				NA	NA	NA	NA	3.23333	NA	NA	NA	NA
	----	7.65	0.69	2.24	0.24	0.0383562	0.961644	0.00273224	0.97541	0.0218579	367									7.45	NA	NA	9.711	8	NA	9.8	NA	NA	2.79375	NA	NA	4.04456	2.66667	NA	3.37931	NA	NA				3	NA	NA	3.5	NA	NA	NA	NA	NA
	--+-	8.85	0.75	2.49	0.31	0.0689655	0.931034	0	0.931034	0.0689655	29									8.7	9.587	8	8.7	9.2	8.4	9.7	NA	8.9	2.55882	2.99407	2.75862	2.35135	3.28571	2.89655	3.46429	NA	3.06897				NA	NA	NA	3.23333	NA	NA	NA	NA	NA
	+---	8.45	0.74	2.78	0.47	0.26087	0.73913	0.932203	0.0423729	0.0254237	118									8	NA	7.4	NA	7.6	7.2	9.4	9.9	NA	2.22222	NA	2.17647	NA	2.53333	2.32258	3.03226	3.53571	NA				2.8	NA	NA	3.83333	NA	NA	NA	NA	NA
	++--	8.29	0.78	2.82	0.39	0.304668	0.695332	0.98237	0.00391773	0.013712	1021									NA	9.3	8.2	8	NA	9.1	9.6	9.11333	NA	NA	2.90625	2.21622	2.22222	NA	2.93548	3.84	3.22026	NA				3.1	NA	NA	NA	NA	NA	NA	NA	NA
	+++-	9.5	0.82	3.46	0.43	0.783562	0.216438	0.973875	0.0159652	0.0101597	689									7.3	NA	8	NA	NA	7.6	NA	NA		2.08571	NA	2.16216	NA	NA	2.92308	NA	NA					3	NA	NA	NA	NA	NA	NA	NA	NA
	+-+-	8.98	0.62	3.11	0.51	0.833333	0.166667	0.954545	0	0.0454545	22									8.5	NA	6.395	NA	8.32667	8	9.52667	NA		2.125	NA	2.01608	NA	2.81623	2.35294	3.39027	NA					2.7	NA	NA	NA	NA	NA	NA	NA	NA
	++++	9.05	0.21	3.45	0.54	1	0	0.833333	0	0.166667	6									7	NA	7.9	8.3	10.3	7.6	9.8	7.91333		2	NA	2.32353	2.31628	5.15	2.53333	3.5	2.49632					3.1	3.31667	NA	NA	NA	2.98333	NA	NA	NA
																				5.7	NA	8	NA	9.5	7.1	NA	NA		1.83871	NA	2.42424	NA	3.06452	2.62963	NA	NA					NA	3.5	NA	NA	NA	NA	NA	NA	NA
																				8.3	NA	NA	NA	8.5	8.5	NA	NA		3.45833	NA	NA	NA	2.23684	2.5	NA	NA					3	3.98333	NA	3.1	NA	NA	NA	3.1	NA
Supplementary Figure 7b	Haplotype	Mean_GW	SD_GW	Mean_LWR	SD_LWR	Cultivar	Landrace	indica	japonica	Intermidiate	n									6.8	9.39667	8.2	10.2433	7	9.2	10.3833	NA		1.88889	3.22171	2.34286	2.9893	1.84211	2.55556	3.53977	NA					3	4.06667	NA	3.8	NA	NA	NA	2.9	NA
	-++-	2.81	0.32	2.87	0.32	0	1	0	1	0	15									7.5	9.4	7.33333	NA	9	8.5	9.54333	NA		2.20588	2.76471	2.03515	NA	2.90323	3.14815	3.14615	NA					2.4	NA	NA	NA	NA	NA	NA	NA	NA
	+-++	3.33	0.47	2.55	0.32	0.0035461	0.996454	0.0209205	0.945607	0.0334728	286									8.4	NA	NA	NA	8.3	9	10.1	NA		2.27027	NA	NA	NA	2.67742	2.8125	3.15625	NA					2.1	NA	NA	NA	NA	NA	NA	NA	NA
	++++	3.42	0.31	2.27	0.28	0.02525	0.9747	0	0.994595	0.00540541	399									6.7	8.6	NA	NA	9.3	8.9	10	NA		2.68	2.26316	NA	NA	3.2069	3.06897	3.0303	NA					2.7	NA	NA	3.2	NA	NA	NA	NA	NA
	++-+	3.3	0.38	2.48	0.32	0.0571429	0.942857	0.285714	0.642857	0.0714286	41									8.8	9.3	8	7.9	NA	NA	10.3	NA		2.66667	3.32143	2.22222	2.13514	NA	NA	3.81481	NA						NA	NA	3.4	NA	NA	3.46667	NA	NA
	+++-	3.12	0.25	2.75	0.38	0.0571429	0.942857	0.0714286	0.928571	0	37									8.6	9.5	7.53333	8	NA	8.56667	NA	8.3		2.77419	2.4359	2.20058	2.42424	NA	2.57	NA	3.6087						NA	NA	3.3	2.9	NA	3.36667	2.9	NA
	+-+-	2.92	0.42	3.14	0.51	0.0988	0.9012	0.014218	0.985782	0	248									NA	9.454	NA	NA	8.72	NA	NA	9.08667		NA	3.25775	NA	NA	2.6371	NA	NA	3.12974						NA	NA	3.4	3.3	NA	NA	2.7	NA
	+--+	3.29	0.38	2.54	0.33	0.134969	0.865031	0.581197	0.393162	0.025641	245									7.2	NA	7.80333	NA	8.6	7.91667	9.6	NA		2.4	NA	2.2839	NA	3.30769	2.42347	3.09677	NA						NA	NA	3.3	2.4	NA	NA	3.1	NA
	++--	2.78	0.31	2.99	0.38	0.157895	0.842105	0.727273	0.272727	0	50									8.2	NA	NA	NA	NA	7.9	NA	9.14		2.10256	NA	NA	NA	NA	2.54839	NA	3.32364						NA	NA	3.6	3.3	NA	NA	2.9	3.68333
	-+-+	3.21	0.32	2.55	0.28	0.179487	0.820513	0.825397	0.111111	0.0634921	70									8.88667	NA	8.7	NA	NA	NA	9.42	9		2.84525	NA	2.28947	NA	NA	NA	3.52809	2.30769						NA	NA	NA	NA	NA	NA	2.4	3.18333
	-+++	3.38	0.15	2.42	0.32	0.2	0.8	0.266667	0.533333	0.2	18									8.7	9.8	NA	9.2	NA	NA	NA	NA		3.10714	3.16129	NA	2.35897	NA	NA	NA	NA						NA	NA	NA	3	NA	NA	2.8	NA
	-+--	2.93	0.35	2.87	0.36	0.25	0.75	0.953488	0	0.0465116	55									8.95	NA	8.06667	NA	7.38	7.76	9.5			4.4285	NA	2.29384	NA	2.26844	2.35628	3.65385							NA	NA	3.1	NA	NA	NA	3.2	NA
	--++	3.08	0.3	2.7	0.51	0.272727	0.727273	0.833333	0.0833333	0.0833333	19									NA	9.6	7.56667	9.8	NA	8.3	NA			NA	2.90909	2.03587	2.9697	NA	2.37143	NA							NA	NA	2.7	NA	NA	NA	3.2	NA
	--+-	2.94	0.32	2.8	0.41	0.289474	0.710526	0.857143	0.107143	0.0357143	48									8.8	NA	NA	NA	8.03333	10.3	9.7			3.38462	NA	NA	NA	2.33075	3.32258	3.73077							NA	NA	2.7	NA	NA	NA	3.3	NA
	+---	2.8	0.37	3.13	0.54	0.353488	0.646512	0.724138	0.258621	0.0172414	344									9.3	8.2	7.7	NA	NA	8.2	8.3			3.2069	2.10256	2.13889	NA	NA	2.92857	3.19231							2.516	NA	3.2	NA	NA	NA	NA	NA
	---+	3.08	0.3	2.7	0.37	0.5	0.5	0.991482	0.00170358	0.00681431	589									8.2	8.2	9.1	9.1	8.3	8.50333	7.9			2.21622	2.34286	3.25	2.45946	2.96429	2.54337	2.82143							NA	NA	3.1	NA	NA	NA	3.1	NA
	----	2.78	0.32	3.22	0.46	0.502404	0.497596	0.983689	0.00125471	0.0150565	819									NA	8.1	NA	8.4	7.1	8.1	9.4			NA	2.18919	NA	2.4	2.62963	3.11538	3.61538							3.588	NA	3.1	NA	NA	NA	3.1	NA
																				NA	9.8	6.9	8.2	8.14333	6.1	9.6			NA	2.8	2.02941	3.03704	2.69945	2.77273	4.17391							3.33	NA	3.2	2.9	NA	NA	3	NA
																				NA	NA	8.2		7.6	8.9	10.1			NA	NA	2.34286		2.30303	3.42308	3.60714							3.766	NA	NA	3.3	NA	NA	2.5	NA
																				NA	8.3	NA		9	8.1	8.4			NA	2.24324	NA		3.10345	2.6129	2.47059							NA	NA	NA	3.1	NA	NA	2.6	NA
Supplementary Figure 7c, 7d, 7e	Grain length			Grain length			Grain width			Grain width			Length-width ratio			Length-width ratio				7.7	10.8	7.51667		9.3	9.5	9.7			2.2	3.72414	1.93562		3.44444	3.27586	3.12903							3.425	NA	NA	3.1	NA	NA	2.6	NA
	indica			japonica			indica			japonica			indica			japonica				8.4	10	NA		NA	8.9	11			2.625	2.85714	NA		NA	2.96667	3.7931							3.123	NA	NA	3.3	NA	NA	2.4	NA
	Landrace	Cultivar		Landrace	Cultivar		Landrace	Cultivar		Landrace	Cultivar		Landrace	Cultivar		Landrace	Cultivar			7.3	10.1	NA		NA	8	NA			2.21212	3.06061	NA		NA	2.58065	NA							3.778	NA	NA	3.3	3.398	3.3	2.7	2.7
	7.76	NA		NA	7.13333		3.28667	NA		NA	3.86667		2.36105	NA		NA	1.84483			7.5	7.9	NA		8.5	7.7	8.8			2.14286	2.19444	NA		3.26923	2.75	2.83871							3.3	NA	NA	3.28667	2.021	3.3	2.6	2.6
	NA	NA		NA	NA		NA	NA		NA	NA		NA	NA		NA	NA			8	9.33	7.7		8.2	7.9	NA			2.35294	3.22465	2.02632		2.5625	2.39394	NA							2.4	NA	NA	3.08	3.249	3.6	2.9	2.8
	9.8	9.37		8	NA		2.8	2.84667		2.9	NA		3.5	3.29157		2.75862	NA			NA	8.5	7.3		NA	NA	NA			NA	2.57576	2.08571		NA	NA	NA							3.4	NA	2.7	3.31	3.242	3.5	2.8	3
	8.617	NA		7.4	NA		2.893	NA		3.4	NA		2.97857	NA		2.17647	NA			7.7	NA	NA		8.4	NA	NA			2.48387	NA	NA		3	NA	NA							3.1	NA	3.2		2.193	3.2	2.6	3.4
	8.4	9.414		NA	NA		2.9	2.551		NA	NA		2.89655	3.69032		NA	NA			8.5	10.4667	7.1		8.8	7.8	10.2			3.86364	3.48889	2.15152		2.93333	2.4375	3.64286							3	NA	3.6		2.802	3.5	2.7	3.4
	8	NA		8.2	NA		3	NA		3.7	NA		2.66667	NA		2.21622	NA			8.75333	NA	8.12333		8.5	NA	9.4			3.31566	NA	2.08469		2.65625	NA	3.24138							2.9	NA	3.2		2.26	3.8	2.3	3.5
	7.31	9.6		8	NA		2.96333	2.5		3.7	NA		2.46682	3.84		2.16216	NA			7.1	8.7	NA		NA	9	8.6			2.08824	3.48	NA		NA	2.90323	3.44							2.6	NA	4.38		2.222	3.6	1.9	NA
	7.994	NA		NA	NA		3.216	NA		NA	NA		2.4857	NA		NA	NA			NA	9.2	NA		NA	NA	8.5			NA	3.68	NA		NA	NA	3.26923							2.3	NA			3.6	3.5	NA	3.3
	NA	9.52667		9.587	NA		NA	2.81		3.202	NA		NA	3.39027		2.99407	NA			8	8.5	7.6		8	8.7	10.3			2.58065	3.14815	2.11111		2.58065	3.10714	3.32258							NA	NA			4.1	3	NA	3.4
	7.76	10.86		6.395	9.6		3.29333	2.37		3.172	2.63333		2.35628	4.58228		2.01608	3.64557			8.4	9.2	7.6		NA	8	8.8			2.70968	3.53846	2.23529		NA	3.2	2.83871							3.2	NA			3	3.3	2.3	3.2
	8.2	NA		7.9	NA		2.8	NA		3.4	NA		2.92857	NA		2.32353	NA			NA	9.2	NA		NA	8.21667	6.7			NA	4	NA		NA	2.63355	2.79167							3.6	NA			3.3	2.9	3	3.9
	8.9	7.71667		8	NA		3	3.38333		3.3	NA		2.96667	2.28079		2.42424	NA			9.4	9.7	7.9		NA	8.8	9.1			2.61111	3.34483	2.13514		NA	3.52	3.03333							3.5	NA			2.9	3	2.8	NA
	8	7.686		NA	10.37		3.1	2.117		NA	2.69		2.58065	3.63061		NA	3.85502			7.6	8.5	NA		7.6	8.3	9.5			2.81481	2.5	NA		2.45161	2.67742	4.13043							3.5	NA			3	NA	2.8	3.9
	7.7	8.1		NA	NA		2.8	3.1		NA	NA		2.75	2.6129		NA	NA			NA	9.2	8.47		8.6	8.6	9.3			NA	2.78788	2.28507		2.60606	2.96552	3.44444							3.8	NA			2.9	3.5	2.70667	3.1
	NA	NA		NA	NA		NA	NA		NA	NA		NA	NA		NA	NA			8.4	10.6	8.12333		NA	9.1	NA			2.70968	2.94444	2.4716		NA	3.13793	NA							3.6	NA			2.8	NA	2.79333	NA
	8.266	NA		9.3	NA		3.179	NA		3.2	NA		2.60019	NA		2.90625	NA			NA	10.9	7.2		NA	8.7	9.63333			NA	2.94595	2.32258		NA	3.10714	3.48193							3.8	NA			2.6	NA	3.09	3.1
	8.6	10.3833		NA	7.76667		2.7	2.93333		NA	4.01667		3.18519	3.53977		NA	1.93361			8.3	8	6.6		7.4	7.6	NA			2.30556	4	2.12903		2.24242	3.16667	NA							4	NA			2.7	3.5		2.9
	NA	9.11667		NA	NA		NA	2.78333		NA	NA		NA	3.27545		NA	NA			7.3	8.7	6.8		NA	8.5	9.12333			2.14706	3	2.125		NA	3.54167	3.68868							3.7	NA			2.5	3.1		3.3
	9	NA		NA	8.385		3	NA		NA	2.733		3	NA		NA	3.06806			8.5	10.6	NA		NA	8.7	7.9			2.57576	2.78947	NA		NA	2.80645	3.95							3.3	NA			3.2	3		3.4
	8.7	9.54333		NA	NA		3.1	3.03333		NA	NA		2.80645	3.14615		NA	NA			8.75	9	NA		9.8	8.5	NA			2.63819	2.72727	NA		3.26667	2.74194	NA							3.8	NA			2.7	3.2		3.1
	8.5	10		8.2	NA		3.1	3.3		3.5	NA		2.74194	3.0303		2.34286	NA			9.2	9.1	7.9		8.8	8.9	8.9			2.78788	2.84375	2.13514		2.93333	2.61765	3.2963							3.2	NA			3.3	NA		3
	8.9	NA		6.932	9.413		3.4	NA		2.968	3.548		2.61765	NA		2.33558	2.65304			NA	9.6	NA		9.2	8.5	NA			NA	3.09677	NA		2.875	2.83333	NA							2.6	NA			2.8	3.5		3
	9.1	9.42		8.9	NA		3.1	2.67		3.4	NA		2.93548	3.52809		2.61765	NA			9	9.3	7.4		8.22	9.1	NA			3.6	2.65714	2.05556		2.82798	2.93548	NA							3.4	NA			NA	3.9		3.4
	8.6	8.6		NA	NA		2.7	2.54		NA	NA		3.18519	3.38583		NA	NA			7.9	8.7	7.52667		8.2	8.3	9.12333			2.19444	3	2.22902		2.82759	2.86207	3.07874							3.3	NA			3.1	4.1		3
	8.8	NA		9.4	NA		2.9	NA		3.4	NA		3.03448	NA		2.76471	NA			NA	NA	7.6		7.6	8.6	NA			NA	NA	2.11111		2.92308	3.18519	NA							3.4	NA			2.7	3.3		3.2
	8.9	8.406		7.33333	NA		3	3.116		3.60333	NA		2.96667	2.69769		2.03515	NA			NA	8.3	NA		8.6	8.8	11.2			NA	2.18421	NA		2.52941	3.03448	3.73333							3.2	NA			3.1	4		NA
	8.4	NA		7.029	9.56333		2.9	NA		3.19	2.82333		2.89655	NA		2.20345	3.38725			8.3	9.4	8.3		7.88667	7.2	11			2.59375	3.91667	2.30556		2.6086	2	3.92857							2.5	NA			2.6	3.4		3.8
	NA	7.91667		6.713	8.48333		NA	3.26667		3.263	3.45		NA	2.42347		2.05731	2.45894			6.8	NA	7.78667		NA	7.8	10			2.125	NA	2.27902		NA	3.12	3.84615							3.3	NA			3.2	NA		3.7
	7.8	NA		8.6	7.077		3.4	NA		3.8	3.571		2.29412	NA		2.26316	1.9818			9	10.1	7.9		8.97	8.9	9.8			2.04545	3.88462	2.19444		2.76852	2.96667	4.08333							3.3	NA			3.6	2.9		2.8
	9.4	8.45		9.3	NA		2.5	3.21667		2.8	NA		3.76	2.62694		3.32143	NA			9.94	8.4	7.5		NA	NA	9.07333			3.10625	1.95349	2.27273		NA	NA	3.41531							3.2	NA			2.6	2.9		3.2
	8.1	8.05		9.5	7.88333		2.7	3.03333		3.9	3.48333		3	2.65385		2.4359	2.26316			9.48667	9.5	7.39333		NA	8.4	8.4			3.17634	3.8	1.9946		NA	2.89655	3.23077							3.3	NA			2.7	3.1		3
	9.7	7.63333		9.454	NA		3.1	3.26667		2.902	NA		3.12903	2.33673		3.25775	NA			6.13333	9	7.4		8.33333	9.2	9.8			1.93684	2.5	2.11429		2.57732	2.96774	3.76923							3.7	NA			2.9	2.9		3.13333
	7.4	NA		NA	NA		3.3	NA		NA	NA		2.24242	NA		NA	NA			8.4	NA	NA		NA	9.3	9.34667			2.4	NA	NA		NA	3	3.88366							3.9	3.21667			3.1	2.8		2.90667
	NA	9.55667		NA	NA		NA	3.00667		NA	NA		NA	3.17849		NA	NA			7.5	NA	7.1		8.7	8	NA			2.27273	NA	2.21875		3	2.75862	NA							3.3	3.63333			2.9	3.2		3.02333
	9.5	9.5		7.5	NA		2.7	2.6		3.6	NA		3.51852	3.65385		2.08333	NA			9.3	9.42333	7.4		8.4	6.4	9.6			2.65714	2.91443	2.24242		2.54545	2.66667	4							3.4	3.71667			2.6	3.6		3.25333
	9.5	NA		8	NA		3.3	NA		3.6	NA		2.87879	NA		2.22222	NA			6.9	8.5	7.5		8.7	NA	7.6			2.02941	2.65625	2.14286		2.41667	NA	2.92308							3.4	3.58333			NA	3.4		3.17
	8.8	9.7		NA	NA		3.1	2.6		NA	NA		2.83871	3.73077		NA	NA			8.9	5.4	NA		NA	NA	10.1			2.78125	2.07692	NA		NA	NA	3.88462							3.5	3.65			2.5	3.8
	9	10.7567		7.53333	NA		3.1	2.50333		3.42333	NA		2.90323	4.29694		2.20058	NA			7.9	10	8		NA	NA	9.6			2.54839	3.22581	2.16216		NA	NA	3.55556							3.2	4.01667			3.1	2.1
	8.3	7.9		7.5	NA		3.1	2.8		3.5	NA		2.67742	2.82143		2.14286	NA			8.2	7	7.5		NA	7.8	10.8			2.41176	2	2.34375		NA	2.29412	4.15385							3.1	3.71667			3	3
	NA	9.4		NA	7.57		NA	2.6		NA	3.71		NA	3.61538		NA	2.04043			NA	NA	NA		NA	9.4	NA			NA	NA	NA		NA	3.76	NA							3.6	3.7			3.2	3
	9.6	9.6		7.80333	NA		2.6	2.3		3.41667	NA		3.69231	4.17391		2.2839	NA			7.8	10.2	7.6		NA	8.1	9.99333			2.29412	3.92308	2.30303		NA	3	3.77582							3.2	3.88333			3.1	3.7
	9.4	NA		NA	NA		3	NA		NA	NA		3.13333	NA		NA	NA			7.7	8.6	NA		NA	9.3	9			2.2	4.09524	NA		NA	3.72	3.10345							3.4	3.85			3	2.9
	8	8.19		NA			3.1	2.69333		NA			2.58065	3.04084		NA				8.9	8.64333	NA		NA	7.4	7.1			2.54286	2.71803	NA		NA	2.24242	3.22727							3.3	3.78333			2.9	3
	11	9.19333		8.7			2.9	3.17		3.8			3.7931	2.90011		2.28947				8.2	7.4	6.9		NA	8.4	NA			2.64516	2.84615	1.97143		NA	4	NA							3.2	3.9			3.6	3.5
	8.8	NA		NA			3.3	NA		NA			2.66667	NA		NA				7.9	9	7.4		8.3	NA	8.8			2.72414	2.25	2.11429		2.67742	NA	2.83871							3.6	3.8			3.4	3.3
	8.8	8.27333		7.45			3.1	3.1		2.66667			2.83871	2.66882		2.79375				8.5	8.8	7.88333		NA	9.5	10.4			2.42857	3.38462	2.2		NA	3.51852	3.71429							3.2	3.56667			3.4	3.1
	8.5	8.87		9.6			2.2	3.077		3.3			3.86364	2.88268		2.90909				5.7	8.1	5.7		7.87333	9.5	9			1.78125	2.89286	2.28		2.5786	2.87879	4.28571							3.1	3.91667			2.9	2.9
	8.4	NA		8.7			3.4	NA		3.4			2.47059	NA		2.55882				NA	11.8	NA		NA	8.3	9.1			NA	4.06897	NA		NA	2.67742	3.79167							3.3	3.35			3.5	3.6
	8.2	8.8		8			2.7	3.1		3.6			3.03704	2.83871		2.22222				8.6	9.7	7.99333		9.9	8.8	9.71667			2.96552	3.34483	2.26654		2.91176	2.83871	3.55922							3.5	3.88333			2.3	3.7
	NA	NA		NA			NA	NA		NA			NA	NA		NA				6.501	9.43667	NA		8.4	8.1	NA			2.18815	2.63104	NA		2.8	3.11538	NA							3.2	3.41667			NA	NA
	6.4	9.63333		8.06667			2.1	2.76667		3.51667			3.04762	3.48193		2.29384				8.7	8.39333	NA		7.1	NA	NA			3	2.32932	NA		2.29032	NA	NA							3.7	3.91667			2.9	3.1
	7.5	NA		7.56667			3	NA		3.71667			2.5	NA		2.03587				NA	8.2	NA		NA	9.6	NA			NA	2.82759	NA		NA	3.69231	NA							3.3	3.4			2.9	3.3
	8.4	NA		NA			3.1	NA		NA			2.70968	NA		NA				7.96	9.8	7.44		NA	NA	NA			2.52431	4.08333	2.11966		NA	NA	NA							3.4	3.68333			3	3.7
	9.4	9.12333		NA			2.9	2.47333		NA			3.24138	3.68868		NA				NA	8.4	7.6		NA	9.4	10.4			NA	2.625	2.17143		NA	3.13333	3.71429							3.4	3.61667			3.1	3
	8.6	7.6		8.507			2.5	3.26667		3.459			3.44	2.32653		2.45938				8.2	NA	NA		NA	8.8	NA			2.34286	NA	NA		NA	3.14286	NA							3.5	3.6			2.9	3.1
	8.7	8.27667		NA			2.5	2.98		NA			3.48	2.7774		NA				8.5	9.6	NA		8.45333	8.7	NA			2.36111	3.09677	NA		2.93859	3.22222	NA							3.3	3.36667			3	2.7
	NA	NA		9.116			NA	NA		2.779			NA	NA		3.28032				7.7	NA	NA		8.18667	8	NA			2.65517	NA	NA		2.59894	2.58065	NA							3.6	3.88333			3.5	3.4
	8.4	8.85		7.037			2.9	2.51667		3.14			2.89655	3.51656		2.24108				9.3	10	7.71667		10.7	9	NA			2.65714	3.125	2.13364		3.96296	3.6	NA							3.3	3.86667			3.2	NA
	NA	NA		8.2			NA	NA		3.9			NA	NA		2.10256				NA	NA	7.3		8.4	8.8	9.92667			NA	NA	2.43333		2.625	3.14286	3.00202							3.5	3.65			3.4	2.4
	8.28	8.605		8.2			3.105	2.413		3.5			2.66667	3.5661		2.34286				7.8	NA	7.4		NA	8.1	NA			2.51613	NA	2.05556		NA	2.6129	NA							3.2	3.41667			3	2.5
	NA	9.12333		7.7			NA	2.96333		3.6			NA	3.07874		2.13889				8.02667	8.5	6.6		NA	9.1	NA			2.54545	2.5	2.12903		NA	3.79167	NA							3.6	3.55			3.2	NA
	8.72	9.29333		7.3			3.30667	2.72667		3.5			2.6371	3.40831		2.08571				8.3	9.8	8.26667		10.1333	9.5	9			2.30556	2.72222	2.15652		2.73627	3.06452	4.28571							3.9	3.3			2.6	3.2
	NA	7.011		8.5			NA	2.735		4			NA	2.56344		2.125				8.5	9.4	NA		8	9	9.2			2.36111	2.68571	NA		2.58065	3.33333	3.17241							3.5	3.73333			3.1	3.6
	7.8	NA		7			3.2	NA		3.5			2.4375	NA		2				7.6	9.6	8.6		8.5	7.8	NA			2.23529	3.2	2.45714		2.57576	2.6	NA							4	3.6			3.1	3.1
	NA	NA		8.1			NA	NA		3.7			NA	NA		2.18919				7.7	8.9	NA		NA	8.6	NA			2.33333	2.96667	NA		NA	2.60606	NA							3.7	3.51667			3.3	3.4
	8.6	6.2		9.8			2.6	2.8		3.5			3.30769	2.21429		2.8				NA	NA	7.03333		8.4	8.9	9.9			NA	NA	1.92694		2.21053	3.42308	3.80769							3.5	3.73333			3.4	3.9
	5.9	7.35333		NA			2.5	3.33		NA			2.36	2.20821		NA				7.9	NA	NA		8.3	8.7	9.2			2.92593	NA	NA		2.37143	3.10714	3.40741							2.3	3.95			3.3	3.4
	8.1	9.51667		5.7			2.9	3.08333		3.1			2.7931	3.08649		1.83871				7.4	9.1	7.2		NA	9.3	9.1			2.64286	3.5	2.05714		NA	3.2069	3.64							3.7	NA			3	3.5
	8.5	11		NA			3.2	2.9		NA			2.65625	3.7931		NA				8.4	NA	NA		8.01667	9.3	8.7			2.89655	NA	NA		2.52892	3.57692	3.48							3.5	NA			3.2	NA
	8.3	10		8.3			2.7	2.6		3.7			3.07407	3.84615		2.24324				8	9	7.3		9.56667	9.6	10.2			2.96296	3.75	2.21212		3.06952	3.31034	3.4							3.6	NA			3.5	NA
	8.7	9.8		10			3.1	2.4		3.5			2.80645	4.08333		2.85714				6.3	9.68333	8		8.45	9.2	9.7			1.65789	3.37791	2.42424		2.58015	2.78788	4.40909							3.3	NA			2.3	3.6
	9.084	NA		8.3			3.09	NA		2.4			2.93981	NA		3.45833				7.9	NA	7.48333		7.8	8.6	9.3			2.72414	NA	2.20098		2.4375	2.77419	3.32143							3.4	NA			2.6	NA
	7.993	9.07333		6.8			2.783	2.65667		3.6			2.87208	3.41531		1.88889				7.9	NA	NA		7.7	8.5	NA			2.25714	NA	NA		3.08	3.26923	NA							3.1	NA			3.1	3.4
	7.54	NA		10.1			3.013	NA		3.3			2.50249	NA		3.06061				NA	NA	NA		NA	8.5	NA			NA	NA	NA		NA	3.86364	NA							3.1	NA			3	3.4
	NA	NA		7.5			NA	NA		3.4			NA	NA		2.20588				8.1	NA	7.38333		NA	8.4	NA			2.025	NA	2.04147		NA	2.47059	NA							3.9	NA			2.9	NA
	8.505	NA		7.9			3.14	NA		3.6			2.7086	NA		2.19444				8.4	NA	8.11667		8.2	9.8	9.8			2.625	NA	2.23394		2.82759	3.37931	3.37931							3.6	NA			3.1	3.1
	8.93333	9.226		8.4			3.18333	2.955		3.7			2.80628	3.12217		2.27027				8.07333	NA	NA		NA	NA	8.9			2.55216	NA	NA		NA	NA	3.56							3.7	NA			2.9	2.9
	8.914	NA		6.7			3.252	NA		2.5			2.74108	NA		2.68				8	NA	NA		NA	NA	9.5			2.66667	NA	NA		NA	NA	3.06452							2.8	NA			4.1	3.8
	7.793	8.46667		7			3.2	2.82333		3.8			2.43531	2.99882		1.84211				8	7.7	NA		8.8	8.2	NA			2.66667	2.65517	NA		2.83871	2.64516	NA							3.5	NA			3.2	2.6
	7.982	NA		9.1			3.242	NA		2.8			2.46206	NA		3.25				NA	9.8	7.5		NA	10.3	9.2			NA	2.9697	2.34375		NA	4.12	3.17241							3.2	NA			2.9	3.9
	8.294	8.17		8.6			3.048	2.94333		3.1			2.72113	2.77576		2.77419				8.2	9	NA		NA	6.2	NA			2.27778	2.72727	NA		NA	2.69565	NA							3.3	NA			2.7	2.4
	8.925	NA		NA			3.003	NA		NA			2.97203	NA		NA				NA	NA	7.76667		NA	7.8	NA			NA	NA	1.93361		NA	2.51613	NA							3.3	NA			2.8	2.7
	9.7	8.929		9.40667			2.9	2.131		4.38			3.34483	4.19005		2.14764				7.8	11.2	NA		8.4	7.5	NA			2.05263	3.2	NA		2.70968	2.5	NA							3.6	NA			2.1	3
	8.156	NA		NA			2.509	NA		NA			3.2507	NA		NA				10.4	9.8	6.7		8.5	8.2	9.27			3.58621	2.45	1.97059		2.83333	2.5625	3.11422							3.3	NA			3.5	2.9
	8.69	10.1		8.771			2.896	2.6		3.238			3.00069	3.88462		2.70877				8.7	8.4	7.1			8.5	9.2			2.80645	2.47059	2.29032			3.26923	3.68							4.1	NA			2.6	3.4
	8.4	10.8		8.5			3	2.6		3.3			2.8	4.15385		2.57576				7.557	NA	6.9			9.2	NA			2.37642	NA	2.22581			3.28571	NA							3.3	NA			2.6	3.4
	8.36	NA		NA			3.199	NA		NA			2.61332	NA		NA				NA	9.13333	8			5.9	NA			NA	3.02095	2.22222			3.27778	NA							3.4	NA			2.3	3
	8.3	8.7		NA			3.2	2.9		NA			2.59375	3		NA				NA	7.8	8.3			8.7	NA			NA	2.22857	2.51515			2.80645	NA							3.5	NA			1.5	3
	8.8	9.99333		10.4667			2.6	2.64667		3			3.38462	3.77582		3.48889				8.9	NA	7.1			NA	10.8			2.78125	NA	2.15152			NA	4.15385							NA	NA			2.3	NA
	7.9	9		NA			2	2.4		NA			3.95	3.75		NA				8.3	8	NA			7.7	10.7			2.59375	2.5	NA			2.75	2.97222							2.4	NA			2	2.9
	8	8.5		9.737			3.3	2.6		2.26			2.42424	3.26923		4.30841				7.7	9.7	NA			NA	9.3			2.33333	2.25581	NA			NA	3.2069							3.7	NA			3	3
	8.15	9.9		9.2			3	2.4		2.5			2.71667	4.125		3.68				7.3	11.7	NA			8.4	9.5			2.80769	3	NA			2.89655	3.39286							2.9	NA			2.3	3.7
	NA	7.8		8.5			NA	2.8		2.7			NA	2.78571		3.14815				8.5	8.5	NA			7.7	NA			2.57576	2.42857	NA			2.75	NA							3.4	NA			2.6	3
	NA	7.7		9.2			NA	3.1		2.6			NA	2.48387		3.53846				8.031	NA	7.22			8.2	NA			2.35031	NA	2.2057			2.73333	NA							3	NA			NA	3
	9.11333	9.815		6.85			2.83	2.405		3.75			3.22026	4.08108		1.82667				NA	NA	NA			6.2	NA			NA	NA	NA			2.69565	NA							3.2	NA			NA	3
	NA	NA		9.2			NA	NA		2.3			NA	NA		4				8.6	9.5	6.4			9.8	8.9			2.38889	2.31707	2.06452			3.5	2.78125							3	NA			NA	3.3
	7.38	7.91667		6.9			3.25333	3.13333		3.4			2.26844	2.5266		2.02941				8.2	10	NA			NA	9.3			2.34286	3.33333	NA			NA	3.32143							3.8	NA			2.4	3.1
	9.9	8.2		6.647			3.3	3.3		3.296			3	2.48485		2.01669				NA	9.9	NA			7.8	NA			NA	3.19355	NA			2.4375	NA							4.2	NA			NA	3.7
	8.7	7.83333		8.2			2.8	3.23333		3.5			3.10714	2.42268		2.34286				NA	9.53	8.47			NA	9.8			NA	2.93834	2.72347			NA	2.72222							4.1	NA			NA	3.2
	8.1	NA		8.141			3.28333	NA		3.283			2.46701	NA		2.47974				7.6	9.1	7.8			5.9	8.9			2.11111	2.75758	2.6			2.36	4.04545							3.2	NA			NA	3.1
	9.6	9.71667		8.028			2.8	2.73		3.34			3.42857	3.55922		2.40359				6.9	12.7	7.36			8.1	9.1			1.97143	4.23333	2.56983			2.7931	3.03333							3.4	NA			NA	3.4
	9.9	NA		NA			3.3	NA		NA			3	NA		NA				NA	NA	8			8.5	10			NA	NA	2.28571			2.65625	4							3.8	NA			NA	3.1
	7.886	NA		NA			3.075	NA		NA			2.56455	NA		NA				NA	8.61667	7.3			8.3	10.1			NA	2.29167	2.21212			3.07407	2.88571							2.6	NA			NA	3.8
	NA	10.1		7.227			NA	2.76667		3.586			NA	3.6506		2.01534				NA	9.8	7.6			8.3	9.4			NA	2.88235	1.9			2.67742	2.68571							3.8	NA			NA	3
	8.2	NA		8.617			2.5	NA		3.266			3.28	NA		2.6384				8.2	10.4	9.9			8.7	NA			2.73333	2.97143	3.19355			2.80645	NA							3.4	NA			NA	2.9
	8.5	7.8		7.719			2.9	3.45		3.528			2.93103	2.26087		2.18793				NA	8.8	7.9			NA	NA			NA	2.75	2.13514			NA	NA							3.8	NA			NA	3.1
	NA	NA		10.062			NA	NA		3.425			NA	NA		2.93781				NA	9.2	NA			8.3	9.9			NA	2.62857	NA			3.07407	3.80769							3.8	NA			NA	NA
	NA	NA		10.038			NA	NA		3.254			NA	NA		3.08482				NA	8.3	7.5			NA	9.3			NA	2.67742	2.08333			NA	3.72							3.5	NA			NA	2.9
	NA	NA		NA			NA	NA		NA			NA	NA		NA				8.3	8.5	7.031			8.2	8.8			2.44118	2.36111	2.1965			2.41176	3.52							NA	NA			NA	3.1
	8.8	7.98667		9.493			2.6	3.13333		3.264			3.38462	2.54894		2.90839				8	7.9	9			7.5	9			2.10526	2.25714	2.64706			2.14286	2.90323							2.3	NA			NA	3.2
	9.8	9.48		8.38			2.6	2.67667		3.581			3.76923	3.54172		2.34013				8.2	10.1	7.8			8.6	10.37			2.15789	3.15625	2.22857			2.96552	3.85502							2.3	NA			NA	3.1
	7.7	NA		6.305			2.9	NA		3.459			2.65517	NA		1.82278				8	6	7.62			9.4	9.4			2.35294	3.52941	2.01943			3.48148	3.48148							2.2	NA			NA	2.9
	8.5	9.8		7.962			3.2	2.6		3.059			2.65625	3.76923		2.60281				8.6	9	NA			8.9	10.8			2.26316	3	NA			3.06897	3.375							NA	NA			NA	3.2
	NA	9.50667		NA			NA	2.68		NA			NA	3.54726		NA				7.86667	NA	NA			8.1	10.2			3.19783	NA	NA			3.11538	3.29032							3.4	NA			NA	3.2
	7.892	9.59		8.5			2.487	2.76		3.4			3.1733	3.47464		2.5				8.6	7.7	NA			8.4	9.42333			2.32432	2.33333	NA			2.8	3.69542							3.5	NA			NA	3.2
	NA	8.4		7.51667			NA	2.7		3.88333			NA	3.11111		1.93562				7.3	9.4	7.83333			8.7	9			2.35484	2.35	2.43523			2.9	3.21429							3.5	NA			NA	3.1
	8.419	NA		7.2			2.264	NA		3			3.71864	NA		2.4				9.5	NA	7.23333			9.8	9.8			4.13043	NA	2.05687			3.0625	3.62963							3.7	NA			NA	3.4
	9.7	9.35667		9.2			2.9	2.76667		3.3			3.34483	3.38193		2.78788				7.9	NA	NA			NA	NA			2.25714	NA	NA			NA	NA							2.5	NA			NA	3.5
	NA	NA		10.6			NA	NA		3.6			NA	NA		2.94444				7.8	NA	7			8.2	7.1			2.10811	NA	2.25806			2.27778	2.15152							4	NA			NA	3.7
	8	8		10.9			2.8	3.1		3.7			2.85714	2.58065		2.94595				NA	NA	NA			8	NA			NA	NA	NA			3.80952	NA							2	NA			NA	2.9
	NA	9		6.487			NA	2.9		3.242			NA	3.10345		2.00093				7.5	10.2	7.11667			8.3	NA			2.27273	3.64286	2.04306			2.59375	NA							3.3	NA			NA	3.3
	8.4	8.34333		8.2			2.9	2.87		3.9			2.89655	2.90708		2.10256				9.2	9.8	NA			8.8	NA			2.55556	3.76923	NA			3.38462	NA							3.7	NA			NA	3.1
	8	9		NA			3.1	2.1		NA			2.58065	4.28571		NA				7.3	9.6	7.4			8	10.1			2.14706	2.59459	2.11429			2.42424	4.04							3.1	NA			NA	3.1
	NA	9.2		8.254			NA	2.9		3.128			NA	3.17241		2.63875				NA	8.6	8.33333			8	NA			NA	2.6875	2.14592			2.5	NA							4	NA			NA	2.8
	NA	7.862		9.711			NA	2.508		2.401			NA	3.13477		4.04456				8.4	8.43667	NA			8	NA			2.15385	2.20663	NA			2.42424	NA							3.7	NA			NA	3.3
	8.733	NA		7.522			2.831	NA		3.312			3.08478	NA		2.27114				7.6	NA	NA			7.9	8.8			2.05405	NA	NA			2.54839	3.14286							3.4	NA			NA	3.5
	10.747	8.895		8			2.763	3.005		2			3.88961	2.96007		4				7.8	NA	9.8			NA	9.4			2.36364	NA	2.39024			NA	3.35714							2.5	NA			NA	2.4
	8.209	NA		NA			2.965	NA		NA			2.76863	NA		NA				NA	9.3	NA			8.27667	9.9			NA	2.65714	NA			2.7774	3.09375							3	NA			NA	3.2
	8.3	9.2		7.7			3.2	2.7		3.8			2.59375	3.40741		2.02632				NA	8.7	8.13333			NA	NA			NA	2.71875	2.18834			NA	NA							2.1	NA			NA	2.6
	8.5	9.1		NA			3.1	2.5		NA			2.74194	3.64		NA				7.9	8.8	7			6.2	8.75333			2.72414	2.75	2.12121			2.21429	3.12992							3.2	NA			NA	3.4
	9.1	9.7		8.7			2.8	2.2		2.9			3.25	4.40909		3				NA	9.2	8.1			9.8	NA			NA	3.17241	2.18919			3.5	NA							NA	NA			NA	3
	6.8	NA		7.3			3	NA		3.5			2.26667	NA		2.08571				8.5	NA	9.28333			9.9	10.2			2.42857	NA	2.56682			3	3.77778							2.1	NA			NA	2.8
	8.628	8.1		10.6			3.13	3.3		3.8			2.75655	2.45455		2.78947				8.49667	NA	NA			9.1	12			2.51133	NA	NA			2.93548	4.13793							2.3	NA			NA	3.6
	7.1	NA		7.1			2.7	NA		3.3			2.62963	NA		2.15152				NA	NA	7			9.6	8.9			NA	NA	2.1875			3.2	2.96667							3.4	NA			NA	3.9
	8.3	9.48333		7.956			2.8	2.9		3.296			2.96429	3.27011		2.41383				8.9	9.6	7.1			7.2	NA			2.54286	3.55556	2.02857			2.57143	NA							2.9	NA			NA	3
	8.206	NA		9			3.028	NA		3.3			2.71004	NA		2.72727				7.9	9.6	NA			8.7	NA			2.72414	2.52632	NA			2.9	NA							3.4	NA			NA	3.7
	9.3	NA		9.1			3.2	NA		3.2			2.90625	NA		2.84375				8.5	NA	7.8			8.6	NA			2.36111	NA	2.22857			2.60606	NA							3.3	NA			NA	3.3
	8.181	9.27		8.88667			3.001	2.97667		3.12333			2.72609	3.11422		2.84525				7.5	NA	NA			8.2	NA			2.88462	NA	NA			2.5625	NA							2.5	NA			NA	4
	NA	NA		9.6			NA	NA		3.1			NA	NA		3.09677				8.1	NA	NA			8.5	NA			2.38235	NA	NA			3.03571	NA							3.5	NA			NA	3.8
	NA	10.0833		9.3			NA	2.85		3.5			NA	3.53801		2.65714				6.9	NA	7.36667			NA	9.6			2.15625	NA	2.06542			NA	3.55556							2.7	NA			NA	4
	7.6	NA		8.7			3.3	NA		2.9			2.30303	NA		3				8.9	10	NA			9.6	NA			2.87097	3.44828	NA			3.42857	NA							2.5	NA			NA	3.5
	7.4	9.97		NA			3	2.95667		NA			2.46667	3.37204		NA				7.4	NA	7.3			9.9	NA			2.3125	NA	2.21212			3	NA							4.1	NA			NA	3.3
	8.093	9.44		8.251			3.204	2.68333		3.317			2.52591	3.51801		2.48749				8.2	NA	6.9			7.6	9.3			2.64516	NA	2.15625			2.375	3.32143							NA	NA			NA	3.6
	8.229	9.98667		7.214			3.111	2.75333		2.982			2.64513	3.62712		2.41918				7.79	NA	NA			NA	NA			2.65568	NA	NA			NA	NA							3.3	NA			NA	3.1
	NA	NA		8.7			NA	NA		3.7			NA	NA		2.35135				9.3	NA	NA			9.5	NA			2.30579	NA	NA			3.65385	NA							4.1	2.836			NA	4.2
	8.426	NA		8.3			2.981	NA		3.8			2.82657	NA		2.18421				NA	NA	7.2			8.2	NA			NA	NA	2.11765			3.28	NA							3.2	3.023			NA	2.7
	8.463	NA		9.4			2.858	NA		2.4			2.96116	NA		3.91667				8.6	9.645	NA			8.5	9.76333			2.45714	3.44218	NA			2.93103	3.77935							4.1	3.201			NA	3.9
	8.698	8.9		8.95			2.939	2.2		2.021			2.95951	4.04545		4.4285				7.7	NA	8.2			NA	9.06667			2.08108	NA	3.15385			NA	3.39152							3.4	3.661			NA	3.5
	9.063	7.9		NA			3.116	2.8		NA			2.90854	2.82143		NA				9.1	9.17	7.9			NA	7.6			3.13793	3.01149	2.19444			NA	3.8							3.3	3.407			NA	3.6
	8.196	8.7		8.02			3.134	2.8		3.32			2.61519	3.10714		2.41566				8.9	NA	NA			NA	NA			2.17073	NA	NA			NA	NA							3.5	3.131			NA	3.9
	NA	9.1		10.1			NA	3		2.6			NA	3.03333		3.88462				7	NA	NA			8.4	9.5			2.41379	NA	NA			3.11111	3.65385							NA	3.148			2.9	3.9
	NA	9		8.4			NA	3.1		4.3			NA	2.90323		1.95349				NA	NA	7.58333			NA	9.3			NA	NA	2.16255			NA	3.44444							3.1	3.839			2.3	3.7
	8.808	NA		NA			3.22	NA		NA			2.7354	NA		NA				NA	NA	6.8			8.5	NA			NA	NA	2.19355			2.83333	NA							3.6	3.099			2.3	3.9
	NA	9.9		9.217			NA	2.6		3.388			NA	3.80769		2.72048				8.6	9.5	NA			7.9	8.2			2.35616	3.06452	NA			2.72414	2.64516							3.6	3.807			2.5	3.8
	8.158	8.8		8.12333			3.462	2.5		3.89667			2.35644	3.52		2.08469				8.05	NA	NA			NA	10.1			2.66556	NA	NA			NA	3.36667							4	3.352			3.2	4
	8.883	9.4		9.5			2.853	2.7		2.5			3.11356	3.48148		3.8				9.1	NA	NA			NA	NA			2.39474	NA	NA			NA	NA							3.2	NA			2.4	4.3
	9	7.36667		7.212			2.9	3.18		2.882			3.10345	2.31656		2.50243					9.5	NA			7.7	NA				2.63889	NA			2.65517	NA							2.8	NA			3.2	3.8
	8.1	NA		NA			3.4	NA		NA			2.38235	NA		NA					8.8	NA			8.7	NA				2.83871	NA			3	NA							2.9	3.231			3.3	3.2
	NA	NA		9			NA	NA		3.6			NA	NA		2.5					8.8	NA			NA	NA				2.44444	NA			NA	NA							3.2	3.485			2.9	NA
	8.3	10.188		7.888			3.2	2.69		3.55			2.59375	3.78736		2.22197					8.7	NA			8.5	9.7				2.35135	NA			2.65625	3.59259							2.4	3.496			3.1	3.6
	NA	8.1		NA			NA	3.2		NA			NA	2.53125		NA					9.1	NA			NA	10.7				3.95652	NA			NA	4.11538							2.1	3.272			2.4	NA
	9.1	9		NA			2.9	2.8		NA			3.13793	3.21429		NA					8.4	NA			NA	9.78				3	NA			NA	3.54776							3.9	3.544			2.4	NA
	9.5	NA		9.42333			2.8	NA		3.23333			3.39286	NA		2.91443					9	NA			NA	10.3				2.8125	NA			NA	3.55172							2.8	3.128			3.2	NA
	8.55667	7.1		9.3			2.5	3.3		2.9			3.42267	2.15152		3.2069					8.1	NA			7.9	9.3				2.25	NA			3.29167	3							3.6	3.507			3.6	NA
	8.122	NA		8.5			2.87	NA		3.2			2.82997	NA		2.65625					9.7	NA			8.7	9				3.12903	NA			2.48571	3.6							2.8	3.424			3.3	NA
	NA	8.40333		5.4			NA	2.85		2.6			NA	2.94854		2.07692					8.984	NA			7.1	9.3				2.99267	NA			2.73077	3.875							3.2	3.37			NA	NA
	9.003	NA		10			3.17	NA		3.1			2.84006	NA		3.22581					9.9	NA			8	9.29				3.53571	NA			2.85714	3.32181							3.6	3.7			3.2	3.2
	8.4	10.1		7.637			3	2.5		3.437			2.8	4.04		2.222					8.6	NA			NA	NA				2.6875	NA			NA	NA							4.1	3.4			3.2	3.1
	8.35	7.9		8.2			2.9	2.9		3.7			2.87931	2.72414		2.21622					9.6	NA			8.5	NA				2.82353	NA			2.42857	NA							3.6	3.3			3.3	3.7
	NA	NA		7			NA	NA		3.5			NA	NA		2					9.8	NA			8.7	NA				3.26667	NA			3	NA							3.7	3.8			2.4	3.3
	10.2	NA		10.2			3.1	NA		2.6			3.29032	NA		3.92308					9.8	NA			8.4	8.45				2.88235	NA			2.89655	3.33553							3.8	3.5			3.3	3.2
	8.9	NA		8.6			2.6	NA		2.1			3.42308	NA		4.09524					9.5	NA			8	NA				2.63889	NA			2.58065	NA							3.5	4			2.5	3.1
	8.5	8.75333		8.64333			2.7	2.79667		3.18			3.14815	3.12992		2.71803					8.9	NA			9.9	NA				2.69697	NA			3.80769	NA							4.3	3.1			2.4	NA
	NA	NA		7.4			NA	NA		2.6			NA	NA		2.84615					9.8	NA			7	8.90667				2.9697	NA			2.5	3.27853							4	3.1			2.6	NA
	8.777	NA		9			2.853	NA		4			3.07641	NA		2.25					9.5	NA			8.5	NA				2.87879	NA			3.26923	NA							4	3.5			2.5	3.9
	NA	NA		8.8			NA	NA		2.6			NA	NA		3.38462					9.6	NA			NA	NA				3	NA			NA	NA							4.2	2.5			3	3.5
	NA	7.96333		8.1			NA	2.84667		2.8			NA	2.79742		2.89286					9.9	NA			7.5	NA				2.75	NA			2.88462	NA							3.8	3.6			3	3
	8.801	NA		NA			2.773	NA		NA			3.17382	NA		NA					7.708	NA			7.8	NA				2.59092	NA			2.78571	NA							3.7	3.1			2.7	3.2
	8.538	8.21667		8.75667			2.944	3.33333		2.88333			2.90014	2.465		3.03699					9.7	NA			7.7	NA				2.425	NA			2.48387	NA							NA	3.1			3.5	3.3
	8	NA		9.43667			2.6	NA		3.58667			3.07692	NA		2.63104					10.8	NA			NA	NA				2.76923	NA			NA	NA							NA	3.1			2.8	3.4
	8.538	NA		7.6			2.817	NA		3.6			3.03088	NA		2.11111					11.3	NA			8.7	9.11667				2.97368	NA			2.9	3.32725							NA	3.3			2.5	NA
	8.902	9.57667		8.39333			2.813	2.41667		3.60333			3.16459	3.96276		2.32932					9.8	NA			10	NA				2.88235	NA			3.125	NA							4.4	3.4			2.4	3.4
	8.558	NA		NA			2.982	NA		NA			2.86989	NA		NA					12.4	NA			8.3	NA				3.54286	NA			2.59375	NA							3.4	3.3			3.3	NA
	7.8	NA		7.6			2.6	NA		3.4			3	NA		2.23529					9.5	NA			10.1	10				2.79412	NA			3.48276	4							NA	3.4			2.9	NA
	8.784	7.3		8.2			2.977	3.2		2.9			2.95062	2.28125		2.82759					9	NA			7.8	9				3.21429	NA			2.88889	4.28571							NA	3.3			2.4	NA
	8	7.7		NA			3.4	2.7		NA			2.35294	2.85185		NA					9.6	NA			NA	9.4				2.4	NA			NA	3.48148							NA	3.6			2.6	3.2
	8.599	7.902		9.8			2.978	3.373		2.4			2.88751	2.34272		4.08333					10.3	NA			8.5	8.9				2.39535	NA			2.74194	3.70833							NA	2.7			3.2	3.5
	7.626	7.53333		7.314			3.184	3.51667		3.328			2.3951	2.14218		2.19772					9.34	NA			8.6	9.3				2.28176	NA			2.6875	3.57692							NA	3.3			3.3	2.8
	8.6	8.33333		8.4			2.4	3.11667		3.2			3.58333	2.6738		2.625					8.8	NA			7.7	8.9				2.31579	NA			2.48387	3.70833							NA	3.5			3.3	2.8
	NA	NA		NA			NA	NA		NA			NA	NA		NA					9.5	NA			7.2	8.2				2.2619	NA			2.25	3.41667							3.3	3.3			2.6	2.9
	8.1	10.0833		7.9			2.5	2.95		3.7			3.24	3.41808		2.13514					9.1	NA			9.1	9.46333				2.33333	NA			3.25	3.74045							3.8	3.4			3.5	NA
	8.8	NA		NA			3.4	NA		NA			2.58824	NA		NA					10.4467	NA			6.8	9.5				4.02311	NA			2.26667	3.06452							3.2	3.4			3.23333	3.3
	8	7.65		9.6			3.1	3.46667		3.1			2.58065	2.20673		3.09677					9.9	NA			8.4	10				2.75	NA			2.8	2.94118							3.2	3.5			2.86667	3.2
	NA	NA		NA			NA	NA		NA			NA	NA		NA					10.1	NA			NA	NA				2.72973	NA			NA	NA							3.8	3.5			3.38333	3
	8.38	10.32		NA			3.083	2.937		NA			2.71813	3.51379		NA					9.8	NA			8	NA				2.9697	NA			2.66667	NA							3.9	3.8			3.46667	3.2
	8.561	NA		9.098			3.185	NA		3.398			2.68791	NA		2.67746					9.6	NA			9.3	9.6				2.59459	NA			3.32143	3.69231							3.1	3.4			2.98667	NA
	8.733	8.78333		10			2.962	3.33333		3.2			2.94835	2.635		3.125					8.9	NA			8.4	NA				2.96667	NA			3.11111	NA							4.3	3.7			3.28	3.4
	9.6	7.927		NA			2.7	3.152		NA			3.55556	2.51491		NA					NA	NA			NA	8.6				NA	NA			NA	3.58333							3.2	3.7			3.24	3.1
	7.95333	9.76333		NA			3.13	2.58333		NA			2.541	3.77935		NA					10.7	NA			7.9	NA				2.81579	NA			2.63333	NA							3.1	3.6			2.99333	3.2
	7.566	NA		8.47			2.678	NA		3.70667			2.82524	NA		2.28507					8.44333	NA			NA	9.3				3.52295	NA			NA	3.875							2.8	3.4			3.02667	3.2
	8.5	NA		NA			3.2	NA		NA			2.65625	NA		NA					8.4	NA			8	9.2				2.1	NA			2.58065	3.53846							3	3.3			2.69	2.5
	8.8	NA		8.5			3	NA		3.4			2.93333	NA		2.5					10.9	NA			9	NA				2.79487	NA			3.10345	NA							3.1	3.4			2.64	3.3
	8.506	8.377		NA			3.151	3.099		NA			2.69946	2.70313		NA					8.7	NA			8.34333	NA				2.23077	NA			2.90708	NA							3.6	3.1			2.59667	NA
	7.931	7.98333		9.8			3.137	3.21667		3.6			2.52821	2.48187		2.72222					9.5	NA			8	9.1				3.16667	NA			2.42424	3.79167							2.6	3.4			3.02333	3.6
	7.7	NA		8.12333			3.2	NA		3.28667			2.40625	NA		2.4716					9	NA			9.8	9.61333				2.19512	NA			3.62963	3.52567							3.9	3.3			2.82333	3.3
	8.5	8.2		7.2			3.2	3.1		3.1			2.65625	2.64516		2.32258					9.1	NA			8.1	NA				3.03333	NA			3.11538	NA							3	2.7			3.3	3.5
	8.465	NA		8.837			3.198	NA		3.105			2.64697	NA		2.84605					9.5	NA			8.5	8.4				3.8	NA			2.74194	3.11111							3.2	3.1			3.11	3.1
	7.58333	NA		8.724			3.25	NA		3.324			2.33333	NA		2.62455					8.5	NA			7.1	NA				2.65625	NA			2.21875	NA							3	3.4			3.16	3
	7.9	NA		7.694			3.28333	NA		3.602			2.40609	NA		2.13604					9.6	NA			7.9	NA				3.09677	NA			2.54839	NA							3.2	3.5			2.93333	4.09333
	NA	8.03333		7.829			NA	2.46667		3.047			NA	3.25676		2.56941					9.5	NA			7.4	9.7				2.56757	NA			2.46667	4.40909							2.9	3.2			3.05333	3.28333
	8.938	NA		8.813			2.927	NA		3.288			3.05364	NA		2.68035					9.4	NA			7.9	NA				2.29268	NA			2.72414	NA							2.7	3.5			2.39667	3.5
	9.563	NA		9.017			3.052	NA		3.154			3.13336	NA		2.85891					9.2	NA			7.6	NA				2.35897	NA			2.71429	NA							3.4	3.7			2.34667
	NA	8.16667		9.4			NA	3.2		3.5			NA	2.55208		2.68571					8.5	NA			8.4	9.2				2.83333	NA			3	4							3.1	3.7			3.23333
	NA	9.7		9.6			NA	2.7		3			NA	3.59259		3.2					9.8	NA			8	8.86333				3.62963	NA			2.66667	2.80781							3.1	3.1			2.37
	NA	NA		7.7			NA	NA		3.5			NA	NA		2.2					9.7	NA			10	8.8				2.77143	NA			4.16667	3.38462							2.9	3.3
	NA	9.4		NA			NA	2.5		NA			NA	3.76		NA					10.7	NA			8.6	9				3.34375	NA			2.77419	2.72727							3.6	2.3
	NA	9.38		NA			NA	2.442		NA			NA	3.84111		NA					9.5	NA			NA	9				2.87879	NA			NA	3.21429							2.4	NA
	8.2	NA		6.6			3.3	NA		3.1			2.48485	NA		2.12903					9.2	NA			7.6	NA				2.19048	NA			2.62069	NA							2.5	3.3
	9.06667	9		6.8			2.67333	2.5		3.2			3.39152	3.6		2.125					8.47667	NA			NA	NA				2.70532	NA			NA	NA							NA	NA
	8.6	NA		NA			3.1	NA		NA			2.77419	NA		NA					NA	NA			7.3	NA				NA	NA			2.92	NA							3.8	3.4
	8.6	NA		8.86667			3.3	NA		3.35			2.60606	NA		2.64677					11.1	NA			10.3	NA				2.70732	NA			2.86111	NA							3.5	3.8
	8.3	8.297		NA			3.3	2.347		NA			2.51515	3.53515		NA					8.8	NA			7.8	10				2.2	NA			2.68966	4.54545							3.1	3.6
	8.1	8.666		6.92			3.1	2.156		3.325			2.6129	4.01948		2.0812					9.1	NA			NA	9.1				2.39474	NA			NA	3.95652							3.5	2.9
	NA	8.996		7.6			NA	2.283		3.7			NA	3.94043		2.05405					7.8	9.6			8.1	9.2				2.4375	2.90909			2.38235	3.68							3.5	NA
	NA	NA		7.9			NA	NA		3.7			NA	NA		2.13514					10	8			8.9	10				2.7027	2.16216			2.54286	4.16667							3.6	3.2
	8.644	NA		NA			2.54	NA		NA			3.40315	NA		NA					9	7.25			8.6	9.6				3.10345	2.04034			2.77419	3.55556							3.2	3.3
	8.41	8.90667		8.9			3.024	2.71667		3			2.78108	3.27853		2.96667					NA	7.6			NA	10.6				NA	2.30303			NA	3.41935							3.5	3.1
	NA	NA		7.788			NA	NA		3.239			NA	NA		2.40445					8	7.4			8.6	10.5				2.85714	2.11429			3.30769	3.3871							3.7	3.5
	8.666	9.77333		8.4			3.003	2.78667		3.2			2.88578	3.50718		2.625					8.4	7.8			7.4	9.6				3.11111	2.10811			3.08333	3.31034							2.4	3.5
	NA	NA		8.635			NA	NA		3.013			NA	NA		2.86591					8.9	7.4			9.9	9.6				2.61765	2.11429			2.75	4.36364							2.5	3.3
	8.508	NA		7.3			2.865	NA		3.3			2.96963	NA		2.21212					10.6	NA			NA	8.8				3.41935	NA			NA	2.75							3.6	3.7
	8.21	NA		7.8			2.843	NA		3.4			2.88779	NA		2.29412					8.9	9.8			NA	NA				2.40541	2.72222			NA	NA							3.4	3.2
	9.376	8.09667		7.4			2.931	2.99333		3.6			3.19891	2.7049		2.05556					10.4	9.03333			8.4	NA				3.46667	2.86772			2.89655	NA							3.4	3.6
	8.383	8.959		7.52667			3.277	2.274		3.37667			2.55813	3.93975		2.22902					9.6	NA			7.8	9				3.55556	NA			2.4375	2.8125							3.2	3.7
	7.954	NA		7.5			2.579	NA		3.5			3.08414	NA		2.14286					8.9	NA			7.6	NA				2.40541	NA			2.62069	NA							4	3.1
	NA	9.94		7.6			NA	2.51333		3.6			NA	3.95491		2.11111					NA	8.8			8.3	NA				NA	2.35714			2.59375	NA							3.6	3.2
	7.42667	NA		8			3.07	NA		3.4			2.41911	NA		2.35294					NA	NA			NA	7.7				NA	NA			NA	3.20833							3.71333	3.5
	10.1	NA		NA			3	NA		NA			3.36667	NA		NA					7.8	NA			NA	10.8				2.16667	NA			NA	3.72414							3.60333	3.2
	NA	NA		NA			NA	NA		NA			NA	NA		NA					8.6	NA			9	10.3				2.86667	NA			3.10345	3.67857							3.13667	3.6
	8.6	9.11667		NA			3.1	2.74		NA			2.77419	3.32725		NA					8.791	NA			NA	9.1				2.55552	NA			NA	2.75758							3.29333	3.4
	7.526	NA		NA			3.164	NA		NA			2.37863	NA		NA					NA	NA			8.6	9.7				NA	NA			2.52941	3.12903							3.03	3.1
	NA	NA		7.7			NA	NA		3.1			NA	NA		2.48387					NA	6.7			9.1	9.8				NA	2.16129			3.13793	3.76923							3.48	3.2
	8.714	7.912		NA			2.782	2.35		NA			3.13228	3.36681		NA					NA	7.8			9.5	9.2				NA	2.51613			3.39286	3.40741							3.13333	3.4
	8.846	NA		9.402			2.952	NA		2.612			2.99661	NA		3.59954					9.1	7.6			8	6.7				2.6	2.11111			2.28571	2.57692							3.12333	3.7
	8.685	8.949		8.5			3.049	2.236		2.2			2.84847	4.00224		3.86364					8.894	NA			8.9	9				2.80568	NA			3.06897	2.8125							3.02	3.7
	8.786	8.623		8.3			2.901	2.177		3.6			3.02861	3.96096		2.30556					10.19	NA			9	9.2				3.40423	NA			2.90323	3.06667							3.18	3.5
	NA	8.393		9			NA	2.619		2.4			NA	3.20466		3.75					NA	NA			NA	9.7				NA	NA			NA	3.59259							2.57333	3.3
	8.974	9.153		9.68333			3.135	2.427		2.86667			2.86252	3.77132		3.37791					8.3	NA			9.3	8.1				2.44118	NA			2.65714	2.7							3.15333	3.6
	8.691	8.954		7.78667			2.902	2.384		3.41667			2.99483	3.75587		2.27902					9	7.9			8.4	NA				2.36842	2.13514			2.4	NA							2.76333	3.6
	NA	9.333		NA			NA	2.365		NA			NA	3.9463		NA					9.2	7.6			NA	NA				2.875	2.23529			NA	NA							3.46	3.1
	8.6	8.027		7.1			2.9	2.322		3.4			2.96552	3.45693		2.08824					NA	NA			7.7	9.9				NA	NA			2.40625	2.60526							3.76	3.4
	NA	8.373		NA			NA	2.239		NA			NA	3.73962		NA					7	NA			8.55667	9.6				2.05882	NA			3.42267	3.84							3.82333	3.7
	NA	8.924		NA			NA	2.084		NA			NA	4.28215		NA					9.5	NA			7.5	10.4				3.16667	NA			2.45902	3.46667								3
	NA	8.9		NA			NA	2.4		NA			NA	3.70833		NA					9.3	NA			NA	NA				2.90625	NA			NA	NA								3.1
	8.45	7.819		11.83			2.53333	1.948		2.868			3.33553	4.01386		4.12483					7.3	NA			8.7	NA				2.02778	NA			2.55882	NA								3.1
	NA	9.328		NA			NA	2.671		NA			NA	3.49232		NA					10.9	9.5			8.4	NA				2.65854	2.79412			2.8	NA								3
	NA	9.485		10.0167			NA	2.294		3.6			NA	4.1347		2.78241					8.6	NA			NA	10.3				2.77419	NA			NA	3.96154								3.2
	NA	10		NA			NA	2.5		NA			NA	4		NA					9.2	6.85333			9	9.8				3.06667	1.88797			3	2.8								NA
	NA	8.9		9.76667			NA	2.5		3.5			NA	3.56		2.79048					9.5	7.74667			8.1	9.4				2.56757	2.21968			2.53125	3.13333								NA
	8.6	9.1		7.9			2.9	2.2		3.6			2.96552	4.13636		2.19444					10.1	8.1			7.9	9.1				3.06061	2.13158			2.39394	3.25								NA
	NA	9		7.787			NA	2.1		3.494			NA	4.28571		2.22868					9	7.4			8.6	NA				3.10345	2.11429			3.30769	NA								NA
	NA	8.847		NA			NA	2.162		NA			NA	4.09204		NA					9.3	7.3			7.7	11				2.58333	2.02778			2.75	3.54839								NA
	NA	9.4		NA			NA	2.7		NA			NA	3.48148		NA					NA	7.93333			8.5	NA				NA	2.1269			3.14815	NA								NA
	8.7	9.221		7.5			2.9	2.233		3.3			3	4.12942		2.27273					8.71667	7.01667			NA	9				2.77896	1.85463			NA	2.90323								NA
	7.96	NA		8.664			3.15333	NA		3.056			2.52431	NA		2.83508					9.5	NA			8	9.1				2.87879	NA			3.07692	3.37037								NA
	NA	8.985		7.39333			NA	2.08		3.70667			NA	4.31971		1.9946					NA	7.8			7.9	9.8				NA	2.16667			2.72414	3.62963								NA
	7.9	7.6		8			3.3	2.37		3.1			2.39394	3.20675		2.58065					NA	7.59			8.1	8.7				NA	2.18942			2.53125	3.34615								NA
	8.7	NA		8.4			3.2	NA		3.1			2.71875	NA		2.70968					NA	6.3			NA	9.3				NA	2.03226			NA	3.44444								NA
	9.5	8.9		8.367			2.6	2.4		3.346			3.65385	3.70833		2.5006					NA	7.1			8.1	9.3				NA	2.44828			2.53125	3.57692								NA
	NA	8.938		8.255			NA	2.215		3.43			NA	4.03521		2.40671					8.91	7.138			8.7	NA				3.79687	2.20922			2.55882	NA								NA
	NA	9.3		7.907			NA	2.6		3.6			NA	3.57692		2.19639					9.1	7.2			NA	10.2				2.84375	2.48276			NA	2.83333								NA
	9.6	8.9		9.141			2.2	2.4		3.68			4.36364	3.70833		2.48397					10.6	8.3			NA	10.6				3.65517	2.59375			NA	3.41935								NA
	8.4	8.94		NA			2.4	2.119		NA			3.5	4.21897		NA					8.9	NA			9.3	NA				3.42308	NA			2.51351	NA								NA
	8.9	8.799		7.7			2.9	2.314		2.9			3.06897	3.80251		2.65517					10.4	7.1			9	NA				2.66667	2.15152			2.64706	NA								NA
	NA	8.999		7.277			NA	2.3		3.093			NA	3.91261		2.35273					NA	8.1			7.8	10.3				NA	2.6129			3	3.43333								NA
	8.893	9.276		7.4			3.14	2.272		3.5			2.83217	4.08275		2.11429					NA	7.3			NA	NA				NA	2.14706			NA	NA								NA
	8.152	9.5		8.08333			2.914	2.5		3.73333			2.79753	3.8		2.16518					9.6	7.2			8.7	8				3.69231	2.18182			2.9	2.35294								NA
	8.531	8.2		8.095			3.188	2.4		3.526			2.67597	3.41667		2.2958					8.6	7.2			NA	8.4				2.45714	2.18182			NA	3.11111								NA
	8.6	9.018		NA			3.3	2.02		NA			2.60606	4.46436		NA					9.8	6.58			9	8.7				2.72222	1.91094			2.72727	2.80645								NA
	8.95	8.606		9.4			3.36667	2.489		3.6			2.65842	3.45761		2.61111					9.3	8.4			NA	8.91667				2.73529	2.54545			NA	3.34375								NA
	NA	8.134		9.285			NA	2.534		3.339			NA	3.20994		2.78077					9.2	NA			7.96333	NA				2.70588	NA			2.79742	NA								NA
	NA	8.6		7.902			NA	2.7		3.252			NA	3.18519		2.42989					9.4	NA			8	NA				2.68571	NA			2.5	NA								NA
	8.944	8.743		NA			3.087	2.416		NA			2.89731	3.61879		NA					9	NA			10.1	NA				2.30769	NA			4.04	NA								NA
	8.626	9.513		NA			2.478	2.233		NA			3.48103	4.26019		NA					8.8	NA			NA	8.5				3.82609	NA			NA	2.83333								NA
	8.842	NA		7.6			3.08	NA		2.7			2.87078	NA		2.81481					9.1	NA			10	10.0133				2.6	NA			2.94118	3.67687								3.5
	8.66	9.387		7.1			3.011	2.254		3.2			2.87612	4.1646		2.21875					8.4	7.3			7.9	9.6				2.4	2.14706			2.63333	3.84								3.5
	8.372	9.264		9.8			2.696	2.274		3.3			3.10534	4.07388		2.9697					10.4	8.55667			8.6	9.74667				3.15152	2.52409			3.58333	3.60988								3.7
	8.3	9.843		9			3.3	2.22		3.3			2.51515	4.43378		2.72727					10.5	NA			NA	NA				2.83784	NA			NA	NA								3.6
	7.9	8.36		9.128			2.2	2.018		3.321			3.59091	4.14272		2.74857					12.4	7.3			8.1	NA				3.17949	2.14706			3.24	NA								3.3
	7.7	10		NA			2.4	3.4		NA			3.20833	2.94118		NA					9.1	7.8			8.2	10.4				2.93548	2.4375			2.5625	3.71429								2.9
	10.3	7.857		11.2			2.8	2.362		3.5			3.67857	3.32642		3.2					9.81333	NA			NA	9.4				3.21749	NA			NA	3.61538								3.5
	9.3	NA		9.8			3.4	NA		4			2.73529	NA		2.45					NA	7.58333			8.8	NA				NA	2.07763			2.58824	NA								3
	8.3	9.481		8.4			3.3	2.593		3.4			2.51515	3.65638		2.47059					9.7	NA			8.45	9.4				2.93939	NA			2.45402	3.61538								3.7
	8.2	8.842		10.65			3.6	2.761		3.277			2.27778	3.20246		3.24992					NA	6.8			8	8.5				NA	2.125			2.58065	3.4								4.1
	8.2	NA		7.4			3.2	NA		3.3			2.5625	NA		2.24242					9.1	8.1			NA	9.8				2.275	2.7			NA	3.62963								3
	NA	8.497		NA			NA	2.276		NA			NA	3.7333		NA					6.2	9.6			7.3	9.3				2.81818	2.74286			2.28125	3.72								3.5
	7.9	9.6		9.13333			3	2.6		3.02333			2.63333	3.69231		3.02095					8.6	NA			7.53333	9.6				2.96552	NA			2.14218	4								3.3
	7.8	8.247		NA			3.2	2.172		NA			2.4375	3.79696		NA					9.2	NA			NA	NA				2.96774	NA			NA	NA								3.3
	7.7	8.561		8.4			3	2.203		3.1			2.56667	3.88606		2.70968					9.6	NA			NA	10.7				3.09677	NA			NA	3.82143								3.3
	8.1	8.6		NA			3.1	2.4		NA			2.6129	3.58333		NA					8.6	7.3			NA	8.78				3.07143	2.01843			NA	3.05568								3.1
	7.7	9.237		7.8			2.6	2.641		3.5			2.96154	3.49754		2.22857					9.5	NA			NA	NA				2.56757	NA			NA	NA								3.5
	8.8	9.3		NA			2.8	2.4		NA			3.14286	3.875		NA					9.8	7.51667			8.6	9.2				3.16129	2.05			2.86667	3.40741								3.4
	6.7	8.933		8			2.6	2.386		3.2			2.57692	3.74392		2.5					9	NA			7.95333	9.2				3.91304	NA			2.541	3.06667								3.4
	8.9	9.2		9.7			3.1	2.6		4.3			2.87097	3.53846		2.25581					8.53333	6.626			NA	10				2.98716	2.06482			NA	2.85714								3.6
	NA	NA		11.7			NA	NA		3.9			NA	NA		3					9.42667	7.8			8.5	10.7				2.70881	2.4375			2.65625	3.05714								3.7
	8.9	8.46667		8.5			3.2	3.09		3.5			2.78125	2.74002		2.42857					8.4	NA			8.2	8.5				2.70968	NA			2.48485	2.83333								3.1
	8.4	9.86667		7.855			2.7	2.74333		3.501			3.11111	3.5966		2.24364					9.2	NA			7.7	8.9				2.96774	NA			2.40625	3.2963								3.1
	9.1	9.1		NA			2.6	2.4		NA			3.5	3.79167		NA					9	NA			NA	10.1				2.64706	NA			NA	3.60714								3.3
	7.9	9.61333		10.37			2.8	2.72667		3.05333			2.82143	3.52567		3.39629					9.9	NA			NA	NA				3.3	NA			NA	NA								3.1
	8	8.9		NA			2.7	2.7		NA			2.96296	3.2963		NA					8.2	NA			8.2	NA				2.21622	NA			2.82759	NA								3.2
	8.4	NA		8			2.8	NA		3.6			3	NA		2.22222					10.1	7.36667			7.8	9.9				3.74074	2.09479			2.51613	2.91176								3.6
	NA	7.781		8.083			NA	2.586		3.534			NA	3.00889		2.28721					10.3	6.6			8.5	9.2				2.78378	2			2.83333	3.53846								3.6
	6.1	9.206		9.5			2.8	2.287		4.1			2.17857	4.02536		2.31707					8.9	8.4			NA	10.1				2.69697	2.33333			NA	3.48276								3.7
	9.1	NA		9.9			3.2	NA		3.1			2.84375	NA		3.19355					6.8	NA			NA	NA				4.53333	NA			NA	NA								3.9
	8.24	NA		9.53			2.99667	NA		3.24333			2.74972	NA		2.93834					8.5	NA			NA	NA				3.03571	NA			NA	NA								3.3
	NA	9.7		9.1			NA	2.2		3.3			NA	4.40909		2.75758					9	7.3			NA	9.9				2.5	2.21212			NA	3.09375								3.5
	9.1	NA		7.5			2.7	NA		3.5			3.37037	NA		2.14286					8.9	NA			NA	10.2				2.78125	NA			NA	4.25								3.5
	8.7	NA		9.76			3.2	NA		3.77667			2.71875	NA		2.58429					10.9	NA			8.2	9.5				3.51613	NA			2.48485	4.13043								3.3
	8.5	9.2		8.3			3.8	2.3		3.6			2.23684	4		2.30556					9.3	6.91			8.6	10.3				2.81818	2.01654			2.77419	3.55172								3.4
	7.7	9.593		7.541			2.6	2.386		3.52			2.96154	4.02054		2.14233					9.6	NA			8.6	9.2				3.2	NA			2.60606	3.17241								2.9
	NA	8.86333		8.419			NA	3.15667		3.494			NA	2.80781		2.40956					NA	8.07			8.3	8.5				NA	2.26473			2.51515	2.93103								3.8
	7.9	8.8		NA			2.8	2.6		NA			2.82143	3.38462		NA					8.9	NA			8.6	8.8				2.78125	NA			3.07143	3.38462								3.3
	7.4	NA		12.7			3.1	NA		3			2.3871	NA		4.23333					8.7	6.2			6.7	9.7				2.71875	2.06667			2.48148	3.34483								3.6
	7.8	8.095		9.294			2.4	2.334		3.242			3.25	3.46829		2.86675					8.1	8.05			8.1	10.7				2.89286	2.05532			2.6129	3.96296								3.2
	8.4	8.408		NA			3.1	2.082		NA			2.70968	4.03842		NA					8	NA			7.7	9.7				2.35294	NA			2.75	4.85								3.5
	8.2	8.033		NA			3.4	2.212		NA			2.41176	3.63156		NA					8.9	7.57			NA	9.3				2.87097	2.04043			NA	3								3.3
	8.4	7.516		8			3.1	2.211		3.7			2.70968	3.39937		2.16216					8.6	NA			8	9				2.77419	NA			2.42424	3.46154								3.4
	8.4	8.974		7.823			2.7	2.345		3.52			3.11111	3.82687		2.22244					8.4	8.4			NA	NA				2.54545	2.49505			NA	NA								3.3
	8.6	8.834		7.707			2.99333	2.239		3.345			2.87305	3.94551		2.30404					10.8	NA			8.3	NA				2.63415	NA			2.76667	NA								3.3
	9.1	8.211		7.5			3.2	2.405		3.2			2.84375	3.41414		2.34375					NA	NA			7.42667	8.58333				NA	NA			2.41911	2.65464								3.6
	8	7.721		8.06667			3.1	2.434		3.73333			2.58065	3.17214		2.16071					NA	NA			NA	9.1				NA	NA			NA	3.37037								3.5
	8.8	9		8.1			3.3	3.3		3.507			2.66667	2.72727		2.30967					9.5	7.7			8.00333	NA				2.2619	2.26471			2.80819	NA								3.5
	8	9.09667		8.61667			2.7	3.01667		3.76			2.96296	3.01547		2.29167					9.6				NA	NA				3.09677				NA	NA								2.9
	NA	7.709		8.77			NA	2.048		3.55			NA	3.76416		2.47042					8.3				NA	NA				2.44118				NA	NA								3.49
	NA	8.168		8.621			NA	2.393		3.141			NA	3.41329		2.74467					9				9	NA				2.64706				2.8125	NA								3.82333
	7.1	8.734		NA			2.7	2.543		NA			2.62963	3.43453		NA					8.3				6.8	NA				2.37143				2.06061	NA								3.55333
	8.16	8.453		7.6			3.283	2.3		3.3			2.48553	3.67522		2.30303					NA				NA	NA				NA				NA	NA								3.39
	8.79	NA		NA			3.001	NA		NA			2.92902	NA		NA					9.8				8.6	9.5				3.0625				2.96552	3.39286								3.32
	9.8	8.257		9.8			2.7	2.275		3.4			3.62963	3.62945		2.88235					9.2				NA	9.8				2.875				NA	3.26667								3.46
	10.4	NA		NA			2.9	NA		NA			3.58621	NA		NA					9				NA	9.1				3.91304				NA	3.79167								3.42667
	9	NA		10.4			3.3	NA		3.5			2.72727	NA		2.97143					10.3				8.1	10.6				3.21875				2.7931	3.11765								3.44333
	7.8	NA		8.8			3.1	NA		3.2			2.51613	NA		2.75					NA				8.2	NA				NA				2.64516	NA								3.50667
	8.6	10		NA			2.6	2.2		NA			3.30769	4.54545		NA					10.9733				8	NA				4.51578				2.16216	NA								3.46667
	8.322	9.7		9.2			3.012	2.2		3.5			2.76295	4.40909		2.62857					8.1				6.7	NA				2.45455				2.48148	NA								3.41667
	NA	9.1		6.9			NA	2.3		3.5			NA	3.95652		1.97143					9.4				NA	9.6				2.47368				NA	3.31034								3.52667
	8.2	NA		6.867			2.71	NA		3.173			3.02583	NA		2.1642					9.9				NA	7.9				2.53846				NA	2.63333								3.37667
	9.2	8.8		7.4			2.6	2.3		3.5			3.53846	3.82609		2.11429					10.4				NA	10.6				3.85185				NA	3.92593								3.77333
	10.1	9.2		7.88333			2.9	2.5		3.58333			3.48276	3.68		2.2					9.66333				7.912	NA				2.98251				3.36681	NA								3.89667
	8.786	10		NA			2.697	2.4		NA			3.25769	4.16667		NA					9.46333				NA	9.8				2.72981				NA	3.62963								3.61667
	NA	8		5.7			NA	2.9		2.5			NA	2.75862		2.28					8.9				8.9	10.6				2.69697				3.56	3.78571								3.63
	NA	NA		8.3			NA	NA		3.1			NA	NA		2.67742					9.6				NA	9.7				3.2				NA	3.88								3.42667
	9.3	8.371		8.5			2.8	2.621		3.6			3.32143	3.19382		2.36111					9				10	9.7				3.21429				3.57143	3.46429								3.56333
	8.853	7.82		NA			3.064	2.95		NA			2.88936	2.65085		NA					9.2				8.71	10.2				2.70588				3.17883	4.08								3.71
	8.244	NA		8.343			3.166	NA		3.231			2.60392	NA		2.58217					10				8.4	8.8				3.33333				2.70968	3.66667								3.51
	8.666	7.61667		7.588			2.973	3.05		3.163			2.9149	2.49727		2.39899					9.4				NA	10.77				4.08696				NA	4.26816								2.46
	9.9	7.6		7.738			3.2	3.1		3.213			3.09375	2.45161		2.40834					9.1				NA	9.6				3.95652				NA	3.42857								3.77667
	8	NA		NA			3.2	NA		NA			2.5	NA		NA					NA				8	NA				NA				2.66667	NA								2.49333
	10.3	10.0733		9.05			2.9	2.60333		3.91667			3.55172	3.8694		2.31064					10.1				NA	8.3				3.06061				NA	3.07407								1.96
	NA	8.613		NA			NA	2.92		NA			NA	2.94966		NA					9				NA	10.2				2.72727				NA	3.64286								3.70667
	7.1	9.588		8.5			2.9	2.42		3.3			2.44828	3.96198		2.57576					NA				NA	8.9				NA				NA	3.06897								3.42333
	9.2	9.574		7.99333			2.9	2.897		3.52667			3.17241	3.3048		2.26654					11.2				8	NA				4.66667				2.75862	NA								3.41667
	7.86667	10.2167		7.9			3.16667	3.05		3.5			2.48421	3.34973		2.25714					9.2				7.9	10.2				2.70588				2.39394	3.09091								3.58333
	8.13333	NA		10.1			3.6	NA		3.2			2.25926	NA		3.15625					NA				8.7	NA				NA				2.71875	NA								3.61
	NA	7		7.26667			NA	2.9		3.5			NA	2.41379		2.07619					9.4				NA	NA				2.9375				NA	NA								3.27333
	8.871	8.722		NA			3.158	2.35		NA			2.80906	3.71149		NA					NA				NA	NA				NA				NA	NA								3.70333
	8.5	NA		8.75			2.9	NA		3.31667			2.93103	NA		2.63819					8.9				NA	NA				2.34211				NA	NA
	9.1	8.2		9.2			2.7	2.6		3.3			3.37037	3.15385		2.78788					NA				6.8	NA				NA				2.26667	NA
	NA	9.6		NA			NA	3.3		NA			NA	2.90909		NA					NA				8.4	NA				NA				3.5	NA
	8.903	NA		NA			2.923	NA		NA			3.04584	NA		NA					8.2				9.5	NA				2.34286				3.8	NA
	9.46	7.68333		9			3.05667	3.5		2.5			3.09487	2.19524		3.6					9.46667				8.9	NA				2.32787				3.06897	NA
	8.8	9.663		7.9			2.6	2.751		3.6			3.38462	3.51254		2.19444					NA				8	NA				NA				2.96296	NA
	8.658	8.1		6			3.006	3.1		1.7			2.88024	2.6129		3.52941					9.7				NA	NA				2.55263				NA	NA
	8.479	NA		7.3			3.116	NA		3.4			2.72112	NA		2.14706					9.4				7.6	NA				2.9375				2.45161	NA
	8.3	9		NA			2.7	2.8		NA			3.07407	3.21429		NA					9.24667				9	NA				3.04167				3.10345	NA
	7.9	NA		9			3.5	NA		3			2.25714	NA		3					8.3				NA	NA				3.6087				NA	NA
	9.7	NA		NA			2	NA		NA			4.85	NA		NA					7.5				8	NA				2.58621				2.75862	NA
	8.534	NA		NA			3.017	NA		NA			2.82864	NA		NA					8.9				NA	NA				2.69697				NA	NA
	8.16667	8		7.032			3.15	3.1		3.093			2.59259	2.58065		2.27352					8.3				NA	NA				2.12821				NA	NA
	6.88667	7.2		6.729			3.63333	3.2		2.922			1.89541	2.25		2.30287					NA				NA	NA				NA				NA	NA
	8.5	8.6		7.44			2.8	2.9		3.51			3.03571	2.96552		2.11966					NA				NA	NA				NA				NA	NA
	8.595	NA		8.3			3.119	NA		3.2			2.75569	NA		2.59375					11.5				NA	NA				3.10811				NA	NA
	8.927	10.335		6.8			3.067	2.5		3.2			2.91066	4.134		2.125					8.3				8.3	NA				2.51515				2.51515	NA
	8	10.0133		9			2.5	2.72333		4.4			3.2	3.67687		2.04545					9.7				7.9	NA				3.73077				3.59091	NA
	7.88667	9.74667		NA			3.02333	2.7		NA			2.6086	3.60988		NA					8.2				9.15333	NA				2.41176				2.74052	NA
	9.1	8.60333		7.7			2.7	2.67667		3.3			3.37037	3.2142		2.33333					8.78333				7	NA				3.02874				2.41379	NA
	8.8	7.3		9.4			3.1	3.4		4			2.83871	2.14706		2.35					10.3				9.2	NA				3.21875				3.68	NA
	7.6	7.86667		7.6			3.5	3.1		3.5			2.17143	2.53763		2.17143					8.8				8.47333	NA				3.52				2.85297	NA
	8.6	NA		NA			3.2	NA		NA			2.6875	NA		NA					8.5				8.6	NA				2.57576				2.86667	NA
	9.3	NA		NA			3.5	NA		NA			2.65714	NA		NA					NA				7.6	NA				NA				2.30303	NA
	8.1	8.4		9.94			2.8	3.1		3.2			2.89286	2.70968		3.10625					8.7				8.3	NA				2.63636				3.07407	NA
	9.6	8.42		NA			3	3.205		NA			3.2	2.62715		NA					NA				NA	NA				NA				NA	NA
	7.8	7.25		NA			2.4	3.108		NA			3.25	2.33269		NA					11.8				8.3	NA				4.21429				3.07407	NA
	8.2	NA		9.39			2.8	NA		3.28			2.92857	NA		2.8628					11.4				8.2	NA				4.38462				3.15385	NA
	6.1	7.9		NA			3.1	3		NA			1.96774	2.63333		NA					9.3				8.7	NA				2.81818				2.80645	NA
	5.7	NA		NA			3	NA		NA			1.9	NA		NA					8.7				8.6	NA				3.78261				2.52941	NA
	8.6	8.58333		7.143			2.9	3.23333		3.194			2.96552	2.65464		2.23638					9.4				NA	NA				3.24138				NA	NA
	NA	NA		NA			NA	NA		NA			NA	NA		NA					8.9				8.3	NA				3.2963				2.51515	NA
	8.97	9.28333		8.3			3.24	2.81667		3.58333			2.76852	3.29586		2.31628					8.7				NA	NA				2.55882				NA	NA
	NA	7.2		7.605			NA	3		3.507			NA	2.4		2.16852					NA				9.3	NA				NA				2.73529	NA
	8.33333	NA		7.19			3.23333	NA		3.61			2.57732	NA		1.99169					NA				8.3	NA				NA				2.51515	NA
	7.41667	8		NA			3.61667	2.3		NA			2.05069	3.47826		NA					8.9				8.2	NA				2.47222				2.27778	NA
	NA	8		NA			NA	3		NA			NA	2.66667		NA					10.2				8.2	NA				3.77778				2.5625	NA
	9.5	10.3333		7.71667			3.3	2.95		3.61667			2.87879	3.50282		2.13364					8.6				NA	NA				2.32432				NA	NA
	7.1	NA		7.607			2.5	NA		3.511			2.84	NA		2.16662					8.8				7.9	NA				3.66667				2.63333	NA
	9.1	NA		NA			2.8	NA		NA			3.25	NA		NA					9.6				NA	NA				4				NA	NA
	9.7	NA		10.2			2.5	NA		2.8			3.88	NA		3.64286					8.7				7.8	NA				2.71875				2.4375	NA
	8.2	NA		7.3			2.6	NA		3			3.15385	NA		2.43333					7				7.7	NA				2.33333				2.56667	NA
	NA	10.5		NA			NA	3.01667		NA			NA	3.48066		NA					9.9				9	NA				3.80769				2.72727	NA
	8.3	NA		9.48667			2.7	NA		2.98667			3.07407	NA		3.17634					8.8				NA	NA				2.37838				NA	NA
	8.4	8.2		9.8			3.3	2.9		2.6			2.54545	2.82759		3.76923					9.2				8.1	NA				2.78788				2.6129	NA
	8.7	NA		9.6			3.6	NA		3.7			2.41667	NA		2.59459					8.2				9.6	NA				2.82759				2.90909	NA
	10.2	8.33333		9.014			2.8	2.86333		3.45			3.64286	2.91036		2.61275					9.2				7.7	NA				2.875				2.96154	NA
	7.5	NA		NA			2.7	NA		NA			2.77778	NA		NA					9.1				7.35333	NA				2.75758				2.25102	NA
	7	9.152		7.4			3.1	2.169		3.6			2.25806	4.21946		2.05556					8.5				9.1	NA				2.07317				3.5	NA
	NA	NA		6.6			NA	NA		3.1			NA	NA		2.12903					10.1				7.8	NA				3.36667				2.51613	NA
	8.3	9.2		8.456			3.2	3.06667		3.188			2.59375	3		2.65245					NA				NA	NA				NA				NA	NA
	NA	7.98333		8.45			NA	3.15		3.348			NA	2.53439		2.52389					8.96667				7.5	NA				3.05682				3.26087	NA
	NA	10.6		8.6			NA	2.8		3.2			NA	3.78571		2.6875					7.4				8.8	NA				3.7				3.14286	NA
	NA	8		8.19			NA	2.9		3.544			NA	2.75862		2.31095					8.2				9.7	NA				2.34286				3.59259	NA
	8.2	10.77		8.572			3.4	2.52333		3.298			2.41176	4.26816		2.59915					NA				NA	NA				NA				NA	NA
	8.6	NA		8.344			3.1	NA		3.506			2.77419	NA		2.37992					NA				8.9	NA				NA				2.87097	NA
	8.9	NA		8.391			2.6	NA		3.858			3.42308	NA		2.17496					10.1				NA	NA				3.06061				NA	NA
	NA	NA		7.79			NA	NA		3.778			NA	NA		2.06194					10.37				8.9	NA				2.85151				2.78125	NA
	9.9	NA		10.517			2.8	NA		3.125			3.53571	NA		3.36544					9.3				8.527	NA				3.875				2.54613	NA
	9.6	10.2		NA			2.9	3.3		NA			3.31034	3.09091		NA					10.5				8.4	NA				2.625				3.11111	NA
	8.3	NA		8.26667			3.1	NA		3.83333			2.67742	NA		2.15652					NA				7.68333	NA				NA				2.19524	NA
	10.2	NA		NA			2.8	NA		NA			3.64286	NA		NA					9				7.9	NA				2.5				3.03846	NA
	9.8	NA		10.3333			3.3	NA		4.3			2.9697	NA		2.4031					8.7				NA	NA				2.12195				NA	NA
	NA	NA		NA			NA	NA		NA			NA	NA		NA					9.20333				9.1	NA				3.48611				3.5	NA
	7.977	NA		8.43667			3.059	NA		3.82333			2.60771	NA		2.20663					NA				NA	NA				NA				NA	NA
	NA	NA		8.33333			NA	NA		3.88333			NA	NA		2.14592					9.8				8.7	NA				2.9697				3	NA
	7.9	NA		NA			3.2	NA		NA			2.46875	NA		NA					9.1				9.3	NA				2.75758				3.32143	NA
	6	NA		NA			2	NA		NA			3	NA		NA					9.2				8.6	NA				2.50681				3.18519	NA
	7.8	NA		NA			3.2	NA		NA			2.4375	NA		NA					9.68				8	NA				2.99381				2.75862	NA
	8	NA		NA			3.2	NA		NA			2.5	NA		NA					9.18333				9.7	NA				2.755				3.12903	NA
	7.6	NA		NA			2.7	NA		NA			2.81481	NA		NA					9.5				8.4	NA				2.87879				3	NA
	8.1	NA		9.3			3.1	NA		3.5			2.6129	NA		2.65714					9.3				8.2	NA				2.65714				2.82759	NA
	7.7	NA		10.2433			3	NA		3.42667			2.56667	NA		2.9893					NA				6.1	NA				NA				2.17857	NA
	NA	NA		6.13333			NA	NA		3.16667			NA	NA		1.93684					8.8				9.1	NA				3.52				2.84375	NA
	9.7	NA		8.6			2.9	NA		3.5			3.34483	NA		2.45714					9				8.24	NA				3				2.74972	NA
	5.9	NA		NA			3	NA		NA			1.96667	NA		NA					9.8				10	NA				2.72222				3.22581	NA
	8.2	NA		7.03333			2.7	NA		3.65			3.03704	NA		1.92694					8.3				10.1	NA				3.45833				3.25806	NA
	NA	NA		7.387			NA	NA		3.027			NA	NA		2.44037					NA				6.5	NA				NA				2.24138	NA
	8.1	NA		7.826			3	NA		3.167			2.7	NA		2.47111					NA				NA	NA				NA				NA	NA
	8.20667	NA		7.87			2.96333	NA		3.392			2.7694	NA		2.32017					NA				8.7	NA				NA				2.71875	NA
	9.1	NA		NA			2.9	NA		NA			3.13793	NA		NA					NA				8.5	NA				NA				2.23684	NA
	8.513	NA		9.071			3.091	NA		3.396			2.75412	NA		2.67108					8.8				NA	NA				2.58824				NA	NA
	8.8	NA		6.936			3.3	NA		3.099			2.66667	NA		2.23814					8.82667				9.2	NA				2.34752				3.28571	NA
	8	NA		7.955			2.8	NA		3.079			2.85714	NA		2.58363									7.4	NA								2.64286	NA
	9	NA		NA			2.8	NA		NA			3.21429	NA		NA									8.5	NA								3.14815	NA
	7.87333	NA		8.157			3.05333	NA		3.375			2.5786	NA		2.41689									NA	NA								NA	NA
	NA	NA		8.437			NA	NA		3.158			NA	NA		2.67163									11.2	NA								4	NA
	8.9	NA		NA			3.6	NA		NA			2.47222	NA		NA									7.65667	NA								2.73778	NA
	8.2	NA		7.547			3	NA		3.513			2.73333	NA		2.14831									8.3	NA								3.07407	NA
	8.3	NA		7.2			3	NA		3.5			2.76667	NA		2.05714									8.5	NA								2.65625	NA
	10.2	NA		NA			2.5	NA		NA			4.08	NA		NA									7.7	NA								2.96154	NA
	9.2	NA		8.4			3.4	NA		3.5			2.70588	NA		2.4									7.8	NA								3.25	NA
	9.9	NA		8.7			3.4	NA		3.2			2.91176	NA		2.71875									8.2	NA								2.41176	NA
	8.5	NA		7.5			3	NA		3.3			2.83333	NA		2.27273									7.7	NA								2.96154	NA
	8.497	NA		7.3			2.973	NA		3.3			2.85806	NA		2.21212									8.2	NA								2.64516	NA
	NA	NA		8			NA	NA		3.3			NA	NA		2.42424									NA	NA								NA	NA
	8.4	NA		6.625			3.2	NA		3.435			2.625	NA		1.92868									9.8	NA								3.62963	NA
	9.2	NA		8.522			2.5	NA		3.114			3.68	NA		2.73667									NA	NA								NA	NA
	7.5	NA		7.206			3.2	NA		3.617			2.34375	NA		1.99226									6.6	NA								3.3	NA
	11	NA		7.22			2.7	NA		3.079			4.07407	NA		2.34492									7.9	8.7								2.82143	2.9
	9.7	NA		7.511			2.7	NA		3.233			3.59259	NA		2.32323									6.2	9.9								2.58333	3.53571
	8	NA		7.738			3	NA		3.013			2.66667	NA		2.5682									8.5	9.6								2.5	3.31034
	7.8	NA		7.576			2.5	NA		3.4			3.12	NA		2.22824									7.8	9.5								2.6	3.65385
	9.1	NA		7.572			2.6	NA		3.424			3.5	NA		2.21145									7.4	7.4								2.3871	3.08333
	8.8	NA		7.307			3.4	NA		3.536			2.58824	NA		2.06646									8.3	9.4								2.96429	2.76471
	7.8	NA		7.381			3.4	NA		3.518			2.29412	NA		2.09807									6.8	NA								2.42857	NA
	8.2	NA		7.893			3.2	NA		3.37			2.5625	NA		2.34214									6.8	9								2.51852	4.28571
	8.2	NA		7.607			2.8	NA		3.212			2.92857	NA		2.36831									8	10.2								2.58065	3.64286
	8.7	NA		7.48333			3.1	NA		3.4			2.80645	NA		2.20098									8.9	10.1633								3.06897	3.84489
	8.4	NA		NA			3	NA		NA			2.8	NA		NA									8	9.7								2.58065	3.23333
	8.31	NA		8.883			3.041	NA		2.917			2.73265	NA		3.04525									8.4	9.5								2.70968	3.16667
	9.115	NA		NA			3.069	NA		NA			2.97002	NA		NA									8.2	NA								2.41176	NA
	NA	NA		7.731			NA	NA		3.621			NA	NA		2.13505									8.4	NA								2.70968	NA
	8.73333	NA		NA			3.23333	NA		NA			2.70103	NA		NA									8	6								2.58065	3
	NA	NA		7.38333			NA	NA		3.61667			NA	NA		2.04147									7.2	7.7								2.25	2.65517
	7.38333	NA		8.039			3.05	NA		3.634			2.42077	NA		2.21216									7.8	8.2								2.88889	3.03704
	8.081	NA		8.11667			3.012	NA		3.63333			2.68293	NA		2.23394									8.9	9.5								2.96667	3.95833
	8.457	NA		NA			2.944	NA		NA			2.87262	NA		NA									8.8	NA								2.44444	NA
	7.5	NA		NA			2.7	NA		NA			2.77778	NA		NA									8.1	NA								2.6129	NA
	8.1	NA		9.232			2.7	NA		2.435			3	NA		3.79138									NA	10.1								NA	3.74074
	8.6	NA		NA			3.1	NA		NA			2.77419	NA		NA									8.6	NA								2.86667	NA
	7.3	NA		NA			2.8	NA		NA			2.60714	NA		NA									9.1	NA								2.84375	NA
	NA	NA		9.3			NA	NA		3.5			NA	NA		2.65714									8.5	11.2								2.5	4.14815
	6.7	NA		8.836			2.9	NA		2.955			2.31034	NA		2.99019									8	10.1								2.58065	3.88462
	9	NA		7.5			3.1	NA		3.2			2.90323	NA		2.34375									8.8	9.4								2.66667	3.24138
	NA	NA		8.605			NA	NA		3.551			NA	NA		2.42326									NA	6.7								NA	3.72222
	NA	NA		7.91			NA	NA		3.49			NA	NA		2.26648									8	9.1								2.96296	3.64
	7.9	NA		8.028			3.1	NA		3.418			2.54839	NA		2.34874									7.85667	10.2								2.37601	4.08
	NA	NA		7.226			NA	NA		3.163			NA	NA		2.28454									8.2	9.2								2.73333	2.70588
	9.4	NA		NA			2.7	NA		NA			3.48148	NA		NA									NA	10.2								NA	3.64286
	9.2	NA		7.58			2.9	NA		3.714			3.17241	NA		2.04093									8.8	8.5								2.83871	2.83333
	NA	NA		8.87			NA	NA		3.558			NA	NA		2.49297									NA	11.4								NA	3.93103
	8.423	NA		7.95			2.69	NA		3.8			3.13123	NA		2.09211									NA	8.7								NA	3.10714
	8.88667	NA		NA			2.80667	NA		NA			3.16627	NA		NA									NA	8.9								NA	2.96667
	10.2	NA		7.63333			2.8	NA		4.08333			3.64286	NA		1.86939									7.1	NA								2.62963	NA
	8.9	NA		6.814			2.5	NA		3.287			3.56	NA		2.07301									7.9	NA								3.43478	NA
	8.35333	NA		7.56			2.96333	NA		2.935			2.8189	NA		2.57581									8	8.9								2.66667	2.61765
	9.8	NA		6.9			3	NA		3.4			3.26667	NA		2.02941									7.3	10.4								2.14706	4
	9.2	NA		8.485			3	NA		3.123			3.06667	NA		2.71694									7.1	9.4								2.95833	3.76
	9.5	NA		7.094			2.7	NA		2.885			3.51852	NA		2.45893									8.4	9.2								2.8	3.68
	8.5	NA		NA			2.9	NA		NA			2.93103	NA		NA									NA	NA								NA	NA
	9	NA		NA			3.1	NA		NA			2.90323	NA		NA									NA	9.5								NA	3.39286
	8.4	NA		6.7			3.2	NA		3.4			2.625	NA		1.97059									8.2	9.63333								2.82759	3.36047
	8.596	NA		8.8			2.916	NA		3.2			2.94787	NA		2.75									8.3	9.34333								2.96429	3.43084
	NA	NA		9.2			NA	NA		2.9			NA	NA		3.17241									8.7	11								2.71875	4.07407
	NA	NA		NA			NA	NA		NA			NA	NA		NA									NA	10.2								NA	3.64286
	9.2	NA		NA			2.7	NA		NA			3.40741	NA		NA									NA	9.19667								NA	3.47481
	8.4	NA		NA			3.1	NA		NA			2.70968	NA		NA									NA	8.9								NA	3.06897
	8.3	NA		9.422			2.8	NA		2.61			2.96429	NA		3.60996									9.1	10.1								2.39474	3.74074
	8.232	NA		9.6			3.036	NA		2.7			2.71146	NA		3.55556									9	NA								2.72727	NA
	8	NA		8.9			3.05	NA		3.2			2.62295	NA		2.78125									8.6	NA								3.07143	NA
	8.262	NA		7.9			2.232	NA		3.1			3.70161	NA		2.54839									7.8	9.7								2.51613	3.59259
	8	NA		8.2			3.2	NA		3.4			2.5	NA		2.41176									8.6	9.9								3.30769	3.41379
	8.5	NA		NA			3.4	NA		NA			2.5	NA		NA									NA	NA								NA	NA
	9.08667	NA		7.8			2.90333	NA		3.4			3.12974	NA		2.29412									7.2	9.1								2.48276	3.5
	9.4	NA		9.6			3.2	NA		3.8			2.9375	NA		2.52632									NA	8.8								NA	2.58824
	7.71	NA		7.7			3.281	NA		3.5			2.34989	NA		2.2									7.8	10.1								2.22857	3.36667
	9.026	NA		8.9			2.883	NA		3.5			3.13077	NA		2.54286									NA	10.4								NA	3.46667
	8.09	NA		8.2			3.173	NA		3.1			2.54964	NA		2.64516									8.9	9.7								2.87097	3.73077
	9.152	NA		7.9			2.835	NA		2.9			3.22822	NA		2.72414									NA	10.5								NA	3.28125
	8.98	NA		8.5			2.89	NA		3.5			3.10727	NA		2.42857									8.2	10.2								2.15789	3.4
	10.3	NA		5.7			2.9	NA		3.2			3.55172	NA		1.78125									8.4	NA								2.70968	NA
	10.2	NA		NA			2.5	NA		NA			4.08	NA		NA									8.2	NA								3.02583	NA
	9.4	NA		6.501			2.5	NA		2.971			3.76	NA		2.18815									7.7	9.6								2.48387	3.84
	9.4	NA		NA			2.6	NA		NA			3.61538	NA		NA									9.2	8.9								2.42105	3.17857
	8.1	NA		10			2.7	NA		2.9			3	NA		3.44828									NA	9.9								NA	3.96
	8.00333	8.029		NA			2.79333	2.116		NA			2.86516	3.79442		NA									7.7	10.5								2.33333	4.03846
	8.768	7.2		7.1			2.809	3.4		3.1			3.1214	2.11765		2.29032									8.1	11								2.89286	4.23077
	8	9.5		NA			3	2.6		NA			2.66667	3.65385		NA									8.7	9.4								2.35135	3.48148
	8.5	8.3		NA			3.3	2.3		NA			2.57576	3.6087		NA									9.3	NA								3.32143	NA
	8	9.099		NA			3.2	2.263		NA			2.5	4.02077		NA									8	9.3								2.5	2.81818
	NA	NA		6.9			NA	NA		3.1			NA	NA		2.22581									8	NA								2.05128	NA
	6.3	NA		9.28333			2.4	NA		3.96667			2.625	NA		2.34034									8.8	NA								3.38462	NA
	NA	10.1633		NA			NA	2.64333		NA			NA	3.84489		NA									8.4	9.3								2.625	3.1
	8.8	NA		NA			3	NA		NA			2.93333	NA		NA									NA	9								NA	3.21429
	NA	10.29		9.645			NA	2.67667		2.802			NA	3.84433		3.44218									7.1	9.5								2.44828	3.95833
	7.60667	10.3767		NA			3.10333	2.73333		NA			2.45113	3.79634		NA									8.5	NA								3.03571	NA
	9.2	NA		9.17			2.5	NA		3.045			3.68	NA		3.01149									NA	9.5								NA	3.65385
	7.5	9.24		NA			3.2	2.62		NA			2.34375	3.52672		NA									NA	9.7								NA	3.46429
	7.943	9.93333		NA			2.851	2.56		NA			2.78604	3.88021		NA									9.1	10.2								3.37037	3.64286
	7.4	NA		NA			2.8	NA		NA			2.64286	NA		NA									NA	NA								NA	NA
	8.4	NA		NA			3.8	NA		NA			2.21053	NA		NA									7.2	9.1								2.48276	3.37037
	8.9	8.82333		8			3.7	2.97333		3.6			2.40541	2.96749		2.22222									7.94	9.5								3.04604	3.51852
	9.3	NA		9.5			2.6	NA		3.1			3.57692	NA		3.06452									9.46	NA								3.09487	NA
	8.728	NA		NA			3.099	NA		NA			2.81639	NA		NA									9	9.2								3.10345	2.96774
	8.08	9.94		NA			3.09333	2.96667		NA			2.61207	3.35056		NA									8.3	NA								3.07407	NA
	NA	6.7		9.295			NA	1.8		2.896			NA	3.72222		3.2096									7.3	9.2								3.04167	3.40741
	NA	8.7		7.894			NA	2.8		2.712			NA	3.10714		2.91077									8.9	NA								2.78125	NA
	7.55667	NA		9.148			2.84	NA		2.33			2.6608	NA		3.92618									NA	NA								NA	NA
	8.8	10.1033		8.2			2.6	2.81333		3.5			3.38462	3.59123		2.34286									8.2	9.8								2.5625	3.92
	6.2	NA		8.5			2.1	NA		3.6			2.95238	NA		2.36111									7.9	10.8								2.25714	3.6
	7.78667	9.5		7.7			2.77667	2.8		2.9			2.80432	3.39286		2.65517									8.5	NA								2.65625	NA
	8.4	9.63333		8.3			3	2.86667		3.3			2.8	3.36047		2.51515									9.4	NA								2.9375	NA
	7.9	9.34333		7.668			2.7	2.72333		3.288			2.92593	3.43084		2.33212									8.5	9.6								3.03571	2.90909
	7.6	9.19667		9.3			3	2.64667		3.5			2.53333	3.47481		2.65714									8.9	NA								2.47222	NA
	NA	9.87		7.1			NA	2.64		3.3			NA	3.73864		2.15152									7.9	8.5								2.63333	2.5
	9.04	10.1		7.368			2.70333	2.7		3.233			3.34402	3.74074		2.279									NA	NA								NA	NA
	NA	NA		6.174			NA	NA		3.327			NA	NA		1.85573									8	9.71333								3.2	3.48982
	9.22333	NA		7.701			2.98	NA		3.527			3.09508	NA		2.18344									7.5	8.72667								2.88462	3.55707
	8.8	9.45		NA			2.8	2.66		NA			3.14286	3.55263		NA									7.7	NA								2.33333	NA
	7	NA		8.523			3.1	NA		3.401			2.25806	NA		2.50603									8.8	10.3								2.83871	3.55172
	8.6	NA		6.807			3.4	NA		3.371			2.52941	NA		2.01928									7.6	9.1								2.17143	3.5
	10.1	8.37		NA			2.5	3.02333		NA			4.04	2.76847		NA									8.31	10.2								2.90221	4.08
	8.1	7.1		NA			2.8	3.1		NA			2.89286	2.29032		NA									7.2	8.6								2.4	4.3
	7.6	9.7		8.21667			2.7	2.6		3.88333			2.81481	3.73077		2.11588									NA	9.4								NA	3.76
	10.1	7.5		NA			3	3.3		NA			3.36667	2.27273		NA									8	9.4								3.47826	3.61538
	NA	8.092		7.938			NA	2.84		3.353			NA	2.8493		2.36743									8	NA								2.66667	NA
	9.6	8.15		7.779			3.2	3.08333		3.168			3	2.64324		2.45549									NA	NA								NA	NA
	7.6	NA		7.22			2.9	NA		3.27333			2.62069	NA		2.2057									8.6	9.7								2.6875	3.59259
	8.46	8.1		7.089			3.11333	3.3		3.485			2.71734	2.45455		2.03415									8.3	9.1								3.19231	3.13793
	9.1	8.522		7.279			3.4	2.726		2.999			2.67647	3.12619		2.42714									9.3	9.9								2.65714	3.41379
	NA	NA		NA			NA	NA		NA			NA	NA		NA									10.1	11.4								3.48276	4.07143
	7.4	8.45333		7.081			2.7	2.87667		3.739			2.74074	2.93859		1.89382									8.1	9.9								2.89286	3.41379
	NA	9.6		7.506			NA	2.5		3.414			NA	3.84		2.19859									8.6	NA								2.96552	NA
	7.9	10.2		8.094			3.2	2.4		3.433			2.46875	4.25		2.3577									7.83333	NA								2.44792	NA
	NA	9.2		6.4			NA	2.5		3.1			NA	3.68		2.06452									8.6	11.2								3.18519	4.48
	8.6	7.658		7.8			3	2.843		3.1			2.86667	2.69363		2.51613									9.1	NA								3.13793	NA
	9	8.536		NA			3.9	2.546		NA			2.30769	3.35271		NA									9.6	9.9								3.2	4.125
	8.136	9.802		7.896			3.334	2.362		3.287			2.44031	4.14987		2.40219									8.8	9.5								2.93333	3.51852
	8.681	8.004		NA			3.258	2.492		NA			2.66452	3.21188		NA									7.71667	10.5								2.30348	3.5
	NA	NA		8.47			NA	NA		3.11			NA	NA		2.72347									NA	11								NA	3.7931
	7.67	7.804		NA			2.783	2.216		NA			2.75602	3.52166		NA									8.2	10.1								2.82759	3.48276
	NA	9.2		8.02667			NA	2.7		3.15333			NA	3.40741		2.54545									NA	NA								NA	NA
	8.01667	9.87333		7.8			3.17	2.72		3			2.52892	3.6299		2.6									8.33333	9.4								2.91036	2.9375
	9.56667	9.9		9.5			3.11667	2.9		3.6			3.06952	3.41379		2.63889									7.8	10.8								3.25	4.5
	7.8	NA		8.8			3.2	NA		3.1			2.4375	NA		2.83871									8.5	NA								2.5	NA
	7.77333	9		6.48			3.28333	2.8		2.836			2.36751	3.21429		2.28491									5.9	NA								2.03448	NA
	8.939	9.5		6.554			3.037	2.4		2.919			2.94337	3.95833		2.24529									7.3	7.5								2.35484	3
	8.78	NA		7.36			3.103	NA		2.864			2.82952	NA		2.56983									8.1	9.3								2.7	3.57692
	8.551	11.2		8			2.932	2.4		3.5			2.91644	4.66667		2.28571									8.2	NA								2.92857	NA
	8.411	NA		8.3			3.166	NA		3.6			2.65666	NA		2.30556									6.1	NA								1.96774	NA
	7.4	NA		8.5			3.11667	NA		3.6			2.37433	NA		2.36111									5.7	10.4								1.9	2.81081
	8.11667	NA		7.6			3.11667	NA		3.4			2.60428	NA		2.23529									8.6	10.2								2.96552	3.77778
	NA	NA		7.3			NA	NA		3.3			NA	NA		2.21212									10.4	10								2.81081	3.57143
	NA	NA		7.7			NA	NA		3.3			NA	NA		2.33333									8.3	NA								2.67742	NA
	NA	NA		7.6			NA	NA		4			NA	NA		1.9									NA	10.4								NA	3.85185
	8.38333	NA		8.8			3.21667	NA		3.6			2.60622	NA		2.44444									NA	9.8								NA	3.5
	8.513	NA		NA			3.21	NA		NA			2.65202	NA		NA									8.6	10.1								2.60606	3.48276
	8.684	9.9		7.9			3.042	2.6		2.7			2.8547	3.80769		2.92593									8.3	10.6								2.96429	3.53333
	NA	8.1		9.9			NA	2.46667		3.1			NA	3.28378		3.19355									8.7	8.8								2.63636	3.14286
	7.842	8.35		8.7			3.04	2.46667		3.7			2.57961	3.38514		2.35135									8.3	NA								2.59375	NA
	8.346	8.111		7.9			3.058	3.048		3.7			2.72923	2.66109		2.13514									7.6	NA								2.81481	NA
	7.91667	7.8		7.4			3.15	3.3		2.8			2.51323	2.36364		2.64286									NA	10.1								NA	3.88462
	NA	NA		9.87			NA	NA		2.898			NA	NA		3.4058									NA	9.8								NA	4.08333
	7.85	8.72667		9.1			3.23333	2.45333		2.3			2.42784	3.55707		3.95652									8.3	10.4								2.59375	3.46667
	8.3	8.1		8.4			3.19	3.2		2.8			2.60188	2.53125		3									7.6	NA								2.45161	NA
	NA	NA		8.4			NA	NA		2.9			NA	NA		2.89655									7.1	9.1								2.84	3.5
	8.641	9.7		NA			2.69	2.7		NA			3.21227	3.59259		NA									8.2	NA								2.82759	NA
	NA	NA		9			NA	NA		3.2			NA	NA		2.8125									7.9	NA								2.63333	NA
	9.227	NA		9.281			3.058	NA		3.052			3.01733	NA		3.04096									8.4	9.4								2.70968	3.48148
	NA	11.2		8.1			NA	2.5		3.6			NA	4.48		2.25									9.1	NA								3.25	NA
	8.4	11.4		9.7			3.2	2.6		3.1			2.625	4.38462		3.12903									8	8.6								2.75862	3.18519
	8.406	9.9		8.984			3.005	2.4		3.002			2.79734	4.125		2.99267									8.3	NA								2.86207	NA
	8.339	10.5		9.431			3.162	3		2.935			2.63725	3.5		3.21329									6.8	11.3								2.26667	4.52
	8.685	8.169		9.9			2.995	2.407		2.8			2.89983	3.39385		3.53571									8.1	NA								2.7931	NA
	NA	7.144		8.6			NA	2.755		3.2			NA	2.5931		2.6875									8.2	NA								2.5625	NA
	8.283	8.816		9.6			3.014	2.882		3.4			2.74818	3.05899		2.82353									8.8	NA								2.93333	NA
	8.2	7.21		9.8			3.1	2.554		3			2.64516	2.82302		3.26667									7.7	NA								2.48387	NA
	8.661	8.2		9.8			2.902	3.1		3.4			2.98449	2.64516		2.88235									7	NA								2.41379	NA
	8.269	NA		9.5			3.444	NA		3.6			2.40099	NA		2.63889									NA	NA								NA	NA
	NA	7.61667		8.9			NA	2.83333		3.3			NA	2.68824		2.69697									8.8	NA								3.38462	NA
	NA	NA		9.8			NA	NA		3.3			NA	NA		2.9697									7.5	NA								3	NA
	8.259	7.5		9.5			3.357	2.6		3.3			2.46023	2.88462		2.87879									6.6	NA								2.86957	NA
	8.725	9.557		9.6			2.868	2.538		3.2			3.04219	3.76556		3									7.6	NA								2.81481	NA
	7.613	9.529		9.9			3.212	2.547		3.6			2.37017	3.74126		2.75									7	10.6367								2.59259	3.48362
	8.906	9.404		7.708			3.22	2.471		2.975			2.76584	3.80575		2.59092									11.1	NA								3.36364	NA
	8.28	9.505		9.7			3.08667	2.452		4			2.68251	3.87643		2.425									8.6	NA								2.96552	NA
	8.648	NA		10.613			2.968	NA		2.491			2.91375	NA		4.26054									7.6	NA								3.16667	NA
	NA	NA		10.8			NA	NA		3.9			NA	NA		2.76923									8.7	10.3								2.80645	3.96154
	8.6	8.5		11.3			2.9	3.1		3.8			2.96552	2.74194		2.97368									8.6	NA								2.86667	NA
	NA	NA		9.8			NA	NA		3.4			NA	NA		2.88235									8.4	NA								2.4	NA
	NA	8.11667		12.4			NA	3.31667		3.5			NA	2.44724		3.54286									NA	8.9								NA	2.87097
	7.41	9.7		9.5			2.49333	2.71667		3.4			2.97193	3.57055		2.79412									NA	10.1								NA	3.06061
	8.432	8.16667		8.545			2.985	2.91667		3.148			2.82479	2.8		2.71442									7.6	9.6								2.45161	3.09677
	8.747	NA		8.137			3.276	NA		3.658			2.67002	NA		2.22444									8.1	10.3								2.38235	3.67857
	8.5	9.8		9.6			3	2.9		4			2.83333	3.37931		2.4									9.6	NA								2.66667	NA
	8.994	6.481		10.3			2.851	2.703		4.3			3.15468	2.39771		2.39535									8.1	NA								2.31429	NA
	8.53	7.5		9.34			3.134	3.2		4.09333			2.72176	2.34375		2.28176									7.5	8.5								2.77778	2.83333
	8.359	NA		8.8			3.12	NA		3.8			2.67917	NA		2.31579									7	9.9								2.25806	3.96
	8.158	10		NA			3.032	3.18333		NA			2.69063	3.14136		NA									8.3	NA								2.59375	NA
	8.506	NA		9.5			2.943	NA		4.2			2.89025	NA		2.2619									NA	8.89333								NA	3.37722
	8.381	7.99333		9.1			2.933	3.02667		3.9			2.85748	2.64097		2.33333									NA	NA								NA	NA
	8.247	NA		6.3			3.043	NA		3.8			2.71015	NA		1.65789									NA	NA								NA	NA
	8.55	NA		10.4467			3.06667	NA		2.59667			2.78804	NA		4.02311									NA	NA								NA	NA
	8.053	10.4		7.9			2.681	2.7		2.9			3.00373	3.85185		2.72414									NA	NA								NA	NA
	NA	NA		7.9			NA	NA		3.5			NA	NA		2.25714									NA	NA								NA	NA
	NA	NA		NA			NA	NA		NA			NA	NA		NA									NA	NA								NA	NA
	NA	9.14		8.1			NA	2.75		4			NA	3.32364		2.025									NA	NA								NA	NA
		10.27		7.5				2.82667		3.6				3.63325		2.08333									NA	NA								NA	NA
		9.23667		7.031				2.64667		3.201				3.48992		2.1965									NA	9.6								NA	3.2
		NA		8.4				NA		3.2				NA		2.625									NA									NA
		NA		9.9				NA		3.6				NA		2.75									NA									NA
		9.4		9				2.7		3.4				3.48148		2.64706									NA									NA
		8.1		10.1				3.6		3.7				2.25		2.72973									NA									NA
		8.7		9.8				2.7		3.3				3.22222		2.9697									NA									NA
		NA		9.6				NA		3.7				NA		2.59459									NA									NA
		NA		7.8				NA		3.5				NA		2.22857									NA									NA
		NA		8.9				NA		3				NA		2.96667									NA									NA
		NA		7.552				NA		3.538				NA		2.13454									NA									NA
		NA		7.62				NA		3.77333				NA		2.01943									NA									NA
		NA		7.84333				NA		3.82333				NA		2.05144									NA									NA
		NA		8.57				NA		3.66333				NA		2.3394									8.2									2.41176
		NA		NA				NA		NA				NA		NA									8.6									2.77419
		NA		8.07333				NA		3.16333				NA		2.55216									8.9									3.42308
		NA		6.662				NA		3.145				NA		2.11828									7.7									2.56667
		NA		8				NA		3				NA		2.66667									8.6									2.86667
		10.2333		10.142				2.86667		2.193				3.56977		4.62472									8.2									3.41667
		9.11667		10.7				3.56667		3.8				2.55607		2.81579									7.2									2.11765
		10.5		8.4				2.8		4				3.75		2.1									6.7									2.57692
		10.3		10.9				2.7		3.9				3.81481		2.79487									9.3									2.26829
		7.90333		8.7				3.02667		3.9				2.61123		2.23077									7.7									2.96154
		8.732		8				2.77		3				3.15235		2.66667									9.8									2.9697
		10.6367		NA				3.05333		NA				3.48362		NA									NA									NA
		NA		9.5				NA		3				NA		3.16667									7.9									2.46875
		9.62		9				2.57		4.1				3.74319		2.19512									10.5									3.62069
		NA		7.63333				NA		3.48333				NA		2.19139									7.8									2.4375
		9.32333		NA				2.71333		NA				3.43612		NA									NA									NA
		NA		NA				NA		NA				NA		NA									7.5									2.5
		8.69		7.596				2.83333		3.566				3.06706		2.13012									8.9									2.96667
		7.462		8.378				2.155		3.407				3.46265		2.45905									8									2.5
		NA		7.348				NA		3.573				NA		2.05654									8.6									2.32432
		7.48333		7.73333				3.06667		3.9				2.44022		1.98291									8.1									2.31429
		NA		8.007				NA		3.496				NA		2.29033									NA									NA
		7.6		8.2				3.16667		3.6				2.4		2.27778									7.6									2.81481
		10.3		9.74667				2.6		3.42667				3.96154		2.84436									6.3									3.9375
		NA		7.8				NA		3.8				NA		2.05263									8.4									3.11111
		8.9		9.1				2.447		3				3.63711		3.03333									8.1									2.6129
		7.997		9.508				3.107		2.318				2.57387		4.10181									8.1									2.31429
		8.357		7.641				3.06		3.44				2.73105		2.22122									7.8									2.4375
		NA		9.5				NA		2.5				NA		3.8									9.3									2.58333
		NA		8.5				NA		3.2				NA		2.65625									8.4									2.625
		7.7		9.6				3.5		3.1				2.2		3.09677									7.7									2.56667
		NA		7.779				NA		3.526				NA		2.20618									NA									NA
		NA		NA				NA		NA				NA		NA									9.7									3.34483
		8.83667		NA				2.87		NA				3.07898		NA									5.9									1.96667
		9.68333		7.515				2.85		3.293				3.39766		2.28211									NA									NA
		7.68333		8.072				2.83667		3.542				2.70858		2.27894									8.2									3.15385
		NA		7.39				NA		3.251				NA		2.27315									NA									NA
		7.5		9.5				3.2		3.7				2.34375		2.56757									8.8									2.66667
		7.93667		9.4				2.55667		4.1				3.1043		2.29268									8									3.07692
		NA		9.051				NA		3.446				NA		2.62652									NA									NA
		NA		9.2				NA		3.9				NA		2.35897									8.1									2.7
		8.84		8.5				2.67667		3				3.30262		2.83333									8.7									2.80645
		NA		7.83333				NA		3.21667				NA		2.43523									8									2.42424
		8.5		7.23333				3		3.51667				2.83333		2.05687									7.6									3.16667
		7.73333		NA				3.03333		NA				2.54945		NA									9.1									3.13793
		NA		7.244				NA		3.398				NA		2.13184									8.8									2.25641
		7.9		8.731				3.1		3.27				2.54839		2.67003									9									2.25
		NA		6.6				NA		3.1				NA		2.12903									8.8									2.66667
		7.77		7				3.18667		3.1				2.43828		2.25806									10.2									3.92308
		NA		NA				NA		NA				NA		NA									8.1									3.52174
		NA		9.7				NA		3.5				NA		2.77143									8.16667									2.61473
		8.17		NA				3.03		NA				2.69637		NA									8									2.85714
		NA		7.11667				NA		3.48333				NA		2.04306									8.1									3.11538
		8.4		NA				3.3		NA				2.54545		NA									8.4									2.625
		8.42667		9.248				2.91333		3.158				2.89245		2.92844									8.3									3.19231
				7.626						3.491						2.18447									7.79333									2.44817
				7.4						3.5						2.11429									9									2.72727
				8.33333						3.88333						2.14592									8.9									2.47222
				NA						NA						NA									8.2									2.73333
				8.986						3.616						2.48507									8.3									2.76667
				10.7						3.2						3.34375									8.3									3.07407
				9.5						3.3						2.87879									7.9									2.72414
				NA						NA						NA									8.5									3.4
				9.8						4.1						2.39024									NA									NA
				NA						NA						NA									9.3									2.65714
				8.13333						3.71667						2.18834									NA									NA
				8.772						3.493						2.51131									NA									NA
				7.523						3.28						2.2936									7.9									2.46875
				NA						NA						NA									8.4									2.625
				NA						NA						NA									7.5									2.34375
				9.2						4.2						2.19048									NA									NA
				7						3.3						2.12121									NA									NA
				8.47667						3.13333						2.70532									7.8									3.71429
				8.1						3.7						2.18919									8.7									2.9
				7.316						3.154						2.31959									7.8									3.71429
				7.557						3.18						2.37642									8									2.66667
				7.833						3.168						2.47254									7.8									3.12
				6.519						2.968						2.19643									8.6									2.86667
				10.037						3.48						2.8842									8.1									3.11538
				9.28333						3.61667						2.56682									7.8									2.29412
				NA						NA						NA									8.2									2.5625
				7.753						3.639						2.13053									8.2									2.92857
				NA						NA						NA									7.2									2.4
				7.444						3.262						2.28204									8.7									2.80645
				NA						NA						NA									NA									NA
				NA						NA						NA									8.2									2.82759
				8.86667						3.3						2.68687									7.5									2.27273
				8.3						3.3						2.51515									8.43333									2.93503
				8.9						3.2						2.78125									NA									NA
				8.3						3.2						2.59375									8.1									2.45455
				7						3.2						2.1875									7.5									2.41935
				8.297						3.33						2.49159									8.1									3
				8.748						3.662						2.38886									8									2.96296
				7.1						3.5						2.02857									8.5									3.03571
				8.023						3.53						2.2728									8.6									2.77419
				8.221						2.997						2.74308									8.5									2.49755
				8.45						3.3						2.56061									7.3									2.60714
				NA						NA						NA									8.3									3.07407
				7.719						3.226						2.39275									8.6									3.18519
				7.638						3.631						2.10355									8.8									3.14286
				8.511						3.086						2.75794									NA									NA
				11.1						4.1						2.70732									6.7									2.31034
				9.2						3.8						2.42105									NA									NA
				8.8						4						2.2									9									2.90323
				9.1						3.8						2.39474									NA									NA
				8.384						3.46						2.42312									NA									NA
				7.7						3.3						2.33333									7.9									2.54839
				7.8						3.2						2.4375									NA									NA
				7.3						2.6						2.80769									8.9									3.06897
				10						3.7						2.7027									NA									NA
				9						2.9						3.10345									9.2									3.17241
				NA						NA						NA									8.5									2.83333
				8						2.8						2.85714									NA									NA
				8.5						3.3						2.57576									NA									NA
				8.031						3.417						2.35031									7									2.1875
				8.4						2.7						3.11111									9.8									3.26667
				8.9						3.4						2.61765									7.8									2.88889
				7.8						3.5						2.22857									8.4									2.8
				7.853						3.562						2.20466									8.1									3.11538
				8.612						3.839						2.24329									9									2.57143
				10.6						3.1						3.41935									8.9									3.56
				NA						NA						NA									9.4									3.13333
				NA						NA						NA									9.8									3.26667
				8.9						3.7						2.40541									9.2									3.06667
				8.17						2.614						3.12548									NA									NA
				10.4						3						3.46667									NA									NA
				7.839						3.316						2.36399									NA									NA
				9.6						2.7						3.55556									8.7									3.10714
				8.614						3.136						2.74681									9									2.90323
				8.9						3.7						2.40541									8.8									2.58824
				NA						NA						NA									8.2									3.15385
				NA						NA						NA									6.2									2.95238
				7.8						3.6						2.16667									8.4									2.70968
				8.6						3						2.86667									8.3									2.96429
				9.577						3.446						2.77916									8.2									2.64516
				NA						NA						NA									8.1									2.89286
				8.791						3.44						2.55552									NA									NA
				NA						NA						NA									9.55									3.37059
				7.937						3.468						2.28864									7.51333									2.06979
				NA						NA						NA									NA									NA
				8.459						3.35						2.52507									8									2.62295
				6.606						2.985						2.21307									8.2									3.15385
				6.533						3.085						2.11767									NA									NA
				9.1						3.5						2.6									8.2									3.56522
				8.894						3.17						2.80568									8.4									2.70968
				8.6						3.6						2.38889									NA									NA
				8.699						3.661						2.37613									8									2.5
				10.19						2.99333						3.40423									NA									NA
				NA						NA						NA									8.7									2.55882
				8.2						3.5						2.34286									7.4									2.46667
				8.3						3.4						2.44118									8.5									3.03571
				9						3.8						2.36842									9.9									3.80769
				9						2.9						3.10345									8.2									2.92857
				9.2						3.2						2.875									7.8									3.25
				NA						NA						NA									8.1									3.28378
				7						3.4						2.05882									6.7									1.91429
				NA						NA						NA									9.4									2.9375
				9.5						3						3.16667									8.02667									2.66667
				9.3						3.2						2.90625									7.8									2.36364
				7.3						3.6						2.02778									7.7									2.33333
				NA						NA						NA									7.8									3.25
				6.195						3.178						1.94934									8.1									2.53125
				10.9						4.1						2.65854									6.9									2.37931
				NA						NA						NA									8.1									2.53125
				7.36667						3.56667						2.06542									7.6									2.81481
				7.53333						3.68333						2.04525									8.1									3
				7.3						3.3						2.21212									8.2									2.73333
				6.9						3.2						2.15625									8.4									2.89655
				6.867						3.48						1.97328									8.00333									2.86516
				NA						NA						NA									8.9									2.69697
				7.91667						3.85						2.05628									7.6									3.04
				7.877						3.272						2.4074									8									2.66667
				NA						NA						NA									8.8									2.75
				8.6						3.1						2.77419									8									2.5
				7.2						3.4						2.11765									NA									NA
				9.2						3						3.06667									NA									NA
				9.5						3.7						2.56757									9.3									3.2069
				10.1						3.3						3.06061									6.3									2.625
				9						2.9						3.10345									6									2.6087
				NA						NA						NA									9.7									3.23333
				9.3						3.6						2.58333									8.89667									3.33208
				NA						NA						NA									7.9									2.32353
				8.71667						3.13667						2.77896									8.8									2.83871
				7.704						2.707						2.84595									8.8									2.93333
				7.9						3.7						2.13514									8.7									2.80645
				8						3.3						2.42424									8.4									2.8
				NA						NA						NA									NA									NA
				NA						NA						NA									7.61667									2.68824
				NA						NA						NA									NA									NA
				NA						NA						NA									NA									NA
				NA						NA						NA									NA									NA
				8.91						2.34667						3.79687									9.5									2.4359
				9.1						3.2						2.84375									8.8									2.66667
				6.721						3.127						2.14934									NA									NA
				7.9						3.6						2.19444									9.2									3.68
				10.6						2.9						3.65517									9.1									3.03333
				7.88333						3.41667						2.30732									7.4									2.3871
				NA						NA						NA									8.5									2.62887
				NA						NA						NA									8.03333									2.5
				8.9						2.6						3.42308									7.5									2.34375
				7.209						3.604						2.00028									8.5									2.74194
				7.097						3.433						2.06729									NA									NA
				7.58333						3.50667						2.16255									7.9									2.32353
				6.9						3.5						1.97143									NA									NA
				6.8						3.1						2.19355									9.2									3.06667
				10.4						3.9						2.66667									7.4									2.64286
				NA						NA						NA									8.9									2.40541
				NA						NA						NA									7.8									3.25
				NA						NA						NA									7.8									3.12
				NA						NA						NA									NA									NA
				NA						NA						NA									9.1									3.03333
				NA						NA						NA									8.85667									3.13695
				NA						NA						NA									7.5									2.34375
				NA						NA						NA									NA									NA
				NA						NA						NA									NA									NA
				NA						NA						NA									NA									NA
				NA						NA						NA									NA									NA
				NA						NA						NA									7.55667									2.6608
				NA						NA						NA									8.2									2.5625
				NA						NA						NA									8.8									3.38462
				NA						NA						NA									6.2									2.95238
				NA						NA						NA									8.7									2.80645
				NA						NA						NA									NA									NA
				NA						NA						NA									NA									NA
				NA						NA						NA									7.9									2.63333
				NA						NA						NA									7.78667									2.80432
				NA						NA						NA									8.4									2.8
				NA						NA						NA									NA									NA
				NA						NA						NA									7.9									2.92593
				NA						NA						NA									7.6									2.53333
				NA						NA						NA									7.99333									2.64097
				NA						NA						NA									NA									NA
				NA						NA						NA									8.2									2.5625
				NA						NA						NA									NA									NA
				NA						NA						NA									NA									NA
				NA						NA						NA									9.22333									3.09508
				NA						NA						NA									7.7									2.75
				NA						NA						NA									9.2									3.06667
				NA						NA						NA									7.8									2.29412
				NA						NA						NA									8.8									2.75
				NA						NA						NA									7									2.25806
				NA						NA						NA									8.6									2.52941
				NA						NA						NA									8.70667									2.70114
				NA						NA						NA									10.1									4.04
				NA						NA						NA									9.6									3.42857
				NA						NA						NA									8.1									2.89286
				NA						NA						NA									8.8									2.75
				NA						NA						NA									7.1									2.44828
				NA						NA						NA									7.6									2.81481
				NA						NA						NA									8.7									2.48571
				NA						NA						NA									8.5									2.5
				NA						NA						NA									8									2.28571
				NA						NA						NA									NA									NA
				NA						NA						NA									7.7									2.75
				NA						NA						NA									NA									NA
				NA						NA						NA									8.2									2.82759
				NA						NA						NA									7.8									2.36364
				NA						NA						NA									8.1									3.24
				NA						NA						NA									7.7									2.56667
				NA						NA						NA									9.6									3
				NA						NA						NA									7.6									2.62069
				NA						NA						NA									8.46									2.71734
				NA						NA						NA									8.1									2.25
				NA						NA						NA									9.1									2.67647
				NA						NA						NA									7.4									2.74074
				NA						NA						NA									NA									NA
				NA						NA						NA									NA									NA
				NA						NA						NA									7.9									2.46875
				NA						NA						NA									7.9									2.46875
				NA						NA						NA									8									2.42424
				NA						NA						NA									8.4									2.47059
				NA						NA						NA									7.8									2.51613
				NA						NA						NA									NA									NA
				NA						NA						NA									7.9									2.92593
				NA						NA						NA									NA									NA
				NA						NA						NA									8.5									2.83333
				NA						NA						NA									8.6									2.86667
				NA						NA						NA									8.7									3.22222
				NA						NA						NA									8.5									3.26923
				NA						NA						NA									NA									NA
				NA						NA						NA									7.92									2.81183
				NA						NA						NA									7.77333									2.36751
				NA						NA						NA									8.51667									2.79235
				NA						NA						NA									NA									NA
				NA						NA						NA									NA									NA
				NA						NA						NA									7.8									3.3913
				NA						NA						NA									7.9									2.54839
				NA						NA						NA									8.8									2.93333
				9.6						2.6						3.69231									7.48333									2.44022
				8.6						3.5						2.45714									NA									NA
				9.8						3.6						2.72222									NA									NA
				9.3						3.4						2.73529									NA									NA
				9.2						3.4						2.70588									NA									NA
				9.4						3.5						2.68571									NA									NA
				9						3.9						2.30769									NA									NA
				8.8						2.3						3.82609									8.7									3.48
				9.1						3.5						2.6									6.5									3.61111
				9.6						3.3						2.90909									8.2									2.64516
				8.4						3.5						2.4									8.3									2.86207
				8						3.7						2.16216									NA									NA
				NA						NA						NA									7.7									2.56667
				NA						NA						NA									8.4									2.625
				8.2						3						2.73333									NA									NA
				7.247						3.147						2.30283									NA									NA
				7.518						3.161						2.37836									8.6									2.96552
				6.513						2.988						2.17972									7.5									2.34375
				6.866						3.066						2.2394									8.33									2.92623
				NA						NA						NA									NA									NA
				6.754						3.175						2.12724									8.4									3.11111
				7.358						3.094						2.37815									7.93667									3.1043
				7.307						3.04						2.40362									NA									NA
				7.155						3.042						2.35207									NA									NA
				9.422						2.61						3.60996									7.9									2.54839
				7.258						3.005						2.41531									7.77									2.43828
				6.977						3.085						2.26159									NA									NA
				7.5						3.76						1.99468									NA									NA
				7.195						3.314						2.17109									8.17									2.69637
				NA						NA						NA									NA									NA
				7.25						3.55333						2.04034									NA									NA
				7.6						3.3						2.30303									8.1									3.375
				7.4						3.5						2.11429									10									4.7619
				10.225						3.355						3.04769
				9.146						3.4						2.69
				10.4						3.3						3.15152
				10.5						3.7						2.83784
				12.4						3.9						3.17949
				7.8						3.7						2.10811
				7.4						3.5						2.11429
				9.1						3.1						2.93548
				9.81333						3.05						3.21749
				NA						NA						NA
				9.7						3.3						2.93939
				NA						NA						NA
				8.3						3.4						2.44118
				NA						NA						NA
				9.1						4						2.275
				6.2						2.2						2.81818
				8.6						2.9						2.96552
				9.2						3.1						2.96774
				8						3.8						2.10526
				9.6						3.1						3.09677
				8.6						2.8						3.07143
				9.5						3.7						2.56757
				9.8						3.1						3.16129
				8.824						3.588						2.45931
				9						2.3						3.91304
				8.53333						2.85667						2.98716
				8.2						3.8						2.15789
				8						3.4						2.35294
				9.42667						3.48						2.70881
				8.4						3.1						2.70968
				9.2						3.1						2.96774
				8.6						3.8						2.26316
				9						3.4						2.64706
				9.9						3						3.3
				7.86667						2.46						3.19783
				8.2						3.7						2.21622
				10.1						2.7						3.74074
				8.383						3.54						2.36808
				8.6						3.7						2.32432
				10.3						3.7						2.78378
				8.9						3.3						2.69697
				9						4						2.25
				9.078						3.454						2.62826
				6.8						1.5						4.53333
				8.5						2.8						3.03571
				9						3.6						2.5
				8.9						3.2						2.78125
				10.9						3.1						3.51613
				NA						NA						NA
				9.516						2.989						3.18367
				9.3						3.3						2.81818
				9.084						3.598						2.52474
				9.5						2.3						4.13043
				7.9						3.5						2.25714
				9.6						3						3.2
				NA						NA						NA
				7.13333						3.85333						1.85121
				7.8						3.7						2.10811
				8.9						3.2						2.78125
				NA						NA						NA
				8.7						3.2						2.71875
				7.5						3.3						2.27273
				8.1						2.8						2.89286
				8						3.4						2.35294
				7.108						3.023						2.35131
				8.9						3.1						2.87097
				8.6						3.1						2.77419
				9.2						3.6						2.55556
				7.3						3.4						2.14706
				8.4						3.3						2.54545
				10.8						4.1						2.63415
				NA						NA						NA
				NA						NA						NA
				NA						NA						NA
				8.971						3.209						2.79557
				NA						NA						NA
				9.5						4.2						2.2619
				8.67						3.018						2.87276
				NA						NA						NA
				9.6						3.1						3.09677
				8.3						3.4						2.44118
				9						3.4						2.64706
				8.3						3.5						2.37143
				NA						NA						NA
				9.8						3.2						3.0625
				9.2						3.2						2.875
				9						2.3						3.91304
				10.3						3.2						3.21875
				8.4						3.9						2.15385
				8.8						3.73333						2.35714
				NA						NA						NA
				8.1						3.3						2.45455
				8.389						3.58						2.3433
				9.3						3.518						2.64355
				NA						NA						NA
				6.987						3.316						2.10706
				7.01						3.054						2.29535
				NA						NA						NA
				NA						NA						NA
				9.4						3.8						2.47368
				NA						NA						NA
				7.293						3.093						2.3579
				NA						NA						NA
				8.34333						3.71333						2.24686
				9.545						3.174						3.00725
				9.9						3.9						2.53846
				10.4						2.7						3.85185
				9.478						2.62						3.61756
				9.66333						3.24						2.98251
				9.46333						3.46667						2.72981
				8.9						3.3						2.69697
				9.111						2.714						3.35704
				6.7						3.1						2.16129
				9.6						3						3.2
				9						2.8						3.21429
				9.2						3.4						2.70588
				9.2						3.9						2.35897
				10						3						3.33333
				9.4						2.3						4.08696
				9.1						2.3						3.95652
				6.962						3.131						2.22357
				9.672						3.249						2.97692
				NA						NA						NA
				7.8						3.1						2.51613
				7.6						3.6						2.11111
				7.6						3.7						2.05405
				7.8						3.3						2.36364
				10.1						3.3						3.06061
				NA						NA						NA
				9						3.3						2.72727
				9.8						3.3						2.9697
				NA						NA						NA
				8.371						3.766						2.22278
				NA						NA						NA
				6.988						3.145						2.22194
				9.39						3.166						2.96589
				8.683						3.214						2.70162
				NA						NA						NA
				NA						NA						NA
				8.536						3.132						2.72542
				NA						NA						NA
				NA						NA						NA
				NA						NA						NA
				8.5						3.08						2.75974
				9.16						2.863						3.19944
				10.493						2.694						3.89495
				NA						NA						NA
				NA						NA						NA
				7.9						3.7						2.13514
				7.951						3.408						2.33304
				7.6						3.4						2.23529
				9.2						3.4						2.70588
				NA						NA						NA
				NA						NA						NA
				NA						NA						NA
				7.9						2.9						2.72414
				9.77333						3.11						3.14255
				9.4						3.2						2.9375
				NA						NA						NA
				NA						NA						NA
				NA						NA						NA
				8.9						3.8						2.34211
				7.019						3.272						2.14517
				NA						NA						NA
				NA						NA						NA
				NA						NA						NA
				8.2						3.5						2.34286
				9.161						3.559						2.57404
				9.46667						4.06667						2.32787
				NA						NA						NA
				8.5						3.5						2.42857
				NA						NA						NA
				7.402						3.35						2.20955
				9.388						3.318						2.82942
				8.984						3.118						2.88133
				13.278						3.481						3.81442
				NA						NA						NA
				9.1						3.7						2.45946
				8.308						3.27						2.54067
				9.139						2.222						4.11296
				9.7						3.8						2.55263
				9.4						3.2						2.9375
				9.24667						3.04						3.04167
				8.49667						3.38333						2.51133
				NA						NA						NA
				8.3						2.3						3.6087
				8.9						3.5						2.54286
				8.4						3.5						2.4
				7.5						2.9						2.58621
				10.0367						3.08						3.25866
				8.9						3.3						2.69697
				8.3						3.9						2.12821
				NA						NA						NA
				9.5						3.4						2.79412
				NA						NA						NA
				7.697						3.503						2.19726
				7.9						2.9						2.72414
				NA						NA						NA
				8.4						3.98333						2.10879
				9.054						3.534						2.56197
				6.85333						3.63						1.88797
				8.802						3.157						2.78809
				7.287						3.018						2.41451
				7.846						3.528						2.22392
				NA						NA						NA
				7.74667						3.49						2.21968
				8.1						3.8						2.13158
				7.4						3.5						2.11429
				7.3						3.6						2.02778
				7.93333						3.73						2.1269
				NA						NA						NA
				8.164						2.664						3.06456
				6.903						3.16						2.18449
				7.01667						3.78333						1.85463
				NA						NA						NA
				11.5						3.7						3.10811
				7.8						3.6						2.16667
				8.3						3.3						2.51515
				8.5						3.6						2.36111
				9.7						2.6						3.73077
				7.5						2.6						2.88462
				8.2						3.4						2.41176
				8.78333						2.9						3.02874
				8.1						3.4						2.38235
				10.3						3.2						3.21875
				8.87						3.212						2.76152
				6.9						3.2						2.15625
				8.9						3.1						2.87097
				7.4						3.2						2.3125
				8.901						2.181						4.08116
				8.8						2.5						3.52
				8.5						3.3						2.57576
				NA						NA						NA
				8.7						3.3						2.63636
				NA						NA						NA
				9.3						3.3						2.81818
				7.59						3.46667						2.18942
				NA						NA						NA
				8.7						2.3						3.78261
				NA						NA						NA
				8.2						2.7						3.03704
				6.3						3.1						2.03226
				8.8						2.012						4.37376
				7.43333						3.53333						2.10377
				NA						NA						NA
				9.4						2.9						3.24138
				9.624						2.683						3.58703
				8.9						2.7						3.2963
				8.7						3.4						2.55882
				NA						NA						NA
				7.1						2.9						2.44828
				7.789						3.407						2.28618
				7.138						3.231						2.20922
				6.768						3.225						2.0986
				7.2						2.9						2.48276
				8.3						3.2						2.59375
				NA						NA						NA
				NA						NA						NA
				8.9						3.6						2.47222
				NA						NA						NA
				6.6						3.4						1.94118
				7.79						2.93333						2.65568
				7.1						3.3						2.15152
				8.1						3.1						2.6129
				7.3						3.4						2.14706
				7.2						3.3						2.18182
				9.3						4.03333						2.30579
				NA						NA						NA
				8.095						3.399						2.38158
				7.95						3.63333						2.18807
				7.2						3.3						2.18182
				10.2						2.7						3.77778
				6.58						3.44333						1.91094
				8.6						3.5						2.45714
				7.784						3.728						2.08798
				8.553						3.185						2.6854
				NA						NA						NA
				8.8						2.4						3.66667
				7.7						3.7						2.08108
				9.7						3.64						2.66484
				6.943						3.145						2.20763
				7.977						3.246						2.45749
				7.066						3.075						2.29789
				7.319						3.075						2.38016
				6.895						3.063						2.25106
				6.937						3.041						2.28116
				7.105						3.103						2.28972
				7.149						3.149						2.27024
				6.849						2.99						2.29064
				6.908						3.119						2.21481
				6.788						3.11						2.18264
				7.151						3.148						2.2716
				7.271						3.227						2.25318
				7.307						3.33						2.19429
				8.4						3.3						2.54545
				9.6						2.4						4
				9.1						2.9						3.13793
				NA						NA						NA
				8.7						3.2						2.71875
				7						3						2.33333
				7.41667						3.41667						2.17073
				NA						NA						NA
				NA						NA						NA
				8.9						4.1						2.17073
				9.9						2.6						3.80769
				8.8						3.7						2.37838
				9.2						3.3						2.78788
				8.2						2.9						2.82759
				9.2						3.2						2.875
				NA						NA						NA
				NA						NA						NA
				9.1						3.3						2.75758
				7.3						3.4						2.14706
				7						2.9						2.41379
				8.5						4.1						2.07317
				8.84						3.442						2.56827
				NA						NA						NA
				8.96667						2.93333						3.05682
				9.04667						3.16						2.86287
				8.55667						3.39						2.52409
				7.809						3.565						2.19046
				NA						NA						NA
				7.4						2						3.7
				8.2						3.5						2.34286
				9.052						2.382						3.80017
				NA						NA						NA
				NA						NA						NA
				NA						NA						NA
				10.1						3.3						3.06061
				10.37						3.63667						2.85151
				9.3						2.4						3.875
				10.5						4						2.625
				NA						NA						NA
				7.826						2.648						2.95544
				9						3.6						2.5
				8.7						4.1						2.12195
				7.3						3.4						2.14706
				9.20333						2.64						3.48611
				NA						NA						NA
				9.8						3.3						2.9697
				7.8						3.2						2.4375
				8.495						3.518						2.41472
				9.1						3.3						2.75758
				6.956						3.263						2.13178
				NA						NA						NA
				9.2						3.67						2.50681
				9.68						3.23333						2.99381
				9.18333						3.33333						2.755
				7.58333						3.65						2.07763
				NA						NA						NA
				NA						NA						NA
				8.59						3.622						2.37162
				6.8						3.2						2.125
				8.1						3						2.7
				9.6						3.5						2.74286
				8.9						3.3						2.69697
				7.75						3.51333						2.20588
				6.782						3.062						2.21489
				NA						NA						NA
				7.009						3.097						2.26316
				9.5						3.3						2.87879
				7.219						3.352						2.15364
				8.547						3.608						2.3689
				7.327						3.233						2.26632
				7.512						3.495						2.14936
				NA						NA						NA
				NA						NA						NA
				NA						NA						NA
				7.073						3.099						2.28235
				NA						NA						NA
				7.3						3.61667						2.01843
				NA						NA						NA
				7.743						3.28						2.36067
				7.252						3.358						2.15962
				7.595						3.607						2.10563
				NA						NA						NA
				7.73333						3.53333						2.18868
				7.96667						3.63333						2.19266
				8.254						3.452						2.39108
				8.05						3.41						2.3607
				7.433						3.152						2.35819
				6.323						3.358						1.88297
				7.334						3.27						2.24281
				8.301						3.196						2.59731
				8.17						3.631						2.25007
				7.348						3.561						2.06347
				9.3						3.5						2.65714
				7.51667						3.66667						2.05
				NA						NA						NA
				8.11667						3.41667						2.37561
				7.347						3.746						1.96129
				8.775						3.273						2.68103
				6.626						3.209						2.06482
				6.936						3.08						2.25195
				7.8						3.2						2.4375
				8.295						3.153						2.63083
				NA						NA						NA
				NA						NA						NA
				8.15						3.5						2.32857
				NA						NA						NA
				NA						NA						NA
				7.212						3.437						2.09834
				6.734						3.222						2.09001
				8.8						2.5						3.52
				9						3						3
				NA						NA						NA
				NA						NA						NA
				NA						NA						NA
				7.813						3.506						2.22847
				NA						NA						NA
				7.36667						3.51667						2.09479
				NA						NA						NA
				7.24						3.223						2.24635
				7.24						3.31						2.18731
				9.8						3.6						2.72222
				6.6						3.3						2
				NA						NA						NA
				8.6						3.65						2.35616
				7.637						3.18						2.40157
				8.4						3.6						2.33333
				NA						NA						NA
				NA						NA						NA
				8.3						2.4						3.45833
				7.3						3.3						2.21212
				NA						NA						NA
				9.1						3.8						2.39474
				9.319						3.243						2.87357
				7.333						3.452						2.12428
				8.19						3.748						2.18517
				8.76						3.238						2.70537
				7.68333						3.78333						2.03084
				7.775						3.552						2.18891
				NA						NA						NA
				NA						NA						NA
				6.91						3.42667						2.01654
				NA						NA						NA
				6.933						3.124						2.21927
				7.437						3.782						1.96642
				NA						NA						NA
				8.07						3.56333						2.26473
				NA						NA						NA
				6.2						3						2.06667
				NA						NA						NA
				NA						NA						NA
				NA						NA						NA
				8.05						3.91667						2.05532
				8.23333						3.95						2.08439
				8.8						3.4						2.58824
				8.589						3.253						2.64033
				NA						NA						NA
				7.95						3.7						2.14865
				NA						NA						NA
				8.382						3.295						2.54385
				6.97						3.547						1.96504
				6.494						3.13						2.07476
				6.979						3.034						2.30026
				7.076						3.807						1.85868
				NA						NA						NA
				7.86						3.343						2.35118
				7.141						3.451						2.06926
				NA						NA						NA
				NA						NA						NA
				7.14						3.678						1.94127
				8.4						3.36667						2.49505
				NA						NA						NA
				7.7						3.55						2.16901
				NA						NA						NA
				8.45						3.45						2.44928
				7.162						4.066						1.76144
				8.587						3.468						2.47607
				NA						NA						NA
				8.82667						3.76						2.34752
				NA						NA						NA
				7.263						3.45						2.10522
				7.7						3.4						2.26471
				9.458						3.254						2.90658
[truncated: 23 more columns]
